# Supplementary material for: rDock: A Fast, Versatile and Open Source Program for Docking Ligands to Proteins and Nucleic Acids
Source: PLoS Comput Biol. 2014 Apr 10;10(4):e1003571. doi: 10.1371/journal.pcbi.1003571 (PMC3983074; doi:10.1371/journal.pcbi.1003571)
Supplement: Software S1 — Compressed file with the source code of the rDock software for ligand docking to Proteins and Nucleic Acids. (GZ) [file pcbi.1003571.s010.gz]

Archive with 969 entries (935 files):
- rDock_2013.1_src
- rDock_2013.1_src/lgpl.txt
- rDock_2013.1_src/fw
- rDock_2013.1_src/src
- rDock_2013.1_src/src/daylight
- rDock_2013.1_src/src/daylight/RbtSmarts.cxx
- rDock_2013.1_src/src/lib
- rDock_2013.1_src/src/lib/RbtChromPositionElement.cxx
- rDock_2013.1_src/src/lib/RbtConstSF.cxx
- rDock_2013.1_src/src/lib/RbtMOL2FileSource.cxx
- rDock_2013.1_src/src/lib/RbtReceptorFlexData.cxx
- rDock_2013.1_src/src/lib/RbtEuler.cxx
- rDock_2013.1_src/src/lib/RbtSetupSASF.cxx
- rDock_2013.1_src/src/lib/RbtParameterFileSource.cxx
- rDock_2013.1_src/src/lib/RbtSimAnnTransform.cxx
- rDock_2013.1_src/src/lib/RbtContext.cxx
- rDock_2013.1_src/src/lib/RbtAnnotationHandler.cxx
- rDock_2013.1_src/src/lib/RbtBaseFileSource.cxx
- rDock_2013.1_src/src/lib/RbtAlignTransform.cxx
- rDock_2013.1_src/src/lib/RbtDockingSite.cxx
- rDock_2013.1_src/src/lib/RbtTransformFactory.cxx
- rDock_2013.1_src/src/lib/RbtParser.cxx
- rDock_2013.1_src/src/lib/RbtChrom.cxx
- rDock_2013.1_src/src/lib/RbtVdwGridSF.cxx
- rDock_2013.1_src/src/lib/RbtPopulation.cxx
- rDock_2013.1_src/src/lib/RbtDihedralTargetSF.cxx
- rDock_2013.1_src/src/lib/RbtBiMolWorkSpace.cxx
- rDock_2013.1_src/src/lib/RbtSolventFlexData.cxx
- rDock_2013.1_src/src/lib/RbtChromPositionRefData.cxx
- rDock_2013.1_src/src/lib/RbtBaseGrid.cxx
- rDock_2013.1_src/src/lib/RbtDihedralSF.cxx
- rDock_2013.1_src/src/lib/RbtSFAgg.cxx
- rDock_2013.1_src/src/lib/RbtBaseBiMolTransform.cxx
- rDock_2013.1_src/src/lib/RbtToken.cxx
- rDock_2013.1_src/src/lib/RbtCharmmDataSource.cxx
- rDock_2013.1_src/src/lib/RbtAtomFuncs.cxx
- rDock_2013.1_src/src/lib/RbtBaseMolecularFileSink.cxx
- rDock_2013.1_src/src/lib/RbtBaseFileSink.cxx
- rDock_2013.1_src/src/lib/RbtCrdFileSource.cxx
- rDock_2013.1_src/src/lib/RbtAtom.cxx
- rDock_2013.1_src/src/lib/RbtMOEGrid.cxx
- rDock_2013.1_src/src/lib/RbtNonBondedHHSGrid.cxx
- rDock_2013.1_src/src/lib/RbtCharmmTypesFileSource.cxx
- rDock_2013.1_src/src/lib/RbtPolarIdxSF.cxx
- rDock_2013.1_src/src/lib/RbtAromIdxSF.cxx
- rDock_2013.1_src/src/lib/RbtPMF.cxx
- rDock_2013.1_src/src/lib/RbtBaseSF.cxx
- rDock_2013.1_src/src/lib/RbtRealGrid.cxx
- rDock_2013.1_src/src/lib/RbtFilter.cxx
- rDock_2013.1_src/src/lib/RbtNoeRestraint.cxx
- rDock_2013.1_src/src/lib/RbtMdlFileSink.cxx
- rDock_2013.1_src/src/lib/RbtBaseTransform.cxx
- rDock_2013.1_src/src/lib/RbtPRMFactory.cxx
- rDock_2013.1_src/src/lib/RbtVdwSF.cxx
- rDock_2013.1_src/src/lib/RbtBaseInterSF.cxx
- rDock_2013.1_src/src/lib/RbtMdlFileSource.cxx
- rDock_2013.1_src/src/lib/RbtBaseIdxSF.cxx
- rDock_2013.1_src/src/lib/RbtSiteMapper.cxx
- rDock_2013.1_src/src/lib/RbtFilterExpression.cxx
- rDock_2013.1_src/src/lib/RbtPolarSF.cxx
- rDock_2013.1_src/src/lib/RbtChromOccupancyRefData.cxx
- rDock_2013.1_src/src/lib/RbtSimplexTransform.cxx
- rDock_2013.1_src/src/lib/RbtFilterExpressionVisitor.cxx
- rDock_2013.1_src/src/lib/RbtDihedralIntraSF.cxx
- rDock_2013.1_src/src/lib/RbtFFTGrid.cxx
- rDock_2013.1_src/src/lib/RbtBaseMolecularFileSource.cxx
- rDock_2013.1_src/src/lib/Rbt.cxx
- rDock_2013.1_src/src/lib/RbtBaseUniMolTransform.cxx
- rDock_2013.1_src/src/lib/RbtRandPopTransform.cxx
- rDock_2013.1_src/src/lib/RbtConstraint.cxx
- rDock_2013.1_src/src/lib/RbtSubject.cxx
- rDock_2013.1_src/src/lib/RbtVdwIntraSF.cxx
- rDock_2013.1_src/src/lib/RbtInteractionGrid.cxx
- rDock_2013.1_src/src/lib/RbtPsfFileSource.cxx
- rDock_2013.1_src/src/lib/RbtPMFIdxSF.cxx
- rDock_2013.1_src/src/lib/RbtBond.cxx
- rDock_2013.1_src/src/lib/RbtPrincipalAxes.cxx
- rDock_2013.1_src/src/lib/RbtPsfFileSink.cxx
- rDock_2013.1_src/src/lib/RbtLigandFlexData.cxx
- rDock_2013.1_src/src/lib/RbtRand.cxx
- rDock_2013.1_src/src/lib/RbtPdbFileSource.cxx
- rDock_2013.1_src/src/lib/RbtNonBondedGrid.cxx
- rDock_2013.1_src/src/lib/RbtParamHandler.cxx
- rDock_2013.1_src/src/lib/RbtSphereSiteMapper.cxx
- rDock_2013.1_src/src/lib/RbtTriposAtomType.cxx
- rDock_2013.1_src/src/lib/RbtPseudoAtom.cxx
- rDock_2013.1_src/src/lib/RbtDirectorySource.cxx
- rDock_2013.1_src/src/lib/RbtChromOccupancyElement.cxx
- rDock_2013.1_src/src/lib/RbtCavityGridSF.cxx
- rDock_2013.1_src/src/lib/RbtWorkSpace.cxx
- rDock_2013.1_src/src/lib/RbtPolarIntraSF.cxx
- rDock_2013.1_src/src/lib/RbtPMFDirSource.cxx
- rDock_2013.1_src/src/lib/RbtPharmaSF.cxx
- rDock_2013.1_src/src/lib/RbtModel.cxx
- rDock_2013.1_src/src/lib/RbtTransformAgg.cxx
- rDock_2013.1_src/src/lib/RbtChromElement.cxx
- rDock_2013.1_src/src/lib/RbtBaseObject.cxx
- rDock_2013.1_src/src/lib/RbtSetupPolarSF.cxx
- rDock_2013.1_src/src/lib/RbtModelMutator.cxx
- rDock_2013.1_src/src/lib/RbtAnnotation.cxx
- rDock_2013.1_src/src/lib/RbtCavityFillSF.cxx
- rDock_2013.1_src/src/lib/RbtSiteMapperFactory.cxx
- rDock_2013.1_src/src/lib/RbtChromFactory.cxx
- rDock_2013.1_src/src/lib/RbtStringTokenIter.cxx
- rDock_2013.1_src/src/lib/RbtCellTokenIter.cxx
- rDock_2013.1_src/src/lib/RbtElementFileSource.cxx
- rDock_2013.1_src/src/lib/RbtChromDihedralElement.cxx
- rDock_2013.1_src/src/lib/RbtFlexAtomFactory.cxx
- rDock_2013.1_src/src/lib/RbtBaseIntraSF.cxx
- rDock_2013.1_src/src/lib/RbtGATransform.cxx
- rDock_2013.1_src/src/lib/RbtLigandSiteMapper.cxx
- rDock_2013.1_src/src/lib/RbtSAIdxSF.cxx
- rDock_2013.1_src/src/lib/RbtSetupPMFSF.cxx
- rDock_2013.1_src/src/lib/RbtRotSF.cxx
- rDock_2013.1_src/src/lib/RbtGenome.cxx
- rDock_2013.1_src/src/lib/RbtCrdFileSink.cxx
- rDock_2013.1_src/src/lib/RbtObserver.cxx
- rDock_2013.1_src/src/lib/RbtDebug.cxx
- rDock_2013.1_src/src/lib/RbtChromDihedralRefData.cxx
- rDock_2013.1_src/src/lib/RbtPMFGridSF.cxx
- rDock_2013.1_src/src/lib/RbtSATypes.cxx
- rDock_2013.1_src/src/lib/RbtTetherSF.cxx
- rDock_2013.1_src/src/lib/RbtVdwIdxSF.cxx
- rDock_2013.1_src/src/lib/RbtNmrSF.cxx
- rDock_2013.1_src/src/lib/RbtSFFactory.cxx
- rDock_2013.1_src/src/lib/RbtNmrRestraintFileSource.cxx
- rDock_2013.1_src/src/lib/RbtNullTransform.cxx
- rDock_2013.1_src/src/lib/RbtRandLigTransform.cxx
- rDock_2013.1_src/src/exe
- rDock_2013.1_src/src/exe/rbmoegrid.cxx
- rDock_2013.1_src/src/exe/rbrms.cxx
- rDock_2013.1_src/src/exe/rblist.cxx
- rDock_2013.1_src/src/exe/rbconvgrid.cxx
- rDock_2013.1_src/src/exe/rbdock.cxx
- rDock_2013.1_src/src/exe/rbtether.cxx
- rDock_2013.1_src/src/exe/rbcavity.cxx
- rDock_2013.1_src/src/exe/smart_rms.cxx
- rDock_2013.1_src/src/exe/rbcalcgrid.cxx
- rDock_2013.1_src/src/GP
- rDock_2013.1_src/src/GP/RbtGPFFHSP90.cxx
- rDock_2013.1_src/src/GP/hsp90.cxx
- rDock_2013.1_src/src/GP/RbtGPFFCHK1.cxx
- rDock_2013.1_src/src/GP/RbtGPParser.cxx
- rDock_2013.1_src/src/GP/RbtGPFitnessFunction.cxx
- rDock_2013.1_src/src/GP/chk1.cxx
- rDock_2013.1_src/src/GP/RbtGPGenome.cxx
- rDock_2013.1_src/src/GP/RbtGPFFSpike.cxx
- rDock_2013.1_src/src/GP/RbtGPChromosome.cxx
- rDock_2013.1_src/src/GP/RbtGPPopulation.cxx
- rDock_2013.1_src/src/GP/analyseFunction.cxx
- rDock_2013.1_src/src/GP/RbtGPFFCrossDock.cxx
- rDock_2013.1_src/src/GP/RbtGPFFGold.cxx
- rDock_2013.1_src/build
- rDock_2013.1_src/build/exemake
- rDock_2013.1_src/build/makefile
- rDock_2013.1_src/build/p4utils.pl
- rDock_2013.1_src/build/progen
- rDock_2013.1_src/build/make.log
- rDock_2013.1_src/build/README
- rDock_2013.1_src/build/Makefile
- rDock_2013.1_src/build/libRbt.pro
- rDock_2013.1_src/build/test
- rDock_2013.1_src/build/test/OccupancyTest.cxx
- rDock_2013.1_src/build/test/SearchTest.h
- rDock_2013.1_src/build/test/Main.cxx
- rDock_2013.1_src/build/test/RBT_HOME
- rDock_2013.1_src/build/test/RBT_HOME/1koc.psf
- rDock_2013.1_src/build/test/RBT_HOME/1koc_c.sd
- rDock_2013.1_src/build/test/RBT_HOME/1YET_c.sd
- rDock_2013.1_src/build/test/RBT_HOME/1koc.pdb
- rDock_2013.1_src/build/test/RBT_HOME/1YET_test.prm
- rDock_2013.1_src/build/test/RBT_HOME/P_1YET_watx_cav.pdb
- rDock_2013.1_src/build/test/RBT_HOME/1koc.crd
- rDock_2013.1_src/build/test/RBT_HOME/1YET_for_viewer.crd
- rDock_2013.1_src/build/test/RBT_HOME/check_test.py
- rDock_2013.1_src/build/test/RBT_HOME/1YET_reference_out.log
- rDock_2013.1_src/build/test/RBT_HOME/1koc_l.sd
- rDock_2013.1_src/build/test/RBT_HOME/1YET_reference_out.sd
- rDock_2013.1_src/build/test/RBT_HOME/1YET.prm
- rDock_2013.1_src/build/test/RBT_HOME/1YET_for_viewer.psf
- rDock_2013.1_src/build/test/RBT_HOME/R_1YET_protein.mol2
- rDock_2013.1_src/build/test/RBT_HOME/1koc.prm
- rDock_2013.1_src/build/test/OccupancyTest.h
- rDock_2013.1_src/build/test/RbtChromTest.cxx
- rDock_2013.1_src/build/test/RbtChromTest.h
- rDock_2013.1_src/build/test/SearchTest.cxx
- rDock_2013.1_src/build/releaseNotes.csh
- rDock_2013.1_src/build/buildnum.csh
- rDock_2013.1_src/build/makeprogs
- rDock_2013.1_src/build/tmakelib
- rDock_2013.1_src/build/tmakelib/linux-pathCC-64
- rDock_2013.1_src/build/tmakelib/linux-pathCC-64/app.t
- rDock_2013.1_src/build/tmakelib/linux-pathCC-64/lib.t
- rDock_2013.1_src/build/tmakelib/linux-pathCC-64/subdirs.t
- rDock_2013.1_src/build/tmakelib/linux-pathCC-64/tmake.conf
- rDock_2013.1_src/build/tmakelib/linux-g++-64
- rDock_2013.1_src/build/tmakelib/linux-g++-64/app.t
- rDock_2013.1_src/build/tmakelib/linux-g++-64/lib.t
- rDock_2013.1_src/build/tmakelib/linux-g++-64/subdirs.t
- rDock_2013.1_src/build/tmakelib/linux-g++-64/tmake.conf
- rDock_2013.1_src/build/tmakelib/linux-g++
- rDock_2013.1_src/build/tmakelib/linux-g++/app.t
- rDock_2013.1_src/build/tmakelib/linux-g++/lib.t
- rDock_2013.1_src/build/tmakelib/linux-g++/subdirs.t
- rDock_2013.1_src/build/tmakelib/linux-g++/tmake.conf
- rDock_2013.1_src/build/tmakelib/unix
- rDock_2013.1_src/build/tmakelib/unix/app.t
- rDock_2013.1_src/build/tmakelib/unix/lib.t
- rDock_2013.1_src/build/tmakelib/unix/generic.t
- rDock_2013.1_src/build/tmakelib/unix/subdirs.t
- rDock_2013.1_src/build/tmake
- rDock_2013.1_src/data
- rDock_2013.1_src/data/cnx.rtf
- rDock_2013.1_src/data/filters
- rDock_2013.1_src/data/filters/gpfilter295.filter
- rDock_2013.1_src/data/sf
- rDock_2013.1_src/data/sf/Tripos52_dihedrals.prm
- rDock_2013.1_src/data/sf/Tripos52_vdw.prm.old
- rDock_2013.1_src/data/sf/RbtInterGridSF.prm
- rDock_2013.1_src/data/sf/RbtInterIdxSF.prm
- rDock_2013.1_src/data/sf/RbtSolvIdxSF.prm
- rDock_2013.1_src/data/sf/RbtIntraSF.prm
- rDock_2013.1_src/data/sf/calcgrid_vdw5.prm
- rDock_2013.1_src/data/sf/solvation_asp.prm
- rDock_2013.1_src/data/sf/RbtPMFIdxSF.prm
- rDock_2013.1_src/data/sf/Tripos52_vdw.prm
- rDock_2013.1_src/data/sf/RbtTargetSF.prm
- rDock_2013.1_src/data/sf/RbtIonicAtoms.prm
- rDock_2013.1_src/data/sf/RbtSolvGridSF.prm
- rDock_2013.1_src/data/sf/calcgrid_vdw1.prm
- rDock_2013.1_src/data/pmf
- rDock_2013.1_src/data/pmf/HHBr.pmf
- rDock_2013.1_src/data/pmf/ODSA.pmf
- rDock_2013.1_src/data/pmf/ODNC.pmf
- rDock_2013.1_src/data/pmf/NRNC.pmf
- rDock_2013.1_src/data/pmf/NDCP.pmf
- rDock_2013.1_src/data/pmf/CNOE.pmf
- rDock_2013.1_src/data/pmf/NCOS.pmf
- rDock_2013.1_src/data/pmf/NRMg.pmf
- rDock_2013.1_src/data/pmf/COHL.pmf
- rDock_2013.1_src/data/pmf/COMg.pmf
- rDock_2013.1_src/data/pmf/SDNC.pmf
- rDock_2013.1_src/data/pmf/OWC3.pmf
- rDock_2013.1_src/data/pmf/SACL.pmf
- rDock_2013.1_src/data/pmf/CFNS.pmf
- rDock_2013.1_src/data/pmf/HHOC.pmf
- rDock_2013.1_src/data/pmf/OCFe.pmf
- rDock_2013.1_src/data/pmf/CNCN.pmf
- rDock_2013.1_src/data/pmf/OWOE.pmf
- rDock_2013.1_src/data/pmf/OACO.pmf
- rDock_2013.1_src/data/pmf/SDNP.pmf
- rDock_2013.1_src/data/pmf/SDSD.pmf
- rDock_2013.1_src/data/pmf/OWMg.pmf
- rDock_2013.1_src/data/pmf/CPND.pmf
- rDock_2013.1_src/data/pmf/CNSA.pmf
- rDock_2013.1_src/data/pmf/NDOA.pmf
- rDock_2013.1_src/data/pmf/OCNC.pmf
- rDock_2013.1_src/data/pmf/ODND.pmf
- rDock_2013.1_src/data/pmf/NCCN.pmf
- rDock_2013.1_src/data/pmf/COCF.pmf
- rDock_2013.1_src/data/pmf/CNOD.pmf
- rDock_2013.1_src/data/pmf/CONS.pmf
- rDock_2013.1_src/data/pmf/NRNR.pmf
- rDock_2013.1_src/data/pmf/OWND.pmf
- rDock_2013.1_src/data/pmf/NCMn.pmf
- rDock_2013.1_src/data/pmf/CPNA.pmf
- rDock_2013.1_src/data/pmf/ODOS.pmf
- rDock_2013.1_src/data/pmf/NRNS.pmf
- rDock_2013.1_src/data/pmf/CNCF.pmf
- rDock_2013.1_src/data/pmf/ODMg.pmf
- rDock_2013.1_src/data/pmf/HHCL.pmf
- rDock_2013.1_src/data/pmf/SDCO.pmf
- rDock_2013.1_src/data/pmf/OCSD.pmf
- rDock_2013.1_src/data/pmf/NROC.pmf
- rDock_2013.1_src/data/pmf/OACL.pmf
- rDock_2013.1_src/data/pmf/ODC3.pmf
- rDock_2013.1_src/data/pmf/SANP.pmf
- rDock_2013.1_src/data/pmf/CPNS.pmf
- rDock_2013.1_src/data/pmf/SDOS.pmf
- rDock_2013.1_src/data/pmf/CFOR.pmf
- rDock_2013.1_src/data/pmf/CFZn.pmf
- rDock_2013.1_src/data/pmf/CFN0.pmf
- rDock_2013.1_src/data/pmf/ODMn.pmf
- rDock_2013.1_src/data/pmf/ODV_.pmf
- rDock_2013.1_src/data/pmf/OWNS.pmf
- rDock_2013.1_src/data/pmf/OCC3.pmf
- rDock_2013.1_src/data/pmf/OCCN.pmf
- rDock_2013.1_src/data/pmf/CNOA.pmf
- rDock_2013.1_src/data/pmf/OANP.pmf
- rDock_2013.1_src/data/pmf/CPOR.pmf
- rDock_2013.1_src/data/pmf/CFOD.pmf
- rDock_2013.1_src/data/pmf/SDP_.pmf
- rDock_2013.1_src/data/pmf/HHCW.pmf
- rDock_2013.1_src/data/pmf/NROR.pmf
- rDock_2013.1_src/data/pmf/NDCN.pmf
- rDock_2013.1_src/data/pmf/CPOD.pmf
- rDock_2013.1_src/data/pmf/NCOD.pmf
- rDock_2013.1_src/data/pmf/OWP_.pmf
- rDock_2013.1_src/data/pmf/OAOA.pmf
- rDock_2013.1_src/data/pmf/CFSD.pmf
[truncated: 669 more entries]
