# Supplementary material for: rDock: A Fast, Versatile and Open Source Program for Docking Ligands to Proteins and Nucleic Acids
Source: PLoS Comput Biol. 2014 Apr 10;10(4):e1003571. doi: 10.1371/journal.pcbi.1003571 (PMC3983074; doi:10.1371/journal.pcbi.1003571)
Supplement: Software S1 — Compressed file with the source code of the rDock software for ligand docking to Proteins and Nucleic Acids. (GZ) [file pcbi.1003571.s010.gz › rDock_2013.1_src/src/daylight/RbtSmarts.cxx]

//Smarts class. Defines a function that takes a model and a smarts string as
//input, and returns a list of lists of atoms that match the pattern
//¡¡¡¡¡¡¡¡¡¡¡¡¡¡¡¡¡¡        WARNING        !!!!!!!!!!!!!!!!!!!!!!
//This subroutines assume that atomId starts from 1 and goes incrementally
//It will fail if this is not true. 

#include "dt_smiles.h"
#include "dt_smarts.h"
#include "RbtSmarts.h"

void print_atoms_in_path(dt_Handle path);


RbtAtomListList DT::QueryModel(RbtModelPtr spModel, const RbtString& strSmart, RbtString& strSmiles) {
  Rbt::isAtomicNo_eq isO(8);
  Rbt::isAtomicNo_eq isH(1);
  RbtAtomList atomList = spModel->GetAtomList();
  RbtBondList bondList = spModel->GetBondList();
  RbtIntIntMap r2d;//track rDock to Daylight numbering
  RbtIntIntMap d2r;//track Daylight to rDock numbering

  //Convert rDock RbtModel object to daylight molecule (with all hydrogens implicit, even the polar ones)
  dt_Handle m = dt_alloc_mol();
  //keep a vector of all the Daylight atom handles we create
  //so we can create the bonds correctly later
  vector<dt_Handle> atoms;
  dt_mod_on(m);
  //First create the atoms
  for (RbtAtomListConstIter at = atomList.begin() ; at != atomList.end() ; at++) {
    //ignore all hydrogens
    if (isH(*at)) {
      //cout << "Atom: " << (*at)->GetAtomName() << "; ignored" << endl;
      continue;
    }
    RbtInt rID = at - atomList.begin();//The rDock atom numbering (sequence in atomList vector, from zero)
    RbtInt dID = atoms.size();//The Daylight numbering (sequence in atoms vector, from zero)
    r2d[rID] = dID;
    d2r[dID] = rID;
    atoms.push_back(dt_addatom(m,(*at)->GetAtomicNo(),(*at)->GetNumImplicitHydrogens()+(*at)->GetCoordinationNumber(1)));
    dt_setarborder(atoms.back(), dID);
    //Workaround for terminal -ve charged acids
    //We want to use the SMILES string we generate from the dt_mol
    //as a SMARTS query that will deal with the symmetry of C(=O)[O-]
    //i.e. both oxygens are intended to be equivalent.
    //Do this by not defining the charges or bond orders for the oxygens.
    //Check for NOT (oxygen with negative partial "group" charge) before defining formal charge
    //"group" charge is the rDock distributed formal charge
    if ( !(isO(*at) && ((*at)->GetGroupCharge() < 0.0) && ((*at)->GetGroupCharge() > -1.0)) ) {
      dt_setcharge(atoms.back(),(*at)->GetFormalCharge());
    }
    //cout << "Atom: " << (*at)->GetAtomName() << "; rID = " << rID << "; dID = " << dID << endl;
  }
  
  //Now the bonds
  for (RbtBondListConstIter bd = bondList.begin() ; bd != bondList.end() ; bd++) {
    RbtAtomPtr at1 = (*bd)->GetAtom1Ptr();
    RbtAtomPtr at2 = (*bd)->GetAtom2Ptr();
    //ignore all bonds to hydrogen
    if (isH(at1) || isH(at2)) {
      //cout << "Bond: " << at1->GetAtomName() << "-" << at2->GetAtomName() << "; ignored" << endl;
      continue;
    }
    //Try and find the bonded atoms in the rDock atom list (comparison is on RbtAtom* pointers)
    RbtAtomListConstIter iter1 = std::find_if(atomList.begin(), atomList.end(), std::bind2nd(Rbt::isAtomPtr_eq(),at1));
    RbtAtomListConstIter iter2 = std::find_if(atomList.begin(), atomList.end(), std::bind2nd(Rbt::isAtomPtr_eq(),at2));
    Assert<RbtAssert>( (iter1 != atomList.end()) && (iter2 != atomList.end()));
    //rDock numbering
    RbtInt rID1 = iter1 - atomList.begin();
    RbtInt rID2 = iter2 - atomList.begin();
    Assert<RbtAssert>( (r2d.find(rID1) != r2d.end()) && (r2d.find(rID2) != r2d.end()));
    //Use lookup to get the Daylight numbering
    RbtInt dID1 = r2d[rID1];
    RbtInt dID2 = r2d[rID2];
    //cout << "Bond: " << at1->GetAtomName() << "-" << at2->GetAtomName()
    //	 << "; rID = " << rID1 << "-" << rID2 << "; dID = " << dID1 << "-" << dID2 << endl;
    //Finally create the Daylight bond
    //Define formal bond order except for terminal charged acids, see above
    dt_Handle b = dt_addbond(atoms[dID1], atoms[dID2], (*bd)->GetFormalBondOrder());
    if ( (isO(at1) && (at1->GetGroupCharge() < 0.0) && (at1->GetGroupCharge() > -1.0)) ||
	 (isO(at2) && (at2->GetGroupCharge() < 0.0) && (at2->GetGroupCharge() > -1.0)) ) {
      dt_setbondorder(b, DX_BTY_UNKNOWN);
    }
  }

  dt_mod_off(m);
  
  //Determine SMILES string for molecule
  char *arbsmi;
  RbtInt len;
  arbsmi = dt_arbsmiles(&len, m, 0);
  strSmiles = arbsmi;//strSmiles is returned by reference

  //Convert input SMARTS query string to daylight smarts object
  //If query string is empty, then use the SMILES string for the molecule
  //i.e. query the molecule with itself, to determine all symmetry-related pathsets
  char *smart;
  if (strSmart.empty()) {
    smart = new char[strSmiles.length() + 1]; 
    strSmiles.copy(smart, RbtString::npos);
    smart[strSmiles.length()] = 0;
  }
  else {
    smart = new char[strSmart.length() + 1]; 
    strSmart.copy(smart, RbtString::npos);
    smart[strSmart.length()] = 0;
  }

  //Run the query and convert all the pathsets to RbtAtom lists
  dt_Handle sm = dt_smartin(strlen(smart), smart);
  dt_Handle pathset = dt_match(sm, m, 0);
  dt_Handle path;
  RbtAtomListList atLL;
  if (NULL_OB != pathset) {
    dt_Handle paths = dt_stream(pathset, TYP_PATH);
    while (NULL_OB != (path = dt_next(paths))) {
      //printf("match .......");
      // print_atoms_in_path(path);
      //printf("\n");
      dt_Handle atoms_in_path = dt_stream(path, TYP_ATOM);
      RbtAtomList atL;
      dt_Handle atom;
      while (NULL_OB != (atom = dt_next(atoms_in_path))) {
	RbtInt dID = dt_arborder(atom);
	Assert<RbtAssert>( (d2r.find(dID) != d2r.end()));
	RbtInt rID = d2r[dID];
	atL.push_back(atomList[rID]);
      }
      atLL.push_back(atL);
    }
  }

  return atLL;
  dt_dealloc(m);
  dt_dealloc(pathset);
  dt_dealloc(sm);
  //REMEMBER TO DELETE CHAR* strings
}

/*============================================================================
 *  print_atoms_in_path() -- print atoms in the given path
 *
 *  Actually, this is polymorphic; works for any atom-containing object.
 */

void print_atoms_in_path(dt_Handle path) {
  dt_Handle mol, atom, atoms;
  char      *str, symbol[10];
  int       lens;
  
  atoms = dt_stream(path, TYP_ATOM);
  while (NULL_OB != (atom = dt_next(atoms))) {
    str = dt_symbol(&lens, atom);
    strncpy(symbol, str, lens);
    if (dt_aromatic(atom)) *symbol = *symbol + 'a' - 'A';  
    printf(" %.*s(%d)", lens, str, dt_arborder(atom));
  }
  dt_dealloc(atoms);
}
