# Supplementary material for: rDock: A Fast, Versatile and Open Source Program for Docking Ligands to Proteins and Nucleic Acids
Source: PLoS Comput Biol. 2014 Apr 10;10(4):e1003571. doi: 10.1371/journal.pcbi.1003571 (PMC3983074; doi:10.1371/journal.pcbi.1003571)
Supplement: Software S1 — Compressed file with the source code of the rDock software for ligand docking to Proteins and Nucleic Acids. (GZ) [file pcbi.1003571.s010.gz › rDock_2013.1_src/src/lib/RbtEuler.cxx]

/***********************************************************************
* The rDock program was developed from 1998 - 2006 by the software team 
* at RiboTargets (subsequently Vernalis (R&D) Ltd).
* In 2006, the software was licensed to the University of York for 
* maintenance and distribution.
* In 2012, Vernalis and the University of York agreed to release the 
* program as Open Source software.
* This version is licensed under GNU-LGPL version 3.0 with support from
* the University of Barcelona.
* http://rdock.sourceforge.net/
***********************************************************************/

#include "RbtEuler.h"

RbtQuat RbtEuler::ToQuat() const {
    RbtDouble c1 = cos(m_heading/2.0);
    RbtDouble s1 = sin(m_heading/2.0);
    RbtDouble c2 = cos(m_attitude/2.0);
    RbtDouble s2 = sin(m_attitude/2.0);
    RbtDouble c3 = cos(m_bank/2.0);
    RbtDouble s3 = sin(m_bank/2.0);
    RbtDouble c1c2 = c1*c2;
    RbtDouble s1s2 = s1*s2;
    RbtQuat q(c1c2*c3 - s1s2*s3,
                c1c2*s3 + s1s2*c3,
                c1*s2*c3 - s1*c2*s3,
                s1*c2*c3 + c1*s2*s3);
    return q;
}

void RbtEuler::FromQuat(const RbtQuat& q) {
    RbtDouble test = (q.v.x * q.v.z) + (q.v.y * q.s);
    if (test > 0.499999) { // singularity at north pole
        m_heading = 2.0 * atan2(q.v.x, q.s);
        m_attitude = M_PI/2.0;
        m_bank = 0.0;
    }
    else if (test < -0.499999) { // singularity at south pole
        m_heading = -2.0 * atan2(q.v.x, q.s);
        m_attitude = -M_PI/2.0;
        m_bank = 0.0;
    }
    else {
        RbtVector sq = q.v * q.v;
        m_heading = atan2(2.0 * (q.v.z * q.s - q.v.x * q.v.y),
                            1.0 - 2.0 * (sq.z + sq.y));
        m_attitude = asin(2.0 * test);
        m_bank = atan2(2.0 * (q.v.x * q.s - q.v.z * q.v.y),
                            1.0 - 2.0 * (sq.x + sq.y));
    }
}
