# Supplementary material for: rDock: A Fast, Versatile and Open Source Program for Docking Ligands to Proteins and Nucleic Acids
Source: PLoS Comput Biol. 2014 Apr 10;10(4):e1003571. doi: 10.1371/journal.pcbi.1003571 (PMC3983074; doi:10.1371/journal.pcbi.1003571)
Supplement: Software S1 — Compressed file with the source code of the rDock software for ligand docking to Proteins and Nucleic Acids. (GZ) [file pcbi.1003571.s010.gz › rDock_2013.1_src/src/lib/RbtParameterFileSource.cxx]

/***********************************************************************
* The rDock program was developed from 1998 - 2006 by the software team 
* at RiboTargets (subsequently Vernalis (R&D) Ltd).
* In 2006, the software was licensed to the University of York for 
* maintenance and distribution.
* In 2012, Vernalis and the University of York agreed to release the 
* program as Open Source software.
* This version is licensed under GNU-LGPL version 3.0 with support from
* the University of Barcelona.
* http://rdock.sourceforge.net/
***********************************************************************/

#include <algorithm> //For std::find

#include "RbtParameterFileSource.h"
#include "RbtFileError.h"

//Constructors
RbtParameterFileSource::RbtParameterFileSource(const char* fileName) :
  RbtBaseFileSource(fileName)
{
  _RBTOBJECTCOUNTER_CONSTR_("RbtParameterFileSource");
}

RbtParameterFileSource::RbtParameterFileSource(const RbtString& fileName) :
  RbtBaseFileSource(fileName)
{
  _RBTOBJECTCOUNTER_CONSTR_("RbtParameterFileSource");
}

//Destructor
RbtParameterFileSource::~RbtParameterFileSource()
{
  ClearParamsCache();
  _RBTOBJECTCOUNTER_DESTR_("RbtParameterFileSource");
}


////////////////////////////////////////
//Public methods
RbtString RbtParameterFileSource::GetTitle()
{
  Parse();
  return m_strTitle;
}
  
RbtString RbtParameterFileSource::GetVersion()
{
  Parse();
  return m_strVersion;
}

//DM 06 June 2000 - limit #parameters to those in current section
RbtUInt RbtParameterFileSource::GetNumParameters()
{
  Parse();
  return GetParameterList().size();
}

//DM 06 June 2000 - limit parameters to those in current section
RbtStringList RbtParameterFileSource::GetParameterList()
{
  Parse();
  RbtStringList paramList;
  RbtString prmPrefix(GetSection()+"::");
  RbtInt prmPrefixLen = prmPrefix.size();
  for (RbtStringVariantMapConstIter iter = m_paramsMap.begin(); iter != m_paramsMap.end(); iter++) {
  	if (((*iter).first).find(prmPrefix) == 0) {
    	paramList.push_back(((*iter).first).substr(prmPrefixLen));
		}
	}
  return paramList;
}

//DM 4 Feb 1999 Get a particular named parameter value as a double
RbtDouble RbtParameterFileSource::GetParameterValue(const RbtString& strParamName) throw (RbtError)
{
  Parse();
  RbtString strFullParamName = GetFullParameterName(strParamName);
  RbtStringVariantMapConstIter iter = m_paramsMap.find(strFullParamName);
  if (iter != m_paramsMap.end())
    return (*iter).second;
  else
    throw RbtFileMissingParameter(_WHERE_,strFullParamName + " parameter not found in " + GetFileName());
}

//DM 12 Feb 1999 Get a particular named parameter value as a string
RbtString RbtParameterFileSource::GetParameterValueAsString(const RbtString& strParamName) throw (RbtError)
{
  Parse();
  RbtString strFullParamName = GetFullParameterName(strParamName);
  RbtStringVariantMapConstIter iter = m_paramsMap.find(strFullParamName);
  if (iter != m_paramsMap.end())
    return (*iter).second;
  else
    throw RbtFileMissingParameter(_WHERE_,strFullParamName + " parameter not found in " + GetFileName());
}

//DM 11 Feb 1999 Check if parameter is present
RbtBool RbtParameterFileSource::isParameterPresent(const RbtString& strParamName)
{
  Parse();
  RbtString strFullParamName = GetFullParameterName(strParamName);
  return m_paramsMap.find(strFullParamName) != m_paramsMap.end();
}

//DM 11 Feb 1999 - section handling
//Parameters can be grouped into named sections
//such that the same parameter name can appear in multiple sections
//Default namespace is the unnamed section.
//Main use is for simulation protocols which may need to define a variable number
//of phases - e.g. high temperature sampling, cooling phase, minimisation phase
//and need the same parameters to appear in each

//Number of named sections
RbtInt RbtParameterFileSource::GetNumSections()
{
  Parse();
  return m_sectionNames.size();
}

//List of section names
RbtStringList RbtParameterFileSource::GetSectionList()
{
  Parse();
  return m_sectionNames;
}

//Get current section name
//This is essentially just a prefix for each parameter name
//so we don't actually need to parse the file to get/set the section name
RbtString RbtParameterFileSource::GetSection() const
{
  return m_strSection;
}

//Set current section name
void RbtParameterFileSource::SetSection(const RbtString& strSection)
{
  m_strSection = strSection;
}


//Private methods

//Pure virtual in RbtBaseFileSource - needs to be defined here
void RbtParameterFileSource::Parse() throw (RbtError)
{
  const RbtString strRbtKey = "RBT_PARAMETER_FILE_V1.00";
  const RbtString strTitleKey = "TITLE ";
  const RbtString strVersionKey = "VERSION ";
  const RbtString strSectionKey = "SECTION ";
  const RbtString strEndSectionKey = "END_SECTION";

  //Only parse if we haven't already done so
  if (!m_bParsedOK) {
    ClearParamsCache();//Clear current cache
    Read();//Read the file

    try {
      RbtFileRecListIter fileIter = m_lineRecs.begin();
      RbtFileRecListIter fileEnd = m_lineRecs.end();

      //////////////////////////////////////////////////////////
      //1. Check for RBT string on line 1
      if ( (*fileIter).find(strRbtKey) != 0)
	throw RbtFileParseError(_WHERE_,"Missing "+strRbtKey+" string in " + GetFileName());

      //////////////////////////////////////////////////////////
      //2. Parse the rest of file
      while (++fileIter != fileEnd) {
	//Ignore blank lines and comment lines
	if ( ((*fileIter).length() == 0) || ((*fileIter).at(0) == '#') ) {
#ifdef _DEBUG
	  //cout << "Comment record" << endl;
#endif //_DEBUG
	  continue;
	}
	//Check for Title record
	else if ( (*fileIter).find(strTitleKey) == 0) {
	  m_strTitle = *fileIter;
	  m_strTitle.erase(0,strTitleKey.length());
#ifdef _DEBUG
	  //cout << "Title = " << m_strTitle << endl;
#endif //_DEBUG
	}
	//Check for Version record
	else if ( (*fileIter).find(strVersionKey) == 0) {
	  m_strVersion = *fileIter;
	  m_strVersion.erase(0,strVersionKey.length());
#ifdef _DEBUG
	  //cout << "Version = " << m_strVersion << endl;
#endif //_DEBUG
	}
	//Check for Section record
	else if ( (*fileIter).find(strSectionKey) == 0) {
	  RbtString strSection;
	  RbtString strDummy;
	  istrstream istr((*fileIter).c_str());
	  istr >> strDummy>> strSection;
	  AddSection(strSection);
	}
	//Check for End Section record
	else if ( (*fileIter).find(strEndSectionKey) == 0) {
	  //Just have to set an empty section name to return to the
	  //default unnamed section
	  SetSection();
	}
	//Assume everything else is a Key=Parameter name, Value=parameter value pair
	else {
	  RbtString strParamName;
	  //DM 12 May 1999 - read as string then convert to variant
	  RbtString strParamValue;
	  istrstream istr((*fileIter).c_str());
	  istr >> strParamName >> strParamValue;
	  //Prefix the parameter name with the section name and ::
	  //Hopefully, this will ensure unique parameter names between sections
	  strParamName = GetFullParameterName(strParamName);
	  m_paramsMap[strParamName] = RbtVariant(strParamValue);
#ifdef _DEBUG
	  //cout << strParamName<< " = " << dParamValue << endl;
#endif //_DEBUG
	}
      }
      //////////////////////////////////////////////////////////
      //If we get this far everything is OK
      m_bParsedOK = true;
      SetSection();//Reset to the unnamed section, in case the final END_SECTION record is missing
    }
    
    catch (RbtError& error) {
      ClearParamsCache();
      throw;//Rethrow the RbtError
    }
  }
}

void RbtParameterFileSource::ClearParamsCache()
{
  m_paramsMap.clear();
  m_sectionNames.clear();
  m_strTitle = "";
  m_strVersion = "";
  m_strSection = "";
}
 
//Add a new section name
void RbtParameterFileSource::AddSection(const RbtString& strSection) throw (RbtError)
{
  //Only add if the name is not already in the list, and is not the empty string
  if (strSection.empty())
    throw RbtFileParseError(_WHERE_,"Missing SECTION name in " + GetFileName());
  else if (std::find(m_sectionNames.begin(),m_sectionNames.end(),strSection) != m_sectionNames.end())
    throw RbtFileParseError(_WHERE_,"Duplicate " + strSection + " SECTION name in " + GetFileName());
  else {
    m_sectionNames.push_back(strSection);
    SetSection(strSection);
  }
}

//Returns the fully qualified parameter name (<section>::<parameter name>)
//Checks if name already contains a section name, if so just returns the name unchanged
//If not, prefixes the name with the current section name
RbtString RbtParameterFileSource::GetFullParameterName(const RbtString& strParamName)
{
  //Already has section name present, so return unchanged
  if (strParamName.find("::") != RbtString::npos)
    return strParamName;
  //Else adorn with current section name
  else
    return GetSection() + "::" + strParamName;
}
