# Supplementary material for: rDock: A Fast, Versatile and Open Source Program for Docking Ligands to Proteins and Nucleic Acids
Source: PLoS Comput Biol. 2014 Apr 10;10(4):e1003571. doi: 10.1371/journal.pcbi.1003571 (PMC3983074; doi:10.1371/journal.pcbi.1003571)
Supplement: Software S1 — Compressed file with the source code of the rDock software for ligand docking to Proteins and Nucleic Acids. (GZ) [file pcbi.1003571.s010.gz › rDock_2013.1_src/src/lib/RbtSimAnnTransform.cxx]

/***********************************************************************
* The rDock program was developed from 1998 - 2006 by the software team 
* at RiboTargets (subsequently Vernalis (R&D) Ltd).
* In 2006, the software was licensed to the University of York for 
* maintenance and distribution.
* In 2012, Vernalis and the University of York agreed to release the 
* program as Open Source software.
* This version is licensed under GNU-LGPL version 3.0 with support from
* the University of Barcelona.
* http://rdock.sourceforge.net/
***********************************************************************/

//Simple, non-adaptive simulated annealing protocol
#include <iomanip>
using std::setw;

#include "RbtSimAnnTransform.h"
#include "RbtBaseSF.h"
#include "RbtSFRequest.h"
#include "RbtWorkSpace.h"
#include "RbtChrom.h"

//Simple class to keep track of Monte Carlo sampling statistics
RbtMCStats::RbtMCStats() {
	Init(0.0);
}

void RbtMCStats::Init(RbtDouble score) {
	_min = _max = _initial = _final = score;
	InitBlock(score);
}

void RbtMCStats::InitBlock(RbtDouble score) {
	_blockMin = _blockMax = _blockInitial = _blockFinal = score;
	_total = 0.0;
	_total2 = 0.0;
	_steps = 0;
	_accepted = 0;
}

void RbtMCStats::Accumulate(RbtDouble score, RbtBool bAccepted) {
	_steps++;
	if (bAccepted)
		_accepted++;
	_total += score;
	_total2 += score*score;
	_blockMin = std::min(_blockMin,score);
	_blockMax = std::max(_blockMax,score);
	_blockFinal = _final = score;
	_min = std::min(_min,score);
	_max = std::max(_max,score);
}

RbtDouble RbtMCStats::Mean() const {return _total/_steps;}
RbtDouble RbtMCStats::Variance() const {return _total2/_steps - pow(Mean(),2);}
RbtDouble RbtMCStats::AccRate() const {return float(_accepted)/float(_steps);}


//Static data member for class type
RbtString RbtSimAnnTransform::_CT("RbtSimAnnTransform");
//Parameter names
RbtString RbtSimAnnTransform::_START_T("START_T");
RbtString RbtSimAnnTransform::_FINAL_T("FINAL_T");
RbtString RbtSimAnnTransform::_BLOCK_LENGTH("BLOCK_LENGTH");
RbtString RbtSimAnnTransform::_SCALE_CHROM_LENGTH("SCALE_CHROM_LENGTH");
RbtString RbtSimAnnTransform::_NUM_BLOCKS("NUM_BLOCKS");
RbtString RbtSimAnnTransform::_STEP_SIZE("STEP_SIZE");
RbtString RbtSimAnnTransform::_MIN_ACC_RATE("MIN_ACC_RATE");
RbtString RbtSimAnnTransform::_PARTITION_DIST("PARTITION_DIST");
RbtString RbtSimAnnTransform::_PARTITION_FREQ("PARTITION_FREQ");
RbtString RbtSimAnnTransform::_HISTORY_FREQ("HISTORY_FREQ");

////////////////////////////////////////
//Constructors/destructors
RbtSimAnnTransform::RbtSimAnnTransform(const RbtString& strName) :
  RbtBaseBiMolTransform(_CT,strName),m_rand(Rbt::GetRbtRand()) {
	//Add parameters
	AddParameter(_START_T,1000.0);
	AddParameter(_FINAL_T,300.0);
	AddParameter(_BLOCK_LENGTH,50);
    AddParameter(_SCALE_CHROM_LENGTH,true);
	AddParameter(_NUM_BLOCKS,25);
	AddParameter(_STEP_SIZE,1.0);
	AddParameter(_MIN_ACC_RATE,0.25);
	AddParameter(_PARTITION_DIST,0.0);
	AddParameter(_PARTITION_FREQ,0);
	AddParameter(_HISTORY_FREQ,0);
	m_spStats = RbtMCStatsPtr(new RbtMCStats());
#ifdef _DEBUG
	cout << _CT << " parameterised constructor" << endl;
#endif //_DEBUG
  _RBTOBJECTCOUNTER_CONSTR_(_CT);
}

RbtSimAnnTransform::~RbtSimAnnTransform()
{
#ifdef _DEBUG
	cout << _CT << " destructor" << endl;
#endif //_DEBUG
  _RBTOBJECTCOUNTER_DESTR_(_CT);
}


////////////////////////////////////////
//Protected methods
///////////////////
void RbtSimAnnTransform::SetupReceptor() {}

void RbtSimAnnTransform::SetupLigand() {}

void RbtSimAnnTransform::SetupTransform() {
    //Construct the overall chromosome for the system
    m_chrom.SetNull();
    m_lastGoodVector.clear();
    m_minVector.clear();
    RbtWorkSpace* pWorkSpace = GetWorkSpace();
    if (pWorkSpace) {
        m_chrom = new RbtChrom(pWorkSpace->GetModels());
        RbtInt chromLength = m_chrom->GetLength();
        m_lastGoodVector.reserve(chromLength);
        m_minVector.reserve(chromLength);
    }
}


////////////////////////////////////////
//Private methods
///////////////////
//Pure virtual in RbtBaseTransform
//Actually apply the transform
void RbtSimAnnTransform::Execute()
{
   //Get the current scoring function from the workspace
  RbtWorkSpace* pWorkSpace = GetWorkSpace();
  if (pWorkSpace == NULL) //Return if this transform is not registered
    return;
  RbtBaseSF* pSF = pWorkSpace->GetSF();
  if (pSF == NULL) //Return if workspace does not have a scoring function
    return;
  RbtInt iTrace = GetTrace();

  pWorkSpace->ClearPopulation();  
  //Get the cooling schedule params
  RbtDouble t = GetParameter(_START_T);
  RbtDouble tFinal = GetParameter(_FINAL_T);
  RbtInt nBlocks = GetParameter(_NUM_BLOCKS);
  RbtInt blockLen = GetParameter(_BLOCK_LENGTH);
  RbtBool bScale = GetParameter(_SCALE_CHROM_LENGTH);
  RbtDouble stepSize = GetParameter(_STEP_SIZE);
  RbtDouble minAccRate = GetParameter(_MIN_ACC_RATE);

  if (bScale) {
    RbtInt chromLength = m_chrom->GetLength();
    blockLen *= chromLength;
  }
  if (iTrace > 0) {
    cout << _CT << ": Block length = " << blockLen << endl;
  }
  
  //Cooling factor (check for nBlocks=1)
  RbtDouble tFac = (nBlocks > 1) ? pow(tFinal/t,1.0/(nBlocks-1)) : 1.0;
  
  //DM 15 Feb 1999 - don't initialise the Monte Carlo stats each block
  //if we are doing a constant temperature run
  RbtBool bInitBlock = (t != tFinal);
  
  //Send the partitioning request separately based on the current partition distance
  //If partDist is zero, the partitioning automatically gets removed
  RbtDouble partDist = GetParameter(_PARTITION_DIST);
  m_spPartReq = RbtRequestPtr(new RbtSFPartitionRequest(partDist));
  pSF->HandleRequest(m_spPartReq);

  //Update the chromosome to match the current model coords
  //and keep track of the vector corresponding to minimum score
  m_chrom->SyncFromModel();
  m_minVector.clear();
  m_chrom->GetVector(m_minVector);
  RbtDouble score = pSF->Score();
  m_spStats->Init(score);
  
  cout.precision(3);
  cout.setf(ios_base::fixed,ios_base::floatfield);
  cout.setf(ios_base::right,ios_base::adjustfield);
  
  if (iTrace > 0) {
    cout << _CT << ": Initial score = " << score << endl;
    cout << endl << endl << setw(5) << "BLOCK"
	 << setw(10) << "TEMP"
	 << setw(10) << "ACC.RATE"
     << setw(10) << "STEP"
	 << setw(10) << "INITIAL"
	 << setw(10) << "FINAL"
	 << setw(10) << "MEAN"
	 << setw(10) << "S.DEV"
	 << setw(10) << "MIN"
	 << setw(10) << "MAX"
	 << endl;
  }
      
  for (RbtInt iBlock = 1; iBlock <= nBlocks; iBlock++, t*=tFac) {
    if (bInitBlock) {
      m_spStats->InitBlock(pSF->Score());
    }
    MC(t,blockLen,stepSize);
    if (iTrace > 0) {
      cout << setw(5) << iBlock
	   << setw(10) << t
	   << setw(10) << m_spStats->AccRate()
       << setw(10) << stepSize
	   << setw(10) << m_spStats->_blockInitial
	   << setw(10) << m_spStats->_blockFinal
	   << setw(10) << m_spStats->Mean()
	   << setw(10) << sqrt(m_spStats->Variance())
	   << setw(10) << m_spStats->_blockMin
	   << setw(10) << m_spStats->_blockMax << endl;
    }

    //Halve the maximum step sizes for all enabled modes
    //if the acceptance rate is less than the threshold
    if (m_spStats->AccRate() < minAccRate) {
      stepSize *= 0.5;
      //Reinitialise the stats (only need to do it here if bInitBlock is false
      //otherwise it will be done at the beginning of the next block)
      if (!bInitBlock) {
      	m_spStats->InitBlock(pSF->Score());
      }
    }
  }
  //Update the model coords with the minimum score chromosome
  m_chrom->SetVector(m_minVector);
  m_chrom->SyncToModel();
  RbtRequestPtr spClearPartReq(new RbtSFPartitionRequest(0.0));
  pSF->HandleRequest(spClearPartReq);//Clear any partitioning
  if (iTrace > 0) {
    cout << endl << _CT << ": Final score = " << pSF->Score() << endl;
  }
}


void RbtSimAnnTransform::MC(RbtDouble t, RbtInt blockLen, RbtDouble stepSize) {
  RbtBaseSF* pSF = GetWorkSpace()->GetSF();
  RbtInt iTrace = GetTrace();
  RbtDouble score = pSF->Score();

  RbtInt nHisFreq = GetParameter(_HISTORY_FREQ);
  RbtBool bHistory = nHisFreq > 0;
  RbtInt nPartFreq = GetParameter(_PARTITION_FREQ);
  RbtBool bPartition = (nPartFreq > 0);

  //Keep a record of the last good chromosome vector, for fast revert following a failed Metropolic test
  m_lastGoodVector.clear();
  m_chrom->GetVector(m_lastGoodVector);
  //Main loop over number of MC steps
  for (RbtInt iStep = 1; iStep <= blockLen; iStep++) {
    m_chrom->Mutate(stepSize);
    m_chrom->SyncToModel();
    RbtDouble newScore = pSF->Score();
    RbtDouble delta = newScore - score;
    RbtBool bMetrop = ((delta < 0.0) || (exp(-1000.0*delta/(8.314*t)) > m_rand.GetRandom01()));
    //PASSED
    if (bMetrop) {
      score = newScore;
      //Update the last good vector
      m_lastGoodVector.clear();
      m_chrom->GetVector(m_lastGoodVector);
      //Update the minimum score vector
      if (score < m_spStats->_min) {
        m_minVector.clear();
        m_chrom->GetVector(m_minVector);
      }
    }
    //FAILED
    else {
        //revert to old chromosome
        //No need to SyncToModel as this will be done after the next mutation
        m_chrom->SetVector(m_lastGoodVector);
    }
    //Gather the statistics
    m_spStats->Accumulate(score,bMetrop);
    //Render to the history file if appropriate (true = with component scores)
    if (bHistory && (iStep % nHisFreq) == 0) {
    	GetWorkSpace()->SaveHistory(true);
	}

    //Update the interaction lists if appropriate
    //We update the lists every nth accepted trial (as rejected trials don't change the coords)
    if ( bPartition && ( (m_spStats->_accepted % nPartFreq) == 0)) {
      pSF->HandleRequest(m_spPartReq);
      RbtDouble oldScore = score;
      score = pSF->Score();
      if (fabs(score-oldScore) > 0.001  && (iTrace > 1)) {
        cout << "** WARNING - Interaction lists updated, change in score = " << score - oldScore << endl;
      }
    }
  }
  //Ensure the model is synchronised with the chromosome on exit
  //This would not be the case if the last Metropolis test were failed
  m_chrom->SyncToModel();
}
