# Supplementary material for: rDock: A Fast, Versatile and Open Source Program for Docking Ligands to Proteins and Nucleic Acids
Source: PLoS Comput Biol. 2014 Apr 10;10(4):e1003571. doi: 10.1371/journal.pcbi.1003571 (PMC3983074; doi:10.1371/journal.pcbi.1003571)
Supplement: Software S1 — Compressed file with the source code of the rDock software for ligand docking to Proteins and Nucleic Acids. (GZ) [file pcbi.1003571.s010.gz › rDock_2013.1_src/src/lib/RbtContext.cxx]

/***********************************************************************
* The rDock program was developed from 1998 - 2006 by the software team 
* at RiboTargets (subsequently Vernalis (R&D) Ltd).
* In 2006, the software was licensed to the University of York for 
* maintenance and distribution.
* In 2012, Vernalis and the University of York agreed to release the 
* program as Open Source software.
* This version is licensed under GNU-LGPL version 3.0 with support from
* the University of Barcelona.
* http://rdock.sourceforge.net/
***********************************************************************/

#include "RbtContext.h"
#include "RbtDebug.h"
#include <cstring>

RbtString RbtContext::_CT("RbtContext");
//RbtString RbtStringContext::_CT("RbtStringContext");
//RbtString RbtCellContext::_CT("RbtCellContext");
RbtString RbtVble::_CT("RbtVble");

RbtContext::RbtContext()
{
  _RBTOBJECTCOUNTER_CONSTR_(_CT);
#ifdef _DEBUG
  cout << _CT << "base context const\n";
#endif //_DEBUG
}

RbtContext::RbtContext(const RbtContext& c)
{
    _RBTOBJECTCOUNTER_COPYCONSTR_(_CT);
}

RbtContext::~RbtContext()
{
    _RBTOBJECTCOUNTER_DESTR_(_CT);
}

RbtStringContext::RbtStringContext()
{
    _RBTOBJECTCOUNTER_CONSTR_(_CT);
    throw RbtError(_WHERE_, "Can't construct string context by default");
}

RbtStringContext::RbtStringContext(const RbtStringContext& c) : vm(c.vm)
{
    _RBTOBJECTCOUNTER_COPYCONSTR_(_CT);
}

RbtStringContext::~RbtStringContext()
{
    _RBTOBJECTCOUNTER_DESTR_(_CT);
}


RbtStringContext::RbtStringContext(SmartPtr<ifstream> ifile)
{
/*    RbtInt nvbles, nctes;
    (*ifile) >> nvbles >> nctes;
    RbtString name;
    RbtInt i = 0;
    for (; i < nvbles ; i++)
    {
        (*ifile) >> name;
        vm[name] = new RbtVble(name);
    }
    for (; i < nctes + nvbles ; i++)
    {
        (*ifile) >> name;
        RbtDouble val = atof(name.c_str());
        vm[name] = new RbtVble(name, val);
    } */
    _RBTOBJECTCOUNTER_CONSTR_(_CT);
}

RbtCellContext::RbtCellContext()
{
    _RBTOBJECTCOUNTER_CONSTR_(_CT);
}

RbtCellContext::RbtCellContext(const RbtCellContext& c) : vm(c.vm)
{
    _RBTOBJECTCOUNTER_COPYCONSTR_(_CT);
}

RbtCellContext::~RbtCellContext()
{
    _RBTOBJECTCOUNTER_DESTR_(_CT);
}

RbtCellContext::RbtCellContext(ifstream& ifile)
{
    RbtInt nvbles, nctes;
    ifile >> nvbles >> nctes;
    ninputs = nvbles + nctes;
    RbtString name;
    RbtInt i = 0, key;
    for (; i < nvbles ; i++)
    {
        ifile >> key >> name;
        vm[key] = new RbtVble(name);
    }
    for (; i < nctes + nvbles; i++)
    {
        ifile >> key >> name;
        RbtDouble val = atof(name.c_str());
        vm[key] = new RbtVble(name, val);
    }
    _RBTOBJECTCOUNTER_CONSTR_(_CT);
#ifdef _DEBUG
  cout << "cell context const\n";
#endif //_DEBUG
}

/*
void RbtCellContext::Clear()
{
    for (RbtIntVbleMapIter it = vm.begin() ; it != vm.end() ; it++)
    {
        if (it->first >= ninputs)
            vm.erase(it);
    }
}*/

RbtDouble RbtStringContext::Get(RbtModelPtr lig, RbtString name)
{
    if (name == "LIG_MW")
        return lig->GetTotalAtomicMass();
    if (name == "LIG_NATOMS")
        return lig->GetNumAtoms();
    RbtInt nAtoms= lig->GetNumAtoms();
    RbtInt nBonds = lig->GetNumBonds();
    RbtInt nSegs = lig->GetNumSegments();
    RbtAtomList atomList = lig->GetAtomList();
    RbtBondList bondList = lig->GetBondList();
    if (name == "LIG_NLIPOC")
        return Rbt::GetNumAtoms(atomList, Rbt::isAtomLipophilic());
    Rbt::isHybridState_eq bIsArom(RbtAtom::AROM);
    if (name == "LIG_NAROMATOMS")
        return Rbt::GetNumAtoms(atomList,bIsArom);
    if (name == "LIG_NHBD")
        return Rbt::GetNumAtoms(atomList,Rbt::isAtomHBondDonor());
    if (name == "LIG_NMETAL")
        return Rbt::GetNumAtoms(atomList,Rbt::isAtomMetal());
    if (name == "LIG_NGUAN")
        return Rbt::GetNumAtoms(atomList,Rbt::isAtomGuanidiniumCarbon());
    if (name == "LIG_NHBA")
        return Rbt::GetNumAtoms(atomList,Rbt::isAtomHBondAcceptor());
    if (name == "LIG_NROT")
    {      
        RbtBondList rotatableBondList = 
                Rbt::GetBondList(bondList,Rbt::isBondRotatable());
        rotatableBondList =
            Rbt::GetBondList(rotatableBondList,std::not1(Rbt::isBondToNH3()));
        return rotatableBondList.size();
    }
    if (name == "LIG_PERC_LIPOC")
    {
        RbtInt n = Rbt::GetNumAtoms(atomList, Rbt::isAtomLipophilic());
        return (100.0 * n / nAtoms);
    }
    if (name == "LIG_PERC_AROMATOMS")
    {
        RbtInt n = Rbt::GetNumAtoms(atomList, bIsArom);
        return (100.0 * n / nAtoms);
    }
    if (name == "LIG_PERC_HBD")
    {
        RbtInt n = Rbt::GetNumAtoms(atomList, Rbt::isAtomHBondDonor());
        return (100.0 * n / nAtoms);
    }
    if (name == "LIG_PERC_METAL")
    {
        RbtInt n = Rbt::GetNumAtoms(atomList, Rbt::isAtomMetal());
        return (100.0 * n / nAtoms);
    }
    if (name == "LIG_PERC_GUAN")
    {
        RbtInt n = Rbt::GetNumAtoms(atomList, Rbt::isAtomGuanidiniumCarbon());
        return (100.0 * n / nAtoms);
    }
    if (name == "LIG_PERC_HBA")
    {
        RbtInt n = Rbt::GetNumAtoms(atomList, Rbt::isAtomHBondAcceptor());
        return (100.0 * n / nAtoms);
    }
    if (name == "LIG_NAROMRINGS")
    {
        RbtAtomListList ringLists = lig->GetRingAtomLists();
        RbtInt nAromRings(0);//# aromatic rings
        for (RbtAtomListListIter rIter = ringLists.begin(); 
                                 rIter != ringLists.end(); rIter++) 
        {
            if (Rbt::GetNumAtoms(*rIter,Rbt::isPiAtom()) == (*rIter).size())
                nAromRings++;
        }
        return nAromRings;
    }
    RbtDouble posChg(0.0);
    RbtDouble negChg(0.0);
    for (RbtAtomListConstIter iter = atomList.begin(); 
                              iter != atomList.end(); iter++) 
    {
        RbtDouble chg = (*iter)->GetGroupCharge();
        if (chg > 0.0)
            posChg += chg;
        else if (chg < 0.0)
            negChg += chg;
    }
    if (name == "LIG_POS_CHG")
        return posChg;
    if (name == "LIG_NEG_CHG")
        return negChg;
    if (name == "LIG_TOT_CHG")
        return (posChg + negChg);
}

RbtDouble RbtStringContext::Get(RbtModelPtr spReceptor, 
                                RbtDockingSitePtr spDockSite, 
                                RbtString name)
{
    if (name == "SITE_VOL")
        return spDockSite->GetVolume();
    RbtDouble cavDist = 4.0;
        //Use a fixed definition of cavity atoms - 
        //all those within 4A of docking volume
    RbtDouble neighbR = 4.0;//Sphere radius for counting nearest neighbours
    RbtDouble threshold = 15;
        //Definition of solvent exposed: neighbours < threshold
    RbtAtomList recepAtomList = spReceptor->GetAtomList();
    RbtAtomList cavAtomList = 
        spDockSite->GetAtomList(recepAtomList,0.0,cavDist);
    RbtAtomList exposedAtomList;//The list of exposed cavity atoms
    for (RbtAtomListConstIter iter = cavAtomList.begin(); 
                              iter != cavAtomList.end(); iter++) 
    {
        RbtInt nNeighb = Rbt::GetNumAtoms(recepAtomList,
                     Rbt::isAtomInsideSphere((*iter)->GetCoords(),neighbR));
        nNeighb--;
        if (nNeighb < threshold) 
        {
	  //cout << (*iter)->GetFullAtomName() << "\t" << nNeighb << endl;
            exposedAtomList.push_back(*iter);
        }
    }
    RbtInt nAtoms = exposedAtomList.size();
    if (name == "SITE_NATOMS")
        return nAtoms;
    if (name == "SITE_NLIPOC")
        return Rbt::GetNumAtoms(exposedAtomList,Rbt::isAtomLipophilic());
    Rbt::isHybridState_eq bIsArom(RbtAtom::AROM);
    if (name == "SITE_NAROMATOMS")
        return Rbt::GetNumAtoms(exposedAtomList,bIsArom);
    if (name == "SITE_NHBD")
        return Rbt::GetNumAtoms(exposedAtomList,Rbt::isAtomHBondDonor());
    if (name == "SITE_NMETAL")
        return Rbt::GetNumAtoms(exposedAtomList,Rbt::isAtomMetal());
    if (name == "SITE_NGUAN")
        return Rbt::GetNumAtoms(exposedAtomList,Rbt::isAtomGuanidiniumCarbon());
    if (name == "SITE_NHBA")
        return Rbt::GetNumAtoms(exposedAtomList,Rbt::isAtomHBondAcceptor());
    if (name == "SITE_PERC_LIPOC")
    {
        RbtInt n = Rbt::GetNumAtoms(exposedAtomList,Rbt::isAtomLipophilic());
        return (100.0 * n / nAtoms);
    }
    if (name == "SITE_PERC_AROMATOMS")
    {
        RbtInt n = Rbt::GetNumAtoms(exposedAtomList,bIsArom);
        return (100.0 * n / nAtoms);
    }
    if (name == "SITE_PERC_HBD")
    {
        RbtInt n = Rbt::GetNumAtoms(exposedAtomList,Rbt::isAtomHBondDonor());
        return (100.0 * n / nAtoms);
    }
    if (name == "SITE_PERC_METAL")
    {
        RbtInt n = Rbt::GetNumAtoms(exposedAtomList,Rbt::isAtomMetal());
        return (100.0 * n / nAtoms);
    }
    if (name == "SITE_PERC_GUAN")
    {
        RbtInt n = Rbt::GetNumAtoms(exposedAtomList,
                                    Rbt::isAtomGuanidiniumCarbon());
        return (100.0 * n / nAtoms);
    }
    if (name == "SITE_PERC_HBA")
    {
        RbtInt n = Rbt::GetNumAtoms(exposedAtomList,Rbt::isAtomHBondAcceptor());
        return (100.0 * n / nAtoms);
    }
    RbtDouble posChg(0.0);
    RbtDouble negChg(0.0);
    for (RbtAtomListConstIter iter = exposedAtomList.begin();
                              iter != exposedAtomList.end(); iter++) 
    {
        RbtDouble chg = (*iter)->GetGroupCharge();
        if (chg > 0.0)
            posChg += chg;
        else if (chg < 0.0)
            negChg += chg; 
    }
    if (name == "SITE_POS_CHG")
        return posChg;
    if (name == "SITE_NEG_CHG")
        return negChg;
    if (name == "SITE_TOT_CHG")
        return (posChg + negChg);
}

RbtDouble RbtStringContext::Get(RbtBaseSF* spSF, RbtString name, 
                                RbtModelPtr lig)
{
    RbtStringVariantMap scoreMap;
    spSF->ScoreMap(scoreMap);
    if (scoreMap[name].isEmpty())
      return vm[name]->GetValue(); //lig->GetDataValue(name);
    return scoreMap[name];
}

void RbtStringContext::UpdateLigs(RbtModelPtr lig)
{
  for (RbtStringVbleMapIter it = vm.begin() ; it != vm.end(); it++)
  {
    if ((*it).second->IsLig())
      (*it).second->SetValue(Get(lig, (*it).first));
  }
}

void RbtStringContext::UpdateSite(RbtModelPtr spReceptor, 
                                  RbtDockingSitePtr spDockSite)
{
  for (RbtStringVbleMapIter it = vm.begin() ; it != vm.end(); it++)
  {
    if ((*it).second->IsSite())
      (*it).second->SetValue(Get(spReceptor, spDockSite, (*it).first));
  }
}

void RbtStringContext::UpdateScores(RbtBaseSF* spSF, RbtModelPtr lig)
{
  RbtStringVariantMap scoreMap;
  spSF->ScoreMap(scoreMap);
  for (RbtStringVbleMapIter it = vm.begin(); it != vm.end(); it++) {
    if ((*it).second->IsScore()) {
      RbtVariant v = scoreMap[(*it).first];
      if (!v.isEmpty()) {
	(*it).second->SetValue(RbtDouble(v));
      }
    }
  }
}
