# Supplementary material for: rDock: A Fast, Versatile and Open Source Program for Docking Ligands to Proteins and Nucleic Acids
Source: PLoS Comput Biol. 2014 Apr 10;10(4):e1003571. doi: 10.1371/journal.pcbi.1003571 (PMC3983074; doi:10.1371/journal.pcbi.1003571)
Supplement: Software S1 — Compressed file with the source code of the rDock software for ligand docking to Proteins and Nucleic Acids. (GZ) [file pcbi.1003571.s010.gz › rDock_2013.1_src/src/lib/RbtBaseFileSource.cxx]

/***********************************************************************
* The rDock program was developed from 1998 - 2006 by the software team 
* at RiboTargets (subsequently Vernalis (R&D) Ltd).
* In 2006, the software was licensed to the University of York for 
* maintenance and distribution.
* In 2012, Vernalis and the University of York agreed to release the 
* program as Open Source software.
* This version is licensed under GNU-LGPL version 3.0 with support from
* the University of Barcelona.
* http://rdock.sourceforge.net/
***********************************************************************/

#include "RbtBaseFileSource.h"
#include "RbtFileError.h"
#include <cstring> 

//Constructors
//RbtBaseFileSource::RbtBaseFileSource(const char* fileName)
//{
//  m_strFileName = fileName;
//  ClearCache();
//  _RBTOBJECTCOUNTER_CONSTR_("RbtBaseFileSource");
//}

RbtBaseFileSource::RbtBaseFileSource(const RbtString& fileName) : m_bMultiRec(false), m_bFileOpen(false)
{
	m_strFileName = fileName;
	m_szBuf = new char[MAXLINELENGTH+1];//DM 24 Mar - allocate line buffer
	ClearCache();
	_RBTOBJECTCOUNTER_CONSTR_("RbtBaseFileSource");
}

//Multi-record constructor
	RbtBaseFileSource::RbtBaseFileSource(const RbtString& fileName, const RbtString& strRecDelim) :
m_bMultiRec(true), m_strRecDelim(strRecDelim), m_bFileOpen(false)
{
	m_strFileName = fileName;
	m_szBuf = new char[MAXLINELENGTH+1];//DM 24 Mar - allocate line buffer
	ClearCache();
	_RBTOBJECTCOUNTER_CONSTR_("RbtBaseFileSource");
}


//Default destructor
RbtBaseFileSource::~RbtBaseFileSource()
{
	Close();
	ClearCache();
	delete [] m_szBuf;//DM 24 Mar - delete line buffer
	_RBTOBJECTCOUNTER_DESTR_("RbtBaseFileSource");
}

//Public methods
RbtString RbtBaseFileSource::GetFileName()
{
	return m_strFileName;
}

//void RbtBaseFileSource::SetFileName(const char* fileName)
//{
//  Close();
//  ClearCache();
//  m_strFileName = fileName;
//}

void RbtBaseFileSource::SetFileName(const RbtString& fileName)
{
	Close();
	ClearCache();
	m_strFileName = fileName;
}

//Status and StatusOK parse the file to check for errors
RbtBool RbtBaseFileSource::StatusOK()
{
	return Status().isOK();
}

RbtError RbtBaseFileSource::Status()
{
	//Try parsing the file and see what we catch
	try {
		Parse();
		//If we get here then everything is fine
		return RbtError();
	}

	//Got an RbtError
	catch (RbtError& error) {
		return error;
	}
}

//FileStatus and FileStatusOK just try and read the file
RbtBool RbtBaseFileSource::FileStatusOK()
{
	return FileStatus().isOK();
}

RbtError RbtBaseFileSource::FileStatus()
{
	//Try reading the file and see what we catch
	try {
		Read();
		//If we get here then everything is fine
		return RbtError();
	}

	//Got an RbtError
	catch (RbtError& error) {
		return error;
	}
}

//Multi-record methods

//Force the reading of the next record by clearing the cache
//Doesn't actually read the record
void RbtBaseFileSource::NextRecord()
{
	if (m_bMultiRec) {
		ClearCache();
	}
}

//Rewind the file back to the first record
void RbtBaseFileSource::Rewind()
{
	if (m_bMultiRec) {
		Close();
		ClearCache();
	}
}


//Protected functions

void RbtBaseFileSource::Read(RbtBool aDelimiterAtEnd) throw (RbtError)
{
	//If we haven't already read the file, do it now
	if (!m_bReadOK) {
		if(aDelimiterAtEnd) {
			ClearCache();
			try {
				Open();
				//Multi-record read
				//Only read up to record delimiter (or end of file)
				//and leave file open for next record
				if (m_bMultiRec) {
					const char* cszRecDelim = m_strRecDelim.c_str();
					RbtInt n = strlen(cszRecDelim);
					while( (m_fileIn.getline(m_szBuf,MAXLINELENGTH))  &&
						(strncmp(m_szBuf,cszRecDelim,n) != 0) ) {
#ifdef _DEBUG
							cout << m_szBuf << endl;
#endif //_DEBUG
							m_lineRecs.push_back(m_szBuf);
						}
				}
				//Single-record read
				//Read entire file and close immediately
				else {
					while(m_fileIn.getline(m_szBuf,MAXLINELENGTH)) {
						m_lineRecs.push_back(m_szBuf);
					}
					Close();
				}
				//DM 25 Mar 1999 - check for end of file (i.e. no lines read)
				if (m_lineRecs.empty())
					throw RbtFileReadError(_WHERE_,"End of file/empty record in "+m_strFileName);
			}
			//Catch exceptions so we can close the file, then rethrow it
			catch (RbtError& error) {
				Close();
				throw;
			}
		} else {	// ie MOL2 file records starts (not ends) with a certain pattern
			ClearCache();
			try {
				Open();
				//Multi-record read
				//Only read up to next record delimiter (or end of file)
				//and leave file open for next record
				if (m_bMultiRec) {
					const char*	cszRecDelim	= m_strRecDelim.c_str();
					RbtInt 		n			= strlen(cszRecDelim);
					// skip to the header stuff until the first record
					// AND the first delimiter line
					while( (m_fileIn.getline(m_szBuf,MAXLINELENGTH))  && 
						(strncmp(m_szBuf,cszRecDelim,n) != 0) )
						;
					while( (m_fileIn.getline(m_szBuf,MAXLINELENGTH))  && 
						(strncmp(m_szBuf,cszRecDelim,n) != 0) ) {
#ifdef _DEBUG
							cout << m_szBuf << endl;
#endif //_DEBUG
							m_lineRecs.push_back(m_szBuf);
						}
				}
				//Single-record read
				//Read entire file and close immediately
				else {
					while(m_fileIn.getline(m_szBuf,MAXLINELENGTH)) {
						m_lineRecs.push_back(m_szBuf);
					}
					Close();
				}
				//DM 25 Mar 1999 - check for end of file (i.e. no lines read)
				if (m_lineRecs.empty())
					throw RbtFileReadError(_WHERE_,"End of file/empty record in "+m_strFileName);
			}
			//Catch exceptions so we can close the file, then rethrow it
			catch (RbtError& error) {
				Close();
				throw;
			}
		}
		//If we get to here, we read the file OK
		m_bReadOK = true;
	}
}


//Private functions
void RbtBaseFileSource::Open() throw (RbtError)
{
	//DM 23 Mar 1999 - check if file is already open, to allow Open() to be called redundantly
	if (!m_bFileOpen)
		m_fileIn.open(m_strFileName.c_str(), ios_base::in);

	//If file did not open, throw an error
	if (!m_fileIn)
		throw RbtFileReadError(_WHERE_,"Error opening "+m_strFileName);
	else
		m_bFileOpen = true;
}


void RbtBaseFileSource::Close()
{
	m_fileIn.close();
	m_bFileOpen = false;
}

void RbtBaseFileSource::ClearCache()
{
	m_lineRecs.clear();//Get rid of the previous file records
	m_bReadOK = false;//Indicate the cache is invalid
	m_bParsedOK = false;//Tell the Parse function in derived classes that
	//it will have to reparse the file
}
