# Supplementary material for: rDock: A Fast, Versatile and Open Source Program for Docking Ligands to Proteins and Nucleic Acids
Source: PLoS Comput Biol. 2014 Apr 10;10(4):e1003571. doi: 10.1371/journal.pcbi.1003571 (PMC3983074; doi:10.1371/journal.pcbi.1003571)
Supplement: Software S1 — Compressed file with the source code of the rDock software for ligand docking to Proteins and Nucleic Acids. (GZ) [file pcbi.1003571.s010.gz › rDock_2013.1_src/src/lib/RbtAlignTransform.cxx]

/***********************************************************************
* The rDock program was developed from 1998 - 2006 by the software team 
* at RiboTargets (subsequently Vernalis (R&D) Ltd).
* In 2006, the software was licensed to the University of York for 
* maintenance and distribution.
* In 2012, Vernalis and the University of York agreed to release the 
* program as Open Source software.
* This version is licensed under GNU-LGPL version 3.0 with support from
* the University of Barcelona.
* http://rdock.sourceforge.net/
***********************************************************************/

#include "RbtAlignTransform.h"
#include "RbtDockingSite.h"
#include "RbtWorkSpace.h"

//Static data member for class type
RbtString RbtAlignTransform::_CT("RbtAlignTransform");
//Parameter names
RbtString RbtAlignTransform::_COM("COM");
RbtString RbtAlignTransform::_AXES("AXES");

////////////////////////////////////////
//Constructors/destructors
RbtAlignTransform::RbtAlignTransform(const RbtString& strName)
  : RbtBaseBiMolTransform(_CT,strName),m_rand(Rbt::GetRbtRand()),m_totalSize(0) {
  //Add parameters
  AddParameter(_COM,"ALIGN");
  AddParameter(_AXES,"ALIGN");
#ifdef _DEBUG
  cout << _CT << " parameterised constructor" << endl;
#endif //_DEBUG
  _RBTOBJECTCOUNTER_CONSTR_(_CT);
}

RbtAlignTransform::~RbtAlignTransform()
{
#ifdef _DEBUG
  cout << _CT << " destructor" << endl;
#endif //_DEBUG
  _RBTOBJECTCOUNTER_DESTR_(_CT);
}


////////////////////////////////////////
//Protected methods
///////////////////
void RbtAlignTransform::SetupReceptor(){
  m_cavities.clear();
  m_cumulSize.clear();
  m_totalSize = 0;
  //Return now if docking site not registered with workspace
  RbtDockingSitePtr spDS = GetWorkSpace()->GetDockingSite();
  if (spDS.Null())
    return;
  
  m_cavities = spDS->GetCavityList();
  if (m_cavities.empty())
    return;

  //Determine cumulative sizes, for selecting cavities with a probability proportional to their size
  for (RbtCavityListConstIter cIter = m_cavities.begin(); cIter != m_cavities.end(); cIter++) {
    m_totalSize += (*cIter)->GetNumCoords();
    m_cumulSize.push_back(m_totalSize);
  }
}

void RbtAlignTransform::SetupLigand() {}//No ligand setup required
void RbtAlignTransform::SetupTransform() {}//No further setup required

////////////////////////////////////////
//Private methods
///////////////////
//Pure virtual in RbtBaseTransform
//Actually apply the transform
void RbtAlignTransform::Execute()
{
  RbtModelPtr spLigand(GetLigand());
  if (spLigand.Null() || m_cavities.empty())
    return;	

  RbtInt iTrace = GetTrace();

  //Select a cavity at random, weighted by each cavity size
  RbtInt iRnd = m_rand.GetRandomInt(m_totalSize);
  RbtInt iCavity(0);
  for (iCavity = 0; iRnd >= m_cumulSize[iCavity]; iCavity++);
  RbtCavityPtr spCavity = m_cavities[iCavity];

  //Get the coord list and principal axes for the cavity
  const RbtCoordList& coordList = spCavity->GetCoordList();
  const RbtPrincipalAxes& prAxes = spCavity->GetPrincipalAxes();

  //Get the alignment parameters
  RbtString strPlaceCOM = GetParameter(_COM);
  RbtString strPlaceAxes = GetParameter(_AXES);
	
  //1. Ligand translation
  //A. Random
  if ( (strPlaceCOM == "RANDOM") && !coordList.empty() ) {
    //Select a coord at random
    RbtInt iRand = m_rand.GetRandomInt(coordList.size());
    RbtCoord asCavityCoord = coordList[iRand];
    if (iTrace > 1) {
      cout << "Translating ligand COM to active site coord #" << iRand << ": " << asCavityCoord << endl;
    }
    //Translate the ligand center of mass to the selected coord
    spLigand->SetCenterOfMass(asCavityCoord);
  }
  //B. Active site center of mass
  else if (strPlaceCOM == "ALIGN") {
    if (iTrace > 1) {
      cout << "Translating ligand COM to active site COM: " << prAxes.com << endl;
    }
    spLigand->SetCenterOfMass(prAxes.com);
  }

  //2. Ligand axes
  //A. Random rotation around random axis
  if (strPlaceAxes == "RANDOM") {
    RbtDouble thetaDeg = 180.0*m_rand.GetRandom01();
    RbtCoord axis = m_rand.GetRandomUnitVector();
    if (iTrace > 1) {
      cout << "Rotating ligand by " << thetaDeg << " deg around axis=" << axis << " through COM" << endl;
    }
    spLigand->Rotate(axis,thetaDeg);
  }
  //B. Align ligand principal axes with principal axes of active site
  else if (strPlaceAxes == "ALIGN") {
    spLigand->AlignPrincipalAxes(prAxes,false);//false = don't translate COM as we've already done it above
    if (iTrace > 1) {
      cout << "Aligning ligand principal axes with active site principal axes" << endl;
    }
    //Make random 180 deg rotations around each of the principal axes
    if (m_rand.GetRandom01() < 0.5) {
      spLigand->Rotate(prAxes.axis1,180.0,prAxes.com);
      if (iTrace > 1) {
	cout << "180 deg rotation around PA#1" << endl;
      }
    }
    if (m_rand.GetRandom01() < 0.5) {
      spLigand->Rotate(prAxes.axis2,180.0,prAxes.com);
      if (iTrace > 1) {
	cout << "180 deg rotation around PA#2" << endl;
      }
    }
    if (m_rand.GetRandom01() < 0.5) {
      spLigand->Rotate(prAxes.axis3,180.0,prAxes.com);
      if (iTrace > 1) {
	cout << "180 deg rotation around PA#3" << endl;
      }
    }
  } 
}
