# Supplementary material for: rDock: A Fast, Versatile and Open Source Program for Docking Ligands to Proteins and Nucleic Acids
Source: PLoS Comput Biol. 2014 Apr 10;10(4):e1003571. doi: 10.1371/journal.pcbi.1003571 (PMC3983074; doi:10.1371/journal.pcbi.1003571)
Supplement: Software S1 — Compressed file with the source code of the rDock software for ligand docking to Proteins and Nucleic Acids. (GZ) [file pcbi.1003571.s010.gz › rDock_2013.1_src/src/lib/RbtParser.cxx]

/***********************************************************************
* The rDock program was developed from 1998 - 2006 by the software team 
* at RiboTargets (subsequently Vernalis (R&D) Ltd).
* In 2006, the software was licensed to the University of York for 
* maintenance and distribution.
* In 2012, Vernalis and the University of York agreed to release the 
* program as Open Source software.
* This version is licensed under GNU-LGPL version 3.0 with support from
* the University of Barcelona.
* http://rdock.sourceforge.net/
***********************************************************************/

#include "RbtParser.h"
#include "RbtDebug.h"

RbtString RbtParser::_CT("RbtParser");
RbtParser::RbtParser(const RbtParser& p)
{
    _RBTOBJECTCOUNTER_COPYCONSTR_(_CT);
}

RbtParser::RbtParser()
{
    _RBTOBJECTCOUNTER_CONSTR_(_CT);
}

RbtParser::~RbtParser()
{
    _RBTOBJECTCOUNTER_DESTR_(_CT);
}
RbtFilterExpressionPtr RbtParser::Parse(RbtTokenIterPtr ti, RbtContextPtr contextp)
{
    RbtTokenPtr t = ti->Current();
    ti->Next(contextp);
    if (t->IsVble())
	{
        return new FilterVbleExp(t->GetVble());
	}
    RbtFilterExpressionPtr op1 = Parse(ti, contextp);
    if (t->IsLog())
        return new FilterLogExp(op1);
    if (t->IsExp())
        return new FilterExpExp(op1);
    RbtFilterExpressionPtr op2 = Parse(ti, contextp);
    if (t->IsAdd())
        return new FilterAddExp(op1,op2);
    if (t->IsSub())
        return new FilterSubExp(op1,op2);
    if (t->IsMul())
        return new FilterMulExp(op1,op2);
    if (t->IsDiv())
        return new FilterDivExp(op1,op2);
    if (t->IsAnd())
        return new FilterAndExp(op1,op2);
    if (t->IsIf())
    {
        RbtFilterExpressionPtr op3 = Parse(ti, contextp);
        return new FilterIfExp(op1, op2, op3);
    }
	delete ti;
    throw RbtError(_WHERE_, "Could not parse " + t->GetVble().GetName());
}
