# Supplementary material for: rDock: A Fast, Versatile and Open Source Program for Docking Ligands to Proteins and Nucleic Acids
Source: PLoS Comput Biol. 2014 Apr 10;10(4):e1003571. doi: 10.1371/journal.pcbi.1003571 (PMC3983074; doi:10.1371/journal.pcbi.1003571)
Supplement: Software S1 — Compressed file with the source code of the rDock software for ligand docking to Proteins and Nucleic Acids. (GZ) [file pcbi.1003571.s010.gz › rDock_2013.1_src/src/lib/RbtDihedralTargetSF.cxx]

/***********************************************************************
* The rDock program was developed from 1998 - 2006 by the software team 
* at RiboTargets (subsequently Vernalis (R&D) Ltd).
* In 2006, the software was licensed to the University of York for 
* maintenance and distribution.
* In 2012, Vernalis and the University of York agreed to release the 
* program as Open Source software.
* This version is licensed under GNU-LGPL version 3.0 with support from
* the University of Barcelona.
* http://rdock.sourceforge.net/
***********************************************************************/

#include "RbtDihedralTargetSF.h"

//Static data members
RbtString RbtDihedralTargetSF::_CT("RbtDihedralTargetSF");

RbtDihedralTargetSF::RbtDihedralTargetSF(const RbtString& strName) : RbtBaseSF(_CT,strName)
{
#ifdef _DEBUG
  cout << _CT << " parameterised constructor" << endl;
#endif //_DEBUG
  _RBTOBJECTCOUNTER_CONSTR_(_CT);
}

RbtDihedralTargetSF::~RbtDihedralTargetSF() {
  ClearReceptor();
#ifdef _DEBUG
  cout << _CT << " destructor" << endl;
#endif //_DEBUG
  _RBTOBJECTCOUNTER_DESTR_(_CT);
}

void RbtDihedralTargetSF::SetupReceptor() {
  ClearReceptor();
  if (GetReceptor().Null())
    return;
  if (GetReceptor()->isFlexible()) {
    m_dihList = CreateDihedralList(GetReceptor()->GetFlexBonds());
  }
}
void RbtDihedralTargetSF::SetupLigand() {}
void RbtDihedralTargetSF::SetupScore() {}

RbtDouble RbtDihedralTargetSF::RawScore() const {
  RbtDouble score = 0.0;//Total score
  for (RbtDihedralListConstIter iter = m_dihList.begin(); iter != m_dihList.end(); iter++) {
    score += (**iter)();
  }
  return score;
}

//Clear the dihedral list
//As we are not using smart pointers, there is some memory management to do
void RbtDihedralTargetSF::ClearReceptor() {
  for (RbtDihedralListIter iter = m_dihList.begin(); iter != m_dihList.end(); iter++) {
    delete *iter;
  }
  m_dihList.clear();
}
