# Supplementary material for: rDock: A Fast, Versatile and Open Source Program for Docking Ligands to Proteins and Nucleic Acids
Source: PLoS Comput Biol. 2014 Apr 10;10(4):e1003571. doi: 10.1371/journal.pcbi.1003571 (PMC3983074; doi:10.1371/journal.pcbi.1003571)
Supplement: Software S1 — Compressed file with the source code of the rDock software for ligand docking to Proteins and Nucleic Acids. (GZ) [file pcbi.1003571.s010.gz › rDock_2013.1_src/src/lib/RbtDihedralSF.cxx]

/***********************************************************************
* The rDock program was developed from 1998 - 2006 by the software team 
* at RiboTargets (subsequently Vernalis (R&D) Ltd).
* In 2006, the software was licensed to the University of York for 
* maintenance and distribution.
* In 2012, Vernalis and the University of York agreed to release the 
* program as Open Source software.
* This version is licensed under GNU-LGPL version 3.0 with support from
* the University of Barcelona.
* http://rdock.sourceforge.net/
***********************************************************************/

#include "RbtDihedralSF.h"

RbtDihedral::RbtDihedral(RbtAtom* pAtom1, RbtAtom* pAtom2, RbtAtom* pAtom3, RbtAtom* pAtom4, const prms& dihprms)
  :  m_pAtom1(pAtom1),m_pAtom2(pAtom2),m_pAtom3(pAtom3),m_pAtom4(pAtom4)
{
  m_prms.push_back(dihprms);
}

void RbtDihedral::AddTerm(const prms& dihprms) {
  m_prms.push_back(dihprms);
}

RbtDouble RbtDihedral::operator() () const {
  //cout.precision(3);
  //cout.setf(ios_base::fixed,ios_base::floatfield);
  //cout.setf(ios_base::right,ios_base::adjustfield);
  RbtDouble dih = Rbt::BondDihedral(m_pAtom1,m_pAtom2,m_pAtom3,m_pAtom4);
  RbtDouble score(0.0);
  for (RbtInt i = 0; i != m_prms.size(); ++i) {
    //Subtract the implicit hydrogen offset from the actual dihedral angle
    RbtDouble dih1 = dih-m_prms[i].offset;
    score += m_prms[i].k * (1.0 + m_prms[i].sign * cos(m_prms[i].s * dih1 * M_PI / 180.0));
    //cout << m_pAtom1->GetAtomName() << "," << m_pAtom2->GetAtomName() << "," << m_pAtom3->GetAtomName() << ","
    //	 << m_pAtom4->GetAtomName() << "\t" << m_prms[i].sign << "\t" << m_prms[i].s << "\t" << m_prms[i].k << "\t"
    //	 << dih << "\t" << dih1 << "\t" << score << endl;
  }
  return score;
}
     
//Static data members
RbtString RbtDihedralSF::_CT("RbtDihedralSF");
RbtString RbtDihedralSF::_IMPL_H_CORR("IMPL_H_CORR");

RbtDihedralSF::RbtDihedralSF() {
#ifdef _DEBUG
  cout << _CT << " default constructor" << endl;
#endif //_DEBUG
  //Add parameters
  AddParameter(_IMPL_H_CORR,false);
  m_spDihedralSource = RbtParameterFileSourcePtr(new RbtParameterFileSource(Rbt::GetRbtFileName("data/sf","Tripos52_dihedrals.prm")));
  m_centralPairs = m_spDihedralSource->GetSectionList();
  _RBTOBJECTCOUNTER_CONSTR_(_CT);
}

RbtDihedralSF::~RbtDihedralSF() {
#ifdef _DEBUG
  cout << _CT << " destructor" << endl;
#endif //_DEBUG
  _RBTOBJECTCOUNTER_DESTR_(_CT);
}
	

RbtDihedralList RbtDihedralSF::CreateDihedralList(const RbtBondList& bondList)
{
  RbtDihedralList dihList;
  RbtInt iTrace = GetTrace();
  RbtBool bImplHCorr = GetParameter(_IMPL_H_CORR);

  //Loop over each rotable bond
  for (RbtBondListConstIter iter = bondList.begin(); iter != bondList.end(); iter++) {
    RbtAtom* pAtom2 = (*iter)->GetAtom1Ptr();
    RbtAtom* pAtom3 = (*iter)->GetAtom2Ptr();
    RbtTriposAtomType::eType t2 = m_triposType(pAtom2);
    RbtTriposAtomType::eType t3 = m_triposType(pAtom3);
    RbtAtomList bondedAtoms2, bondedAtoms3;
    RbtDoubleList offset2, offset3;
    //Get the bonded atoms and implicit hydrogen offsets required to define all the dihedrals
    //across this bond
    CalcBondedAtoms(pAtom2, pAtom3, bondedAtoms2, offset2);
    CalcBondedAtoms(pAtom3, pAtom2, bondedAtoms3, offset3);
    for (RbtAtomListConstIter iter1 = bondedAtoms2.begin(); iter1 != bondedAtoms2.end(); iter1++) {
      RbtAtom* pAtom1 = *iter1;
      RbtTriposAtomType::eType t1 = m_triposType(pAtom1);
      for (RbtAtomListConstIter iter4 = bondedAtoms3.begin(); iter4 != bondedAtoms3.end(); iter4++) {
	RbtAtom* pAtom4 = *iter4;
	RbtTriposAtomType::eType t4 = m_triposType(pAtom4);
	RbtDihedral::prms dihprms = FindDihedralParams(t1,t2,t3,t4);
	//Create the base dihedral for this specifier
	RbtDihedral* pDih = new RbtDihedral(pAtom1,pAtom2,pAtom3,pAtom4,dihprms);
	if (bImplHCorr) {
	  //Add all the ghost dihedral combinations for implicit Hs on pAtom2
	  //but only for the first time through the outer loop
	  if (iter1 == bondedAtoms2.begin()) {
	    for (RbtInt i1 = 0; i1 != offset2.size(); i1++) {
	      dihprms = FindDihedralParams(RbtTriposAtomType::H,t2,t3,t4);
	      dihprms.offset = offset2[i1];
	      if (iTrace > 1) {
		cout << _CT << ": <H" << i1+1 << ">-" << pAtom2->GetAtomName() << "-" << pAtom3->GetAtomName()
		     << "-" << pAtom4->GetAtomName() << "\toffset = " << dihprms.offset << endl;
	      }
	      pDih->AddTerm(dihprms);
	      //Add all the ghost dihedral combinations for implicit Hs on pAtom2 AND on pAtom3
	      //but only for the first time through the outer loop AND inner loop
	      if (iter4 == bondedAtoms3.begin()) {
		for (RbtInt i4 = 0; i4 != offset3.size(); i4++) {
		  dihprms = FindDihedralParams(RbtTriposAtomType::H,t2,t3,RbtTriposAtomType::H);
		  //Combined offset should be offset2 - offset3
		  //but offset3 was determined looking the other way along the bond
		  //so sign is inverted
		  dihprms.offset = offset2[i1]+offset3[i4];
		  if (dihprms.offset >= 180.0) dihprms.offset -= 360.0;
		  if (dihprms.offset < -180.0) dihprms.offset += 360.0;
		  if (iTrace > 1) {
		    cout << _CT << ": <H" << i1+1 << ">-" << pAtom2->GetAtomName() << "-" << pAtom3->GetAtomName()
			 << "-<H" << i4+1 << ">\toffset = " << dihprms.offset << endl;
		  }
		  pDih->AddTerm(dihprms);
		}
	      }
	    }
	  }
	  //Add all the ghost dihedral combinations for implicit Hs on pAtom3
	  //but only for the first time through the inner loop
	  if (iter4 == bondedAtoms3.begin()) {
	    for (RbtInt i4 = 0; i4 != offset3.size(); i4++) {
	      dihprms = FindDihedralParams(t1,t2,t3,RbtTriposAtomType::H);
	      //Offset should be -offset3
	      //Remember offset3 was determined looking the other way along the bond
	      //so sign is inverted
	      dihprms.offset = offset3[i4];
	      if (iTrace > 1) {
		cout << _CT << ": " << pAtom1->GetAtomName() << "-" << pAtom2->GetAtomName() << "-" << pAtom3->GetAtomName()
		     << "-" << pAtom4->GetAtomName() << "\toffset = " << dihprms.offset << endl;
	      }
	      pDih->AddTerm(dihprms);
	    }
	  }
	}
	dihList.push_back(pDih);
      }
    }
  }
  return dihList;
}

RbtDihedral::prms RbtDihedralSF::FindDihedralParams(RbtTriposAtomType::eType t1,
						    RbtTriposAtomType::eType t2,
						    RbtTriposAtomType::eType t3,
						    RbtTriposAtomType::eType t4) {

  RbtString str1 = m_triposType.Type2Str(t1);
  RbtString str2 = m_triposType.Type2Str(t2);
  RbtString str3 = m_triposType.Type2Str(t3);
  RbtString str4 = m_triposType.Type2Str(t4);
  RbtString wild = RbtString("*");
  RbtInt iTrace = GetTrace();
  if (iTrace > 2) {
    cout << endl << _CT << ": Searching for " << str1 << "," << str2 << "," << str3 << "," << str4 << endl;
  }

  RbtString strParams;
  
  RbtString str23 = str2+"_"+str3;
  RbtString str32 = str3+"_"+str2;
  if (std::find(m_centralPairs.begin(),m_centralPairs.end(),str23) != m_centralPairs.end()) {
    m_spDihedralSource->SetSection(str23);
    RbtString str14 = str1+"_"+str4;
    RbtString str1w = str1+"_"+wild;
    RbtString strw4 = wild+"_"+str4;
    RbtString strww = wild+"_"+wild;
    if (iTrace > 2) {
      cout << "Matched " << str23 << " central pair" << endl;
    }
    if (m_spDihedralSource->isParameterPresent(str14)) {
      strParams = m_spDihedralSource->GetParameterValueAsString(str14);
      if (iTrace > 2) {
	cout << "Matched " << str14 << " outer pair" << endl;
      }
    }
    else if (m_spDihedralSource->isParameterPresent(str1w)) {
      strParams = m_spDihedralSource->GetParameterValueAsString(str1w);
      if (iTrace > 2) {
	cout << "Matched " << str1w << " outer pair" << endl;
      }
    }
    else if (m_spDihedralSource->isParameterPresent(strw4)) {
      strParams = m_spDihedralSource->GetParameterValueAsString(strw4);
      if (iTrace > 2) {
	cout << "Matched " << strw4 << " outer pair" << endl;
      }
    }
    else if (m_spDihedralSource->isParameterPresent(strww)) {
      strParams = m_spDihedralSource->GetParameterValueAsString(strww);
      if (iTrace > 2) {
	cout << "Matched " << strww << " outer pair" << endl;
      }
    }
  }
  else if (std::find(m_centralPairs.begin(),m_centralPairs.end(),str32) != m_centralPairs.end()) {
    m_spDihedralSource->SetSection(str32);
    RbtString str41 = str4+"_"+str1;
    RbtString str4w = str4+"_"+wild;
    RbtString strw1 = wild+"_"+str1;
    RbtString strww = wild+"_"+wild;
    if (iTrace > 2) {
      cout << "Matched " << str32 << " central pair" << endl;
    }
    if (m_spDihedralSource->isParameterPresent(str41)) {
      strParams = m_spDihedralSource->GetParameterValueAsString(str41);
      if (iTrace > 2) {
	cout << "Matched " << str41 << " outer pair" << endl;
      }
    }
    else if (m_spDihedralSource->isParameterPresent(str4w)) {
      strParams = m_spDihedralSource->GetParameterValueAsString(str4w);
      if (iTrace > 2) {
	cout << "Matched " << str4w << " outer pair" << endl;
      }
    }
    else if (m_spDihedralSource->isParameterPresent(strw1)) {
      strParams = m_spDihedralSource->GetParameterValueAsString(strw1);
      if (iTrace > 2) {
	cout << "Matched " << strw1 << " outer pair" << endl;
      }
    }
    else if (m_spDihedralSource->isParameterPresent(strww)) {
      strParams = m_spDihedralSource->GetParameterValueAsString(strww);
      if (iTrace > 2) {
	cout << "Matched " << strww << " outer pair" << endl;
      }
    }
  }
  else {
    m_spDihedralSource->SetSection();
    strParams = m_spDihedralSource->GetParameterValueAsString("DEFAULT");
    if (iTrace > 0) {
      cout << _CT << ": No match for " << str23 << ": using DEFAULT params" << endl;
    }
  }

  RbtStringList paramList = Rbt::ConvertDelimitedStringToList(strParams);
  //Add checks on #params
  RbtDouble k = atof(paramList[0].c_str());
  RbtDouble s = atof(paramList[1].c_str());
  if (iTrace > 1) {
    cout << _CT << ": Assigned " << str1 << "," << str2 << "," << str3 << "," << str4 << "\tk=" << k << ", s=" << s << endl;
  }
  return RbtDihedral::prms(s,k);
}

//Determines the list of bonded atoms for pAtom1, and the list of dihedral offsets for any implicit hydrogens
//pAtom2 is the other central atom in the bond, is excluded from the returned list of bonded atoms
void RbtDihedralSF::CalcBondedAtoms(RbtAtom* pAtom1, RbtAtom* pAtom2, RbtAtomList& bondedAtoms, RbtDoubleList& offsets) {
  offsets.clear();
  bondedAtoms = Rbt::GetAtomList(Rbt::GetBondedAtomList(pAtom1),std::not1(std::bind2nd(Rbt::isAtomPtr_eq(),pAtom2)));
  if (bondedAtoms.empty()) return;
  RbtInt nH = pAtom1->GetNumImplicitHydrogens();
  if (nH == 0) return;
  if (GetTrace() > 2) {
    cout << _CT << ": determining impl H offsets for " << pAtom1->GetAtomName() << " - " << pAtom2->GetAtomName() << endl;
  }
  RbtAtom::eHybridState hybrid = pAtom1->GetHybridState();
  if (hybrid == RbtAtom::SP3) {
    //SP3: hardest case first: 2 heavy atoms plus 1 implicit H
    //offset will be approx +/- 120 deg, determine the sign from the improper dihedral already present
    if ( (nH == 1) && (bondedAtoms.size() == 2)) {
      RbtDouble improper = Rbt::BondDihedral(bondedAtoms[0],pAtom1,pAtom2,bondedAtoms[1]);
      RbtDouble offset = -improper;
      if (GetTrace() > 2) {
	cout << _CT << ": offset for SP3 atom " << pAtom1->GetAtomName() << " = " << offset << endl;
      }
      offsets.push_back(offset);
    }
    //SP3: 1 heavy atom plus 2 implicit H, return both offsets of +/- 120 deg
    else if ( (nH == 2) && (bondedAtoms.size() == 1)) {
      if (GetTrace() > 2) {
	cout << _CT << ": offsets for SP3 atom " << pAtom1->GetAtomName() << " = -120,+120" << endl;
      }
      offsets.push_back(-120.0);
      offsets.push_back(+120.0);
    }
    else {
      cout << _CT << ": WARNING - inconsistent bonding around SP3 atom " << pAtom1->GetFullAtomName() << endl;
    }
  }
  else if (hybrid == RbtAtom::SP2) {
    //SP2: The only combination that makes sense is 1 heavy atom and 1 implicit hydrogen
    //Offset is always 180 deg.
    if ( (nH == 1) && (bondedAtoms.size() == 1)) {
      if (GetTrace() > 2) {
	cout << _CT << ": offset for SP2 atom " << pAtom1->GetAtomName() << " = 180" << endl;
      }
      offsets.push_back(-180.0);
    }
    else {
      cout << _CT << ": WARNING - inconsistent bonding around SP2 atom " << pAtom1->GetFullAtomName() << endl;
    }
  }
  else {
    cout << _CT << ": WARNING - unexpected hybridisation state for " << pAtom1->GetFullAtomName() << endl;
  }
}
