# Supplementary material for: rDock: A Fast, Versatile and Open Source Program for Docking Ligands to Proteins and Nucleic Acids
Source: PLoS Comput Biol. 2014 Apr 10;10(4):e1003571. doi: 10.1371/journal.pcbi.1003571 (PMC3983074; doi:10.1371/journal.pcbi.1003571)
Supplement: Software S1 — Compressed file with the source code of the rDock software for ligand docking to Proteins and Nucleic Acids. (GZ) [file pcbi.1003571.s010.gz › rDock_2013.1_src/src/lib/RbtBaseBiMolTransform.cxx]

/***********************************************************************
* The rDock program was developed from 1998 - 2006 by the software team 
* at RiboTargets (subsequently Vernalis (R&D) Ltd).
* In 2006, the software was licensed to the University of York for 
* maintenance and distribution.
* In 2012, Vernalis and the University of York agreed to release the 
* program as Open Source software.
* This version is licensed under GNU-LGPL version 3.0 with support from
* the University of Barcelona.
* http://rdock.sourceforge.net/
***********************************************************************/

#include "RbtBaseBiMolTransform.h"
#include "RbtWorkSpace.h"

//Static data members
RbtString RbtBaseBiMolTransform::_CT("RbtBaseBiMolTransform");

////////////////////////////////////////
//Constructors/destructors
RbtBaseBiMolTransform::RbtBaseBiMolTransform(const RbtString& strClass, const RbtString& strName) :
		RbtBaseTransform(strClass,strName)
{
#ifdef _DEBUG
	cout << _CT << " parameterised constructor" << endl;
#endif //_DEBUG
  _RBTOBJECTCOUNTER_CONSTR_(_CT);
}

RbtBaseBiMolTransform::~RbtBaseBiMolTransform()
{
#ifdef _DEBUG
	cout << _CT << " destructor" << endl;
#endif //_DEBUG
  _RBTOBJECTCOUNTER_DESTR_(_CT);
}

////////////////////////////////////////
//Public methods
////////////////

RbtModelPtr RbtBaseBiMolTransform::GetReceptor() const {return m_spReceptor;}
RbtModelPtr RbtBaseBiMolTransform::GetLigand() const {return m_spLigand;}
RbtModelList RbtBaseBiMolTransform::GetSolvent() const {return m_solventList;}
	
//Override RbtObserver pure virtual
//Notify observer that subject has changed
void RbtBaseBiMolTransform::Update(RbtSubject* theChangedSubject) {
	RbtWorkSpace* pWorkSpace = GetWorkSpace();
	if (theChangedSubject == pWorkSpace) {
		RbtInt numModels = pWorkSpace->GetNumModels();
		//Check if receptor has been updated (model #0)
		if (numModels >= 1) {
			RbtModelPtr spReceptor = pWorkSpace->GetModel(0);
			if (spReceptor != m_spReceptor) {
#ifdef _DEBUG
				cout << _CT << "::Update(): Receptor has been updated" << endl;
#endif //_DEBUG
				m_spReceptor = spReceptor;
				SetupReceptor();
			}
		}
		//Check if ligand has been updated (model #1)
		if (numModels >= 2) {		
			RbtModelPtr spLigand = pWorkSpace->GetModel(1);
			if (spLigand != m_spLigand) {
#ifdef _DEBUG
				cout << _CT << "::Update(): Ligand has been updated" << endl;
#endif //_DEBUG
				m_spLigand = spLigand;
				SetupLigand();
			}
		}
		//check if solvent has been updated (model #2 onwards)
		//At the moment, we only check whether the number of solvent
		//molecules has changed
 		RbtModelList solventList;
    	if (numModels >= 3) {
			solventList = pWorkSpace->GetModels(2);
    	}
    	if (solventList.size() != m_solventList.size()) {
    		m_solventList = solventList;
    		SetupSolvent();
    	}
		SetupTransform();
	}
}
