# Supplementary material for: rDock: A Fast, Versatile and Open Source Program for Docking Ligands to Proteins and Nucleic Acids
Source: PLoS Comput Biol. 2014 Apr 10;10(4):e1003571. doi: 10.1371/journal.pcbi.1003571 (PMC3983074; doi:10.1371/journal.pcbi.1003571)
Supplement: Software S1 — Compressed file with the source code of the rDock software for ligand docking to Proteins and Nucleic Acids. (GZ) [file pcbi.1003571.s010.gz › rDock_2013.1_src/src/lib/RbtToken.cxx]

/***********************************************************************
* The rDock program was developed from 1998 - 2006 by the software team 
* at RiboTargets (subsequently Vernalis (R&D) Ltd).
* In 2006, the software was licensed to the University of York for 
* maintenance and distribution.
* In 2012, Vernalis and the University of York agreed to release the 
* program as Open Source software.
* This version is licensed under GNU-LGPL version 3.0 with support from
* the University of Barcelona.
* http://rdock.sourceforge.net/
***********************************************************************/

#include "RbtToken.h"
#include "RbtCommands.h"
#include "RbtDebug.h"

RbtString RbtToken::_CT("RbtToken");

    ///////////////////
    // Constructors
    ///////////////////
RbtToken::RbtToken(const RbtVble& v) : isvble(true), vble(v), comm(-1)
{
    _RBTOBJECTCOUNTER_CONSTR_(_CT);
}

RbtToken::RbtToken(RbtCommands c) : isvble(false), comm(c), vble(RbtVble()) 
{
    _RBTOBJECTCOUNTER_CONSTR_(_CT);
}

RbtToken::RbtToken(const RbtToken& t) : isvble(t.isvble), comm(t.comm),
                                        vble(t.vble)
{
    _RBTOBJECTCOUNTER_COPYCONSTR_(_CT);
}
 
    ///////////////////
    // Destructor
    //////////////////
RbtToken::~RbtToken()
{
    _RBTOBJECTCOUNTER_DESTR_(_CT);
};
  
/*void RbtToken::copy(const RbtToken &t)
{
    isvble = t.isvble;
    comm = t.comm;
    vble = t.vble;
}*/

const RbtVble& RbtToken::GetVble() const
{
    if (!isvble) 
        throw RbtError(_WHERE_, "the token is not a vble");
    return vble;
}
/* void RbtToken::SetVbleNumber(RbtInt vn)
{
    vble.SetValue(vn);
}*/

RbtBool RbtToken::IsVble()
{
    return (isvble);
}
RbtBool RbtToken::IsLog()
{
    return (!isvble && comm.IsLog());
}
RbtBool RbtToken::IsExp()
{
    return (!isvble && comm.IsExp());
}
RbtBool RbtToken::IsAdd()
{
    return (!isvble && comm.IsAdd());
}
RbtBool RbtToken::IsSub()
{
    return (!isvble && comm.IsSub());
}
RbtBool RbtToken::IsMul()
{
    return (!isvble && comm.IsMul());
}
RbtBool RbtToken::IsDiv()
{
    return (!isvble && comm.IsDiv());
}
RbtBool RbtToken::IsAnd()
{
    return (!isvble && comm.IsAnd());
}
RbtBool RbtToken::IsIf()
{
    return (!isvble && comm.IsIf());
}
