# Supplementary material for: rDock: A Fast, Versatile and Open Source Program for Docking Ligands to Proteins and Nucleic Acids
Source: PLoS Comput Biol. 2014 Apr 10;10(4):e1003571. doi: 10.1371/journal.pcbi.1003571 (PMC3983074; doi:10.1371/journal.pcbi.1003571)
Supplement: Software S1 — Compressed file with the source code of the rDock software for ligand docking to Proteins and Nucleic Acids. (GZ) [file pcbi.1003571.s010.gz › rDock_2013.1_src/src/lib/RbtCharmmTypesFileSource.cxx]

/***********************************************************************
* The rDock program was developed from 1998 - 2006 by the software team 
* at RiboTargets (subsequently Vernalis (R&D) Ltd).
* In 2006, the software was licensed to the University of York for 
* maintenance and distribution.
* In 2012, Vernalis and the University of York agreed to release the 
* program as Open Source software.
* This version is licensed under GNU-LGPL version 3.0 with support from
* the University of Barcelona.
* http://rdock.sourceforge.net/
***********************************************************************/

#include "RbtCharmmTypesFileSource.h"

//Constructors
RbtCharmmTypesFileSource::RbtCharmmTypesFileSource(const char* fileName) :
  RbtBaseFileSource(fileName)
{
  _RBTOBJECTCOUNTER_CONSTR_("RbtCharmmTypesFileSource");
}

RbtCharmmTypesFileSource::RbtCharmmTypesFileSource(const RbtString fileName) :
  RbtBaseFileSource(fileName)
{
  _RBTOBJECTCOUNTER_CONSTR_("RbtCharmmTypesFileSource");
}

//Destructor
RbtCharmmTypesFileSource::~RbtCharmmTypesFileSource()
{
  ClearTypesCache();
  _RBTOBJECTCOUNTER_DESTR_("RbtCharmmTypesFileSource");
}


////////////////////////////////////////
//Public methods
RbtInt RbtCharmmTypesFileSource::GetNumTypes()
{
  Parse();
  return m_typesList.size();
}

RbtCharmmTypeList RbtCharmmTypesFileSource::GetTypeList()
{
  Parse();
  return m_typesList;
}


//Private methods
//Pure virtual in RbtBaseFileSource - needs to be defined here
void RbtCharmmTypesFileSource::Parse() throw (RbtError)
{
  //Expected string constants in MASSES.RTF file
  const RbtString strMassKey("MASS");

  //Only parse if we haven't already done so
  if (!m_bParsedOK) {
    ClearTypesCache();//Clear current cache
    Read();//Read the file

    try {
      //Very simple parser - loop over all lines looking for string "MASS" in first 4 chars
      for ( RbtFileRecListIter fileIter = m_lineRecs.begin(); fileIter != m_lineRecs.end(); fileIter++) {
	if ( (*fileIter).substr(0,4) == strMassKey) {
	  //We have a match so read in the line and store in the types list
	  CharmmType chrmType;
	  RbtString strDummy;
	  istrstream istr((*fileIter).c_str());
	  istr >> strDummy
	       >> chrmType.nAtomType
	       >> chrmType.strAtomType
	       >> chrmType.mass
	       >> chrmType.element;
	  //				  >> strDummy
	  //				  >> chrmType.comment;
	  //DM 8 Dec 1998 - store the entire line in the comment field as reading via the input stream
	  //was truncating the comment at the first whitespace character
	  chrmType.comment = *fileIter;
	  m_typesList.push_back(chrmType);
#ifdef _DEBUG
	  //	  cout << "Type #" << chrmType.nAtomType << " = " << chrmType.strAtomType << endl;
#endif //_DEBUG
	}
      }
      //////////////////////////////////////////////////////////
      //If we get this far everything is OK
      m_bParsedOK = true;
    }
    
    catch (RbtError& error) {
      ClearTypesCache();
      throw;//Rethrow the RbtError
    }
  }
}

void RbtCharmmTypesFileSource::ClearTypesCache()
{
  m_typesList.clear();
}
