# Supplementary material for: rDock: A Fast, Versatile and Open Source Program for Docking Ligands to Proteins and Nucleic Acids
Source: PLoS Comput Biol. 2014 Apr 10;10(4):e1003571. doi: 10.1371/journal.pcbi.1003571 (PMC3983074; doi:10.1371/journal.pcbi.1003571)
Supplement: Software S1 — Compressed file with the source code of the rDock software for ligand docking to Proteins and Nucleic Acids. (GZ) [file pcbi.1003571.s010.gz › rDock_2013.1_src/src/lib/RbtPRMFactory.cxx]

/***********************************************************************
* The rDock program was developed from 1998 - 2006 by the software team 
* at RiboTargets (subsequently Vernalis (R&D) Ltd).
* In 2006, the software was licensed to the University of York for 
* maintenance and distribution.
* In 2012, Vernalis and the University of York agreed to release the 
* program as Open Source software.
* This version is licensed under GNU-LGPL version 3.0 with support from
* the University of Barcelona.
* http://rdock.sourceforge.net/
***********************************************************************/

#include "RbtPRMFactory.h"
#include "RbtParameterFileSource.h"
#include "RbtPsfFileSource.h"
#include "RbtPdbFileSource.h"
#include "RbtCrdFileSource.h"
#include "RbtMOL2FileSource.h"
#include "RbtMdlFileSource.h"
#include "RbtReceptorFlexData.h"
#include "RbtLigandFlexData.h"
#include "RbtSolventFlexData.h"
#include "RbtChromPositionRefData.h"

const RbtString& RbtPRMFactory::_CT                  = "RbtPRMFactory"; 
const RbtString& RbtPRMFactory::_REC_SECTION         = "";
const RbtString& RbtPRMFactory::_REC_FILE            = "RECEPTOR_FILE";
const RbtString& RbtPRMFactory::_REC_TOPOL_FILE      = "RECEPTOR_TOPOL_FILE";
const RbtString& RbtPRMFactory::_REC_COORD_FILE      = "RECEPTOR_COORD_FILE";
const RbtString& RbtPRMFactory::_REC_NUM_COORD_FILES = "RECEPTOR_NUM_COORD_FILES";
const RbtString& RbtPRMFactory::_REC_FLEX_DISTANCE   = "RECEPTOR_FLEX";
const RbtString& RbtPRMFactory::_REC_DIHEDRAL_STEP   = "RECEPTOR_DIHEDRAL_STEP";
const RbtString& RbtPRMFactory::_LIG_SECTION         = "LIGAND";
const RbtString& RbtPRMFactory::_SOLV_SECTION        = "SOLVENT";
const RbtString& RbtPRMFactory::_SOLV_FILE           = "FILE";

RbtPRMFactory::RbtPRMFactory(RbtParameterFileSource* pParamSource)
            : m_pParamSource(pParamSource), m_pDS(NULL), m_iTrace(0)
{
}

RbtPRMFactory::RbtPRMFactory(RbtParameterFileSource* pParamSource,
                            RbtDockingSite* pDS)
            : m_pParamSource(pParamSource), m_pDS(pDS), m_iTrace(0)
{
}
RbtModelPtr RbtPRMFactory::CreateReceptor() throw (RbtError) {
  RbtModelPtr retVal;
  m_pParamSource->SetSection(_REC_SECTION);
  //Detect if we have an ensemble of receptor coordinate files defined
  RbtBool bEnsemble = m_pParamSource->isParameterPresent(_REC_NUM_COORD_FILES)
                  && (m_pParamSource->GetParameterValue(_REC_NUM_COORD_FILES) > 0);

  //Read topology and coordinates from a single molecular file source
  if (m_pParamSource->isParameterPresent(_REC_FILE)) {
    if (m_iTrace > 0) {
      cout << endl << "Using " << _REC_FILE
           << " as combined source of topology and 3D coordinates"
           << endl << endl;
    }
    RbtString strFile = m_pParamSource->GetParameterValueAsString(_REC_FILE);
    RbtMolecularFileSourcePtr theSource
                = CreateMolFileSource(strFile);
    RbtBool isOK = theSource->isAtomListSupported()
                && theSource->isBondListSupported()
                && theSource->isCoordinatesSupported();
    if (!isOK) {
      if (m_iTrace > 0) {
        cout << endl << "Incompatible file type for "
             << _REC_FILE << " option" << endl;
        cout << "File type must provide atom list, bond list and coordinates in a single file" << endl;
        cout << "Consider using " << _REC_TOPOL_FILE << " and "
             << _REC_COORD_FILE
             << " to specify topology (atoms/bonds) and coordinate files separately"
             << endl << endl;
      }
      throw RbtBadReceptorFile(
                _WHERE_,
                "Inappropriate molecular file type for "
                + _REC_FILE + " option");
    }
    retVal = new RbtModel(theSource);
  }
  //Read topology and coordinates separately from two molecular file sources
  else {
    if (m_iTrace > 0) {
      cout << endl << "Using "
           << _REC_TOPOL_FILE << " as topology source"
           << endl << endl;
    }
    RbtString strTopolFile = m_pParamSource->GetParameterValueAsString(
                                                _REC_TOPOL_FILE);
    RbtMolecularFileSourcePtr theTopolSource = CreateMolFileSource(strTopolFile);
    RbtBool isOK = theTopolSource->isAtomListSupported()
                && theTopolSource->isBondListSupported();
    if (!isOK) {
      if (m_iTrace > 0) {
        cout << endl << "Incompatible file type for "
             << _REC_TOPOL_FILE << " option" << endl;
        cout << "File type must provide topology information (atom list and bond list)" << endl << endl;
      }
      throw RbtBadReceptorFile(
                _WHERE_,
                "Inappropriate molecular file type for "
                + _REC_TOPOL_FILE + " option");
    }
    retVal = new RbtModel(theTopolSource);
    if (!bEnsemble) {
      //Now read coord file
      if (m_iTrace > 0) {
        cout << endl << "Using " << _REC_COORD_FILE
             << " as source of 3D coordinates"
             << endl << endl;
      }
      RbtString strCoordFile = m_pParamSource->GetParameterValueAsString(
                                                    _REC_COORD_FILE);
      RbtMolecularFileSourcePtr theCoordSource = CreateMolFileSource(strCoordFile);
      isOK = theCoordSource->isAtomListSupported()
          && theCoordSource->isCoordinatesSupported();
      if (!isOK) {
        if (m_iTrace > 0) {
            cout << endl << "Incompatible file type for "
                 << _REC_COORD_FILE << " option" << endl;
            cout << "File type must provide coordinate information (atom list with 3D coords)" << endl << endl;
        }
        throw RbtBadReceptorFile(_WHERE_,
                                 "Inappropriate molecular file type for "
                                 + _REC_COORD_FILE + " option");
      }
      retVal->UpdateCoords(theCoordSource);
    }
  }

  //Optional read of multiple receptor conformations (numbered from 1 thru N)
  if (bEnsemble) {
    RbtInt n = m_pParamSource->GetParameterValue(_REC_NUM_COORD_FILES);
    if (m_iTrace > 0) {
      cout << endl << "Using ensemble of "
           << _REC_COORD_FILE
           << "'s as source of 3D coordinates (N=" << n << ")"
           << endl << endl;
    }
    for (RbtInt i = 1; i <= n; i++) {
      ostrstream ostr;
      ostr << _REC_COORD_FILE << "_" << i << ends;
      RbtString paramName(ostr.str());
      delete ostr.str();
      RbtString strCoordFile = m_pParamSource->GetParameterValueAsString(paramName);
      if (m_iTrace > 0) {
        cout << endl << "I=" << i << endl;
      }
      RbtMolecularFileSourcePtr theCoordSource = CreateMolFileSource(strCoordFile);
      RbtBool isOK = theCoordSource->isAtomListSupported()
                  && theCoordSource->isCoordinatesSupported();
      if (!isOK) {
        if (m_iTrace > 0) {
            cout << endl << "Incompatible file type for " << paramName << " option" << endl;
            cout << "File type must provide coordinate information (atom list with 3D coords)" << endl << endl;
        }
        throw RbtBadReceptorFile(
                _WHERE_,"Inappropriate molecular file type for " + paramName + " option");
      }
      retVal->UpdateCoords(theCoordSource);
      retVal->SaveCoords(strCoordFile);
    }
    RbtInt nCoords = retVal->GetNumSavedCoords() - 1;
    cout << "Total number of receptor conformations read = " << nCoords << endl;
  }
  
  //If the docking site is defined, then we can define the
  //receptor flexibility
  if (m_pDS) {
    AttachReceptorFlexData(retVal);
  }
  
  return retVal;
}

RbtModelPtr RbtPRMFactory::CreateLigand(RbtBaseMolecularFileSource* pSource) throw (RbtError) {
    RbtModelPtr retVal;
    //TODO: Move some of the status checks from rbdock to here.
    retVal = new RbtModel(pSource);
    //If the docking site is defined, then we can define the
    //ligand flexibility
    if (m_pDS) {
        AttachLigandFlexData(retVal);
    }
    return retVal;
}

RbtModelList RbtPRMFactory::CreateSolvent() throw (RbtError) {
  RbtModelList retVal;
  m_pParamSource->SetSection(_SOLV_SECTION);
  if (m_pParamSource->isParameterPresent(_SOLV_FILE)) {
    RbtString strFile = m_pParamSource->GetParameterValueAsString(_SOLV_FILE);
    if (m_iTrace > 0) {
      cout << endl << "Reading solvent from " << strFile << endl << endl;
    }
    RbtMolecularFileSourcePtr theSource = CreateMolFileSource(strFile);
    RbtBool isOK = theSource->isAtomListSupported()
                && theSource->isCoordinatesSupported();
    if (!isOK) {
      if (m_iTrace > 0) {
        cout << endl << "Incompatible file type for "
             << _SOLV_SECTION << "::" << _SOLV_FILE << " option" << endl;
        cout << "File type must provide atom list and coordinates in a single file" << endl;
      }
      throw RbtBadReceptorFile(_WHERE_,
                  "Inappropriate molecular file type for "
                  + _SOLV_SECTION + "::" + _SOLV_FILE +" option");
    }
    //Find all the water molecules within the file source and convert each to a separate RbtModel
    Rbt::isAtomName_eq bIsO("OW");
    Rbt::isAtomName_eq bIsH1("H1");
    Rbt::isAtomName_eq bIsH2("H2");
    Rbt::isCoordinationNumber_eq bIsIsolated(0);
    RbtTriposAtomType triposType;//Tripos atom typer
    RbtInt nAtomId(0);//incremental counter of all atoms created
    RbtInt nBondId(0);//incremental counter of all bonds created
    RbtAtomList oAtomList = Rbt::GetAtomList(theSource->GetAtomList(),bIsO);
    RbtAtomList h1AtomList = Rbt::GetAtomList(theSource->GetAtomList(),bIsH1);
    RbtAtomList h2AtomList = Rbt::GetAtomList(theSource->GetAtomList(),bIsH2);
    for (RbtAtomListConstIter iter = oAtomList.begin(); iter != oAtomList.end(); ++iter) {
        RbtAtomPtr oAtom = (*iter);
        //cout << "Processing " << (*oAtom) << "..." << endl;
        //Isolated oxygen atom:
        //Need to find its matching hydrogens in the file and create the bonds 
        if (bIsIsolated(oAtom)) {
            //cout << "...is isolated" << endl;
            Rbt::isSubunitId_eq bInSameSubunit(oAtom->GetSubunitId());
            RbtAtomList matchingH1AtomList = Rbt::GetAtomList(h1AtomList,bInSameSubunit);
            RbtAtomList matchingH2AtomList = Rbt::GetAtomList(h2AtomList,bInSameSubunit);
            //cout << "..." << matchingH1AtomList.size() << " matching H1" << endl;
            //cout << "..." << matchingH2AtomList.size() << " matching H2" << endl;
            //Found a water!
            if ( (matchingH1AtomList.size() == 1) && (matchingH2AtomList.size() == 1) ) {
                RbtAtomPtr h1Atom = matchingH1AtomList.front();
                RbtAtomPtr h2Atom = matchingH2AtomList.front();
                //define atomic attributes
                oAtom->SetAtomId(++nAtomId);                
                oAtom->SetAtomicNo(8);
                oAtom->SetAtomicMass(16.000);
                oAtom->SetHybridState(RbtAtom::SP3);
		oAtom->SetVdwRadius(1.35);
                h1Atom->SetAtomId(++nAtomId);               
                h1Atom->SetAtomicNo(1);
                h1Atom->SetAtomicMass(1.008);
                h1Atom->SetHybridState(RbtAtom::SP3);
		h1Atom->SetVdwRadius(0.5);
                h2Atom->SetAtomId(++nAtomId);               
                h2Atom->SetAtomicNo(1);
                h2Atom->SetAtomicMass(1.008);
                h2Atom->SetHybridState(RbtAtom::SP3);
		h2Atom->SetVdwRadius(0.5);
                //Create the atom list and bond list for this water
                RbtAtomList waterAtomList;
                RbtBondList waterBondList;
                waterAtomList.push_back(oAtom);
                waterAtomList.push_back(h1Atom);
                waterAtomList.push_back(h2Atom);
                waterBondList.push_back(new RbtBond(++nBondId,oAtom,h1Atom,1));
                waterBondList.push_back(new RbtBond(++nBondId,oAtom,h2Atom,1));
                //Now we've created the bonds we can assign the Tripos types
                //automatically
                oAtom->SetTriposType(triposType(oAtom,true));
                h1Atom->SetTriposType(triposType(h1Atom,true));
                h2Atom->SetTriposType(triposType(h2Atom,true));
                if (m_iTrace > 0) {
                    cout << "Creating water model # " << retVal.size() << endl;
                    cout << (*oAtom) << endl << (*h1Atom) << endl << (*h2Atom) << endl;
                }
                RbtModelPtr solvent(new RbtModel(waterAtomList, waterBondList));
                //If the docking site is defined, then we can define the
                //solvent flexibility
                if (m_pDS) {
                    AttachSolventFlexData(solvent);
                }
                retVal.push_back(solvent);
            }
        }
    }
  }

  return retVal;
}

void RbtPRMFactory::AttachReceptorFlexData(RbtModel* pReceptor) {
    m_pParamSource->SetSection(_REC_SECTION);
    //Check whether flexible receptor is requested (terminal OH/NH3)
    //Parameter value is the range from the docking volume to include
    if (m_pParamSource->isParameterPresent(_REC_FLEX_DISTANCE)) {
      RbtDouble flexDist
            = m_pParamSource->GetParameterValue(_REC_FLEX_DISTANCE);
      if (m_iTrace > 0) {
          cout << endl << "Target OH/NH3 groups within " << flexDist
               << " A of docking site requested as flexible" << endl;
      }
      RbtFlexData* pFlexData = new RbtReceptorFlexData(m_pDS);
      pFlexData->SetParameter(
            RbtReceptorFlexData::_FLEX_DISTANCE,
            flexDist);
      if (m_pParamSource->isParameterPresent(_REC_DIHEDRAL_STEP)) {
        RbtDouble dihedralStepSize
                = m_pParamSource->GetParameterValue(_REC_DIHEDRAL_STEP);
        pFlexData->SetParameter(
                RbtReceptorFlexData::_DIHEDRAL_STEP,
                dihedralStepSize);
        if (m_iTrace > 0) {
            cout << endl << _REC_DIHEDRAL_STEP << " = "
                 << dihedralStepSize << endl;
        }
      }
      pReceptor->SetFlexData(pFlexData);
      if (m_iTrace > 0) {
        cout << endl << "RECEPTOR FLEXIBILITY PARAMETERS:" << endl
             << *pFlexData << endl;
      }
    }
}

void RbtPRMFactory::AttachLigandFlexData(RbtModel* pLigand) {
    m_pParamSource->SetSection(_LIG_SECTION);
    RbtStringList paramList = m_pParamSource->GetParameterList();
    RbtFlexData* pFlexData = new RbtLigandFlexData(m_pDS);
    for (RbtStringListConstIter iter = paramList.begin();
                                iter != paramList.end();
                                ++iter) {
         RbtString strValue = m_pParamSource->GetParameterValueAsString(*iter);
         pFlexData->SetParameter(*iter,strValue);
    }
    pLigand->SetFlexData(pFlexData);
    if (m_iTrace > 0) {
      cout << endl << "LIGAND FLEXIBILITY PARAMETERS:" << endl
           << *pFlexData << endl;
    }
}

void RbtPRMFactory::AttachSolventFlexData(RbtModel* pSolvent) {
    m_pParamSource->SetSection(_SOLV_SECTION);
    RbtStringList paramList = m_pParamSource->GetParameterList();
    RbtFlexData* pFlexData = new RbtSolventFlexData(m_pDS);
    //Determine the occupancy and flexibility mode on a per-solvent basis
    //from the User1 and User2 values of the first atom (oxygen)
    //User1 = occupancy [0,1]
    //User2 = mode [0,8]
    //mode 0 => TRANS=FIXED    ROT=FIXED
    //mode 1 => TRANS=FIXED    ROT=TETHERED
    //mode 2 => TRANS=FIXED    ROT=FREE
    //mode 3 => TRANS=TETHERED ROT=FIXED
    //mode 4 => TRANS=TETHERED ROT=TETHERED
    //mode 5 => TRANS=TETHERED ROT=FREE
    //mode 6 => TRANS=FREE     ROT=FIXED
    //mode 7 => TRANS=FREE     ROT=TETHERED
    //mode 8 => TRANS=FREE     ROT=FREE
    RbtAtomList atomList = pSolvent->GetAtomList();
    RbtDouble occupancy(1.0);
    RbtChromElement::eMode transMode(RbtChromElement::FIXED);
    RbtChromElement::eMode rotMode(RbtChromElement::FIXED);
    if (!atomList.empty()) {
        RbtAtom* pFirstAtom = atomList[0];
        occupancy = pFirstAtom->GetUser1Value();
        occupancy = std::min(1.0, occupancy);
        occupancy = std::max(0.0, occupancy);
        RbtInt mode = (RbtInt)pFirstAtom->GetUser2Value();
        mode = std::min(8, mode);
        mode = std::max(0, mode);
        transMode = (RbtChromElement::eMode)(mode / 3);
        rotMode = (RbtChromElement::eMode)(mode % 3);
    }
    pFlexData->SetParameter(RbtLigandFlexData::_TRANS_MODE,
                                RbtChromElement::ModeToStr(transMode));
    pFlexData->SetParameter(RbtLigandFlexData::_ROT_MODE,
                                RbtChromElement::ModeToStr(rotMode));
    pFlexData->SetParameter(RbtSolventFlexData::_OCCUPANCY, occupancy);
    //Set the remaining flexibility parameters from the <receptor>.prm file source
    for (RbtStringListConstIter iter = paramList.begin();
                                iter != paramList.end();
                                ++iter) {
         if ((*iter) != _SOLV_FILE) {
            RbtString strValue = m_pParamSource->GetParameterValueAsString(*iter);
            pFlexData->SetParameter(*iter,strValue);
         }
    }
    pSolvent->SetFlexData(pFlexData);
    if (m_iTrace > 0) {
      cout << endl << "SOLVENT FLEXIBILITY PARAMETERS:" << endl
           << *pFlexData << endl;
    }
}
            
RbtMolecularFileSourcePtr RbtPRMFactory::CreateMolFileSource(
                const RbtString& fileName) throw (RbtError)
{
  RbtMolecularFileSourcePtr retVal;
  RbtString fileType = Rbt::GetFileType(fileName);
  RbtString fileTypeUpper;
  std::transform(fileType.begin(),fileType.end(),std::back_inserter(fileTypeUpper),toupper);
  RbtString fullFileName = Rbt::GetRbtFileName("",fileName);

  if (m_iTrace > 0) {
    cout << _CT << ": File name requested = " << fileName << "; type = " << fileTypeUpper << endl;
    cout << _CT << ": Reading file from " << fullFileName << endl;
  }

  RbtBool bImplH = true;
  if (m_pParamSource->isParameterPresent("RECEPTOR_ALL_H")) {
    RbtVariant vAllH(m_pParamSource->GetParameterValueAsString("RECEPTOR_ALL_H"));
    bImplH = !vAllH.Bool();
  }

  if (fileTypeUpper == "MOL2") {
    retVal = new RbtMOL2FileSource(fullFileName,bImplH);
  }
  else if (fileTypeUpper == "PSF") {
    RbtString strMassesFile
            = m_pParamSource->GetParameterValueAsString("RECEPTOR_MASSES_FILE");
    strMassesFile = Rbt::GetRbtFileName("data",strMassesFile);
    if (m_iTrace > 0) {
      cout << _CT << ": Using file " << strMassesFile << " to lookup Charmm atom type info" << endl;
    }
    retVal = new RbtPsfFileSource(fullFileName,strMassesFile,bImplH);
  }
  else if (fileTypeUpper == "CRD") {
    retVal = new RbtCrdFileSource(fullFileName);
    bImplH = false;
  }
  else if (fileTypeUpper == "PDB") {
    retVal = new RbtPdbFileSource(fullFileName);
    bImplH = false;
  }
  else if ((fileTypeUpper == "SD") || (fileTypeUpper == "SDF")) {
    retVal = new RbtMdlFileSource(fullFileName,false,false,bImplH);
  }
  else {
    throw (RbtBadReceptorFile(_WHERE_,fileType+" is not a supported molecular file type"));
  }

  if (m_pParamSource->isParameterPresent("RECEPTOR_SEGMENT_NAME")) {
    RbtString strSegmentName
                = m_pParamSource->GetParameterValueAsString("RECEPTOR_SEGMENT_NAME");
    RbtSegmentMap segmentMap = Rbt::ConvertStringToSegmentMap(strSegmentName);
    retVal->SetSegmentFilterMap(segmentMap);
    if (m_iTrace > 0) {
      cout << _CT << ": Setting segment/chain filter to " << strSegmentName << endl;
    }
  }
  else {
    if (m_iTrace > 0) {
      cout << _CT << ": No segment/chain filter defined" << endl;
    }
  }

  if (m_iTrace > 0) {
    if (bImplH)
      cout << _CT << ": Removing non-polar hydrogens" << endl;
    else
      cout << _CT << ": Reading all hydrogens present" << endl;
  }

  RbtError status = retVal->Status();
  if (!status.isOK())
    throw status;
  RbtInt nAtoms = retVal->GetNumAtoms();
  if (nAtoms == 0) {
    if (m_iTrace > 0) {
      cout << _CT << ": File source contains zero atoms!" << endl;
      cout << _CT << ": Have you defined RECEPTOR_SEGMENT_NAME correctly?" << endl;
    }
    throw RbtBadReceptorFile(_WHERE_,
                            "Zero atoms provided by " + retVal->GetFileName());
  }
  else {
    if (m_iTrace > 0) {
      cout << _CT << ": File source contains " << nAtoms << " atoms" << endl;
    }
  }
  return retVal;
}
