# Supplementary material for: rDock: A Fast, Versatile and Open Source Program for Docking Ligands to Proteins and Nucleic Acids
Source: PLoS Comput Biol. 2014 Apr 10;10(4):e1003571. doi: 10.1371/journal.pcbi.1003571 (PMC3983074; doi:10.1371/journal.pcbi.1003571)
Supplement: Software S1 — Compressed file with the source code of the rDock software for ligand docking to Proteins and Nucleic Acids. (GZ) [file pcbi.1003571.s010.gz › rDock_2013.1_src/src/lib/RbtBaseInterSF.cxx]

/***********************************************************************
* The rDock program was developed from 1998 - 2006 by the software team 
* at RiboTargets (subsequently Vernalis (R&D) Ltd).
* In 2006, the software was licensed to the University of York for 
* maintenance and distribution.
* In 2012, Vernalis and the University of York agreed to release the 
* program as Open Source software.
* This version is licensed under GNU-LGPL version 3.0 with support from
* the University of Barcelona.
* http://rdock.sourceforge.net/
***********************************************************************/

#include "RbtBaseInterSF.h"
#include "RbtWorkSpace.h"

//Static data members
RbtString RbtBaseInterSF::_CT("RbtBaseInterSF");

////////////////////////////////////////
//Constructors/destructors
RbtBaseInterSF::RbtBaseInterSF()
{
#ifdef _DEBUG
  cout << _CT << " default constructor" << endl;
#endif //_DEBUG
  _RBTOBJECTCOUNTER_CONSTR_(_CT);
}

RbtBaseInterSF::~RbtBaseInterSF()
{
#ifdef _DEBUG
  cout << _CT << "  destructor" << endl;
#endif //_DEBUG
  _RBTOBJECTCOUNTER_DESTR_(_CT);
}

////////////////////////////////////////
//Public methods
////////////////

RbtModelPtr RbtBaseInterSF::GetReceptor() const {return m_spReceptor;}
RbtModelPtr RbtBaseInterSF::GetLigand() const {return m_spLigand;}
RbtModelList RbtBaseInterSF::GetSolvent() const {return m_solventList;}
	
//Override RbtObserver pure virtual
//Notify observer that subject has changed
void RbtBaseInterSF::Update(RbtSubject* theChangedSubject) {
  RbtWorkSpace* pWorkSpace = GetWorkSpace();
  if (theChangedSubject == pWorkSpace) {
  	RbtInt numModels = pWorkSpace->GetNumModels();
    //Check if receptor has been updated (model #0)
    if (numModels >= 1) {
      RbtModelPtr spReceptor = pWorkSpace->GetModel(0);
      if (spReceptor != m_spReceptor) {
#ifdef _DEBUG
	cout << "RbtBaseInterSF::Update(): Receptor has been updated" << endl;
#endif //_DEBUG
	m_spReceptor = spReceptor;
	SetupReceptor();
      }
    }
    //Check if ligand has been updated (model #1)
    if (numModels >= 2) {		
      RbtModelPtr spLigand = pWorkSpace->GetModel(1);
      if (spLigand != m_spLigand) {
#ifdef _DEBUG
	cout << "RbtBaseInterSF::Update(): Ligand has been updated" << endl;
#endif //_DEBUG
	m_spLigand = spLigand;
	SetupLigand();
      }
    }
    //check if solvent has been updated (model #2 onwards)
    //At the moment, we only check whether the number of solvent
    //molecules has changed
 	RbtModelList solventList;
    if (numModels >= 3) {
		solventList = pWorkSpace->GetModels(2);
    }
    if (solventList.size() != m_solventList.size()) {
    	m_solventList = solventList;
    	SetupSolvent();
    }
    SetupScore();
  }
}
