# Supplementary material for: rDock: A Fast, Versatile and Open Source Program for Docking Ligands to Proteins and Nucleic Acids
Source: PLoS Comput Biol. 2014 Apr 10;10(4):e1003571. doi: 10.1371/journal.pcbi.1003571 (PMC3983074; doi:10.1371/journal.pcbi.1003571)
Supplement: Software S1 — Compressed file with the source code of the rDock software for ligand docking to Proteins and Nucleic Acids. (GZ) [file pcbi.1003571.s010.gz › rDock_2013.1_src/src/lib/RbtFilterExpression.cxx]

/***********************************************************************
* The rDock program was developed from 1998 - 2006 by the software team 
* at RiboTargets (subsequently Vernalis (R&D) Ltd).
* In 2006, the software was licensed to the University of York for 
* maintenance and distribution.
* In 2012, Vernalis and the University of York agreed to release the 
* program as Open Source software.
* This version is licensed under GNU-LGPL version 3.0 with support from
* the University of Barcelona.
* http://rdock.sourceforge.net/
***********************************************************************/

#include "RbtFilterExpression.h"

RbtString RbtFilterExpression::_CT("FilterExpression");

RbtFilterExpression::RbtFilterExpression()
{
    _RBTOBJECTCOUNTER_CONSTR_(_CT);
}

RbtFilterExpression::~RbtFilterExpression()
{
    _RBTOBJECTCOUNTER_DESTR_(_CT);
}

FilterVbleExp::FilterVbleExp(const RbtVble& vn) : vble(vn)
{
    _RBTOBJECTCOUNTER_CONSTR_(_CT);
}

FilterVbleExp::~FilterVbleExp()
{
    _RBTOBJECTCOUNTER_DESTR_(_CT);
}

void FilterVbleExp::Accept(RbtFilterExpressionVisitor& visitor)
{
    visitor.VisitVbleExp(this);
}

FilterLogExp::FilterLogExp(RbtFilterExpressionPtr op1)
            : operand(op1)
{
    _RBTOBJECTCOUNTER_CONSTR_(_CT);
}

FilterLogExp::~FilterLogExp()
{
    _RBTOBJECTCOUNTER_DESTR_(_CT);
}

void FilterLogExp::Accept(RbtFilterExpressionVisitor& visitor)
{
    visitor.VisitLogExp(this);
}


FilterExpExp::FilterExpExp(RbtFilterExpressionPtr op1)
            : operand(op1)
{
    _RBTOBJECTCOUNTER_CONSTR_(_CT);
}

FilterExpExp::~FilterExpExp()
{
    _RBTOBJECTCOUNTER_DESTR_(_CT);
}

void FilterExpExp::Accept(RbtFilterExpressionVisitor& visitor)
{
    visitor.VisitExpExp(this);
}

FilterAddExp::FilterAddExp(RbtFilterExpressionPtr op1, 
                           RbtFilterExpressionPtr op2)
            : operand1(op1), operand2(op2)
{
    _RBTOBJECTCOUNTER_CONSTR_(_CT);
}

FilterAddExp::~FilterAddExp()
{
    _RBTOBJECTCOUNTER_DESTR_(_CT);
}

void FilterAddExp::Accept(RbtFilterExpressionVisitor& visitor)
{
    visitor.VisitAddExp(this);
}


FilterSubExp::FilterSubExp(RbtFilterExpressionPtr op1, 
                           RbtFilterExpressionPtr op2)
            : operand1(op1), operand2(op2)
{
    _RBTOBJECTCOUNTER_CONSTR_(_CT);
}

FilterSubExp::~FilterSubExp()
{
    _RBTOBJECTCOUNTER_DESTR_(_CT);
}

void FilterSubExp::Accept(RbtFilterExpressionVisitor& visitor)
{
    visitor.VisitSubExp(this);
}


FilterMulExp::FilterMulExp(RbtFilterExpressionPtr op1, 
                           RbtFilterExpressionPtr op2)
            : operand1(op1), operand2(op2)
{
    _RBTOBJECTCOUNTER_CONSTR_(_CT);
}

FilterMulExp::~FilterMulExp()
{
    _RBTOBJECTCOUNTER_DESTR_(_CT);
}

void FilterMulExp::Accept(RbtFilterExpressionVisitor& visitor)
{
    visitor.VisitMulExp(this);
}


FilterDivExp::FilterDivExp(RbtFilterExpressionPtr op1, 
                           RbtFilterExpressionPtr op2)
            : operand1(op1), operand2(op2)
{
    _RBTOBJECTCOUNTER_CONSTR_(_CT);
}

FilterDivExp::~FilterDivExp()
{
    _RBTOBJECTCOUNTER_DESTR_(_CT);
}

void FilterDivExp::Accept(RbtFilterExpressionVisitor& visitor)
{
    visitor.VisitDivExp(this);
}

FilterAndExp::FilterAndExp(RbtFilterExpressionPtr op1, 
                           RbtFilterExpressionPtr op2)
            : operand1(op1), operand2(op2)
{
    _RBTOBJECTCOUNTER_CONSTR_(_CT);
}

FilterAndExp::~FilterAndExp()
{
    _RBTOBJECTCOUNTER_DESTR_(_CT);
}

void FilterAndExp::Accept(RbtFilterExpressionVisitor& visitor)
{
    visitor.VisitAndExp(this);
}


FilterIfExp::FilterIfExp(RbtFilterExpressionPtr op1, 
                         RbtFilterExpressionPtr op2, 
                         RbtFilterExpressionPtr op3)
            : operand1(op1), operand2(op2), operand3(op3)
{
    _RBTOBJECTCOUNTER_CONSTR_(_CT);
}

FilterIfExp::~FilterIfExp()
{
    _RBTOBJECTCOUNTER_DESTR_(_CT);
}

void FilterIfExp::Accept(RbtFilterExpressionVisitor& visitor)
{
    visitor.VisitIfExp(this);
}
