# Supplementary material for: rDock: A Fast, Versatile and Open Source Program for Docking Ligands to Proteins and Nucleic Acids
Source: PLoS Comput Biol. 2014 Apr 10;10(4):e1003571. doi: 10.1371/journal.pcbi.1003571 (PMC3983074; doi:10.1371/journal.pcbi.1003571)
Supplement: Software S1 — Compressed file with the source code of the rDock software for ligand docking to Proteins and Nucleic Acids. (GZ) [file pcbi.1003571.s010.gz › rDock_2013.1_src/src/lib/RbtChromOccupancyRefData.cxx]

/***********************************************************************
* The rDock program was developed from 1998 - 2006 by the software team 
* at RiboTargets (subsequently Vernalis (R&D) Ltd).
* In 2006, the software was licensed to the University of York for 
* maintenance and distribution.
* In 2012, Vernalis and the University of York agreed to release the 
* program as Open Source software.
* This version is licensed under GNU-LGPL version 3.0 with support from
* the University of Barcelona.
* http://rdock.sourceforge.net/
***********************************************************************/

#include "RbtChromOccupancyRefData.h"
#include "RbtModel.h"

RbtString RbtChromOccupancyRefData::_CT = "RbtChromOccupancyRefData";

RbtChromOccupancyRefData::RbtChromOccupancyRefData(RbtModel* pModel,
						   RbtDouble stepSize,
                                                   RbtDouble threshold)
  : m_pModel(pModel),m_stepSize(stepSize),m_threshold(threshold)
{
    m_initialValue = GetModelValue();
    _RBTOBJECTCOUNTER_CONSTR_(_CT);
}

RbtChromOccupancyRefData::~RbtChromOccupancyRefData() {
    _RBTOBJECTCOUNTER_DESTR_(_CT);    
}

RbtDouble RbtChromOccupancyRefData::GetModelValue() const {
  return (m_pModel) ? m_pModel->GetOccupancy() : 0.0;
}

void RbtChromOccupancyRefData::SetModelValue(RbtDouble occupancy) {
  if (m_pModel) {
    m_pModel->SetOccupancy(occupancy,m_threshold);
  }
}
