# Supplementary material for: rDock: A Fast, Versatile and Open Source Program for Docking Ligands to Proteins and Nucleic Acids
Source: PLoS Comput Biol. 2014 Apr 10;10(4):e1003571. doi: 10.1371/journal.pcbi.1003571 (PMC3983074; doi:10.1371/journal.pcbi.1003571)
Supplement: Software S1 — Compressed file with the source code of the rDock software for ligand docking to Proteins and Nucleic Acids. (GZ) [file pcbi.1003571.s010.gz › rDock_2013.1_src/src/lib/RbtSimplexTransform.cxx]

/***********************************************************************
* The rDock program was developed from 1998 - 2006 by the software team 
* at RiboTargets (subsequently Vernalis (R&D) Ltd).
* In 2006, the software was licensed to the University of York for 
* maintenance and distribution.
* In 2012, Vernalis and the University of York agreed to release the 
* program as Open Source software.
* This version is licensed under GNU-LGPL version 3.0 with support from
* the University of Barcelona.
* http://rdock.sourceforge.net/
***********************************************************************/

#include <iomanip>
using std::setw;

#include "RbtSimplexTransform.h"
#include "RbtWorkSpace.h"
#include "RbtSFRequest.h"
#include "RbtChrom.h"
#include "NMSearch.h"

//Static data member for class type
RbtString RbtSimplexTransform::_CT("RbtSimplexTransform");
//Parameter names
RbtString RbtSimplexTransform::_MAX_CALLS("MAX_CALLS");
RbtString RbtSimplexTransform::_NCYCLES("NCYCLES");
RbtString RbtSimplexTransform::_STOPPING_STEP_LENGTH("STOPPING_STEP_LENGTH");
RbtString RbtSimplexTransform::_PARTITION_DIST("PARTITION_DIST");
RbtString RbtSimplexTransform::_STEP_SIZE("STEP_SIZE");
RbtString RbtSimplexTransform::_CONVERGENCE("CONVERGENCE");

////////////////////////////////////////
//Constructors/destructors
RbtSimplexTransform::RbtSimplexTransform(const RbtString& strName) :
  RbtBaseBiMolTransform(_CT,strName) 
{
  AddParameter(_MAX_CALLS, 200);
  AddParameter(_NCYCLES, 5);
  AddParameter(_STOPPING_STEP_LENGTH, 10e-4);
  AddParameter(_PARTITION_DIST, 0.0);
  AddParameter(_STEP_SIZE, 0.1);
  AddParameter(_CONVERGENCE, 0.001);
#ifdef _DEBUG
  cout << _CT << " parameterised constructor" << endl;
#endif //_DEBUG
  _RBTOBJECTCOUNTER_CONSTR_(_CT);
}

RbtSimplexTransform::~RbtSimplexTransform()
{
#ifdef _DEBUG
  cout << _CT << " destructor" << endl;
#endif //_DEBUG
  _RBTOBJECTCOUNTER_DESTR_(_CT);
}


////////////////////////////////////////
//Protected methods
///////////////////
void RbtSimplexTransform::SetupReceptor(){}

void RbtSimplexTransform::SetupLigand(){}

void RbtSimplexTransform::SetupSolvent() {}

void RbtSimplexTransform::SetupTransform() {
    //Construct the overall chromosome for the system
    m_chrom.SetNull();
    RbtWorkSpace* pWorkSpace = GetWorkSpace();
    if (pWorkSpace) {
        m_chrom = new RbtChrom(pWorkSpace->GetModels());
    }
}

////////////////////////////////////////
//Private methods
///////////////////
//Pure virtual in RbtBaseTransform
//Actually apply the transform
void RbtSimplexTransform::Execute()
{
  //Get the current scoring function from the workspace
  RbtWorkSpace* pWorkSpace = GetWorkSpace();
  if (pWorkSpace == NULL) //Return if this transform is not registered
    return;
  RbtBaseSF* pSF = pWorkSpace->GetSF();
  if (pSF == NULL) //Return if workspace does not have a scoring function
    return;
  RbtInt iTrace = GetTrace();

  pWorkSpace->ClearPopulation();
  RbtInt maxcalls = GetParameter(_MAX_CALLS);
  RbtInt ncycles = GetParameter(_NCYCLES);
  RbtDouble stopping = GetParameter(_STOPPING_STEP_LENGTH);
  RbtDouble convergence = GetParameter(_CONVERGENCE);
  RbtDouble stepSize = GetParameter(_STEP_SIZE);
  RbtDouble partDist = GetParameter(_PARTITION_DIST);
  RbtRequestPtr spPartReq(new RbtSFPartitionRequest(partDist));
  RbtRequestPtr spClearPartReq(new RbtSFPartitionRequest(0.0));
  pSF->HandleRequest(spPartReq);

  m_chrom->SyncFromModel();
  //If we are minimising all degrees of freedom simultaneuously
  //we have to compile a vector of variable step sizes for the NMSearch
  RbtDoubleList sv;
  m_chrom->GetStepVector(sv);
  RbtInt nsv = sv.size();
  RbtDouble* steps = new RbtDouble[nsv];
  for (RbtInt i = 0; i < nsv; ++i) {
    steps[i] = sv[i] * stepSize;
  }

  //Set up the Simplex search object
  NMSearch *ssearch;
  NMSearch::SetMaxCalls(maxcalls);
  NMSearch::SetStoppingLength(stopping);
  RbtInt calls = 0;
  RbtDouble initScore = pSF->Score();//Current score
  RbtDouble min = initScore;
  RbtDoubleList vc;//Vector representation of chromosome
  RbtInt N = ncycles;
  //Energy change between cycles - initialise so as not to terminate loop immediately
  RbtDouble delta = -convergence - 1.0;

  if (iTrace > 0) {
    cout.precision(3);
    cout.setf(ios_base::fixed,ios_base::floatfield);
    cout.setf(ios_base::right,ios_base::adjustfield);
    cout << endl << _CT << endl << setw(5) << "CYCLE"
	 << setw(5) << "MODE"
	 << setw(5) << "DOF"
	 << setw(10) << "CALLS"
	 << setw(10) << "SCORE"
	 << setw(10) << "DELTA"
	 << endl;
    cout << endl << setw(5) << "Init" << setw(5) << "-" << setw(5) << "-"
	 << setw(10) << calls << setw(10) << initScore << setw(10) << "-" << endl << endl;
    if (iTrace > 1) {
      cout << *m_chrom << endl;
    }
  }

  for (RbtInt i = 0 ; (i < N) && (delta < -convergence) ; i++) {
    if (partDist > 0.0) {
      pSF->HandleRequest(spPartReq);
    }
    //Use a variable length simplex
    vc.clear();
    m_chrom->GetVector(vc);
    ssearch = new NMSearch(m_chrom, pSF);
    ssearch->InitVariableLengthRightSimplex(&vc, steps);
    if (iTrace > 0) {
	   cout << setw(5) << i << setw(5) << "ALL" << setw(5) << vc.size();
    }
    //Do the simplex search and retrieve the minimum
    ssearch->ExploratoryMoves();
    RbtDouble newmin = ssearch->GetMinVal();
    delta = newmin - min;
    calls += ssearch->GetFunctionCalls();
    m_chrom->SetVector(ssearch->GetMinPoint());
    if (iTrace > 0) {
        cout << setw(10) << calls << setw(10) << newmin << setw(10) << delta << endl;
        if (iTrace > 1) {
            cout << *m_chrom << endl;
        }
    }
    delete ssearch;//DM 27 Jun 2002 - garbage collection
    min = newmin;
  }
  m_chrom->SyncToModel();
  pSF->HandleRequest(spClearPartReq);//Clear any partitioning
  delete [] steps;
  if (iTrace > 0) {
    min = pSF->Score();
    delta = min - initScore;
    cout << endl << setw(5) << "Final" << setw(5) << "-" << setw(5) << "-"
         << setw(10) << calls << setw(10) << min << setw(10) << delta << endl;
  }
}
