# Supplementary material for: rDock: A Fast, Versatile and Open Source Program for Docking Ligands to Proteins and Nucleic Acids
Source: PLoS Comput Biol. 2014 Apr 10;10(4):e1003571. doi: 10.1371/journal.pcbi.1003571 (PMC3983074; doi:10.1371/journal.pcbi.1003571)
Supplement: Software S1 — Compressed file with the source code of the rDock software for ligand docking to Proteins and Nucleic Acids. (GZ) [file pcbi.1003571.s010.gz › rDock_2013.1_src/src/lib/Rbt.cxx]

/***********************************************************************
* The rDock program was developed from 1998 - 2006 by the software team 
* at RiboTargets (subsequently Vernalis (R&D) Ltd).
* In 2006, the software was licensed to the University of York for 
* maintenance and distribution.
* In 2012, Vernalis and the University of York agreed to release the 
* program as Open Source software.
* This version is licensed under GNU-LGPL version 3.0 with support from
* the University of Barcelona.
* http://rdock.sourceforge.net/
***********************************************************************/

//Misc non-member functions in Rbt namespace

#include <unistd.h> //For POSIX getcwd
#include <stdlib.h> //For getenv
#include <algorithm> //For sort
#include <dirent.h> //For directory handling
#include <time.h> //For time functions
#include <limits.h> //For PATH_MAX
#include <fstream> //For ifstream
//#include <ios>
#include "Rbt.h"
#include "RbtResources.h"
#include "RbtFileError.h"
using std::istream;

//GetRbtRoot - returns value of RBT_ROOT env variable
RbtString Rbt::GetRbtRoot() {
  char* szRbtRoot = getenv("RBT_ROOT");
  if (szRbtRoot != (char*) NULL) {
    return RbtString(szRbtRoot);
  }
  else {
    return GetCurrentDirectory();
  }
}

//DM 02 Aug 2000
//GetRbtHome - returns value of RBT_HOME env variable
//or HOME if RBT_HOME is not defined
//If HOME is undefined, returns current working directory
RbtString Rbt::GetRbtHome() {
  char* szRbtHome = getenv("RBT_HOME");
  if (szRbtHome != (char*) NULL) {
    return RbtString(szRbtHome);
  }
  else {
    szRbtHome = getenv("HOME");
    if (szRbtHome != (char*) NULL) {
      return RbtString(szRbtHome);
    }
    else {
      return GetCurrentDirectory();
    }
  }
}
  
//Rbt::GetCopyright - returns legalese statement
RbtString Rbt::GetCopyright() {return IDS_COPYRIGHT;}
//Rbt::GetVersion - returns current library version
RbtString Rbt::GetVersion() {return IDS_VERSION;}
//GetBuildNum - returns current library build number
RbtString Rbt::GetBuild() {return IDS_BUILDNUM;}
//GetProduct - returns library product name
RbtString Rbt::GetProduct() {return IDS_PRODUCT;}
//GetTime - returns current time as an RbtString
RbtString Rbt::GetTime()
{
  time_t t = ::time(NULL);//Get time in seconds since 1970
  tm* pLocalTime = ::localtime(&t);//Convert to local time struct
  return RbtString(::asctime(pLocalTime));//Convert to ascii string
}
//GetCurrentDirectory - returns current working directory
RbtString Rbt::GetCurrentDirectory()
{
  RbtString strCwd(".");
  char* szCwd = new char[PATH_MAX+1];//Allocate a temp char* array
  if (::getcwd(szCwd,PATH_MAX) != (char*)NULL) {//Get the cwd
    strCwd = szCwd;
    //strCwd += "/";
  }
  delete [] szCwd; //Delete the temp array
  return strCwd;
}

//Rbt::GetRbtDirName
//Returns the full path to a subdirectory in the rDock directory structure
//
//For example, if RBT_ROOT environment variable is ~dave/ribodev/molmod/ribodev
//then GetRbtDirName("data") would return ~dave/ribodev/molmod/ribodev/data/
//
RbtString Rbt::GetRbtDirName(const RbtString& strSubDir)
{
  RbtString strRbtDir = GetRbtRoot();
  if (strSubDir.size() > 0) {
    strRbtDir += "/";
    strRbtDir += strSubDir;
  }
  return strRbtDir;
}

//Rbt::GetRbtFileName
//DM 17 Dec 1998 - slightly different behaviour
//First check if the file exists in the CWD, if so return this path
//Next check RBT_HOME directory, if so return this path
//Finally, return the path to the file in the rDock directory structure
//(without checking if the file is actually present)
RbtString Rbt::GetRbtFileName(const RbtString& strSubdir, const RbtString& strFile)
{
  //First see if the file exists in the current directory
  RbtString strFullPathToFile(strFile);
  //Just open it, don't try and parse it (after all, we don't know what format the file is)
  std::ifstream fileIn(strFullPathToFile.c_str(),std::ios_base::in);
  if (fileIn) {
    fileIn.close();
    return strFullPathToFile;
  }
  else {
    //DM 02 Aug 200 - check RBT_HOME directory
    strFullPathToFile = GetRbtHome()+"/"+strFile;
    //DM 27 Apr 2005 - under gcc 3.4.3 there are problems reusing the same ifstream object
    //after the first "file open" fails
    //fileIn.open(strFullPathToFile.c_str(),std::ios_base::in);
    std::ifstream fileIn2(strFullPathToFile.c_str(),std::ios_base::in);
    if (fileIn2) {
      fileIn2.close();
      return strFullPathToFile;
    }
    else {
      return GetRbtDirName(strSubdir)+"/"+strFile;
    }
  }
}

//GetFileType
//Returns the string following the last "." in the file name.
//e.g. GetFileType("receptor.psf") would return "psf"
//If no "." is present, returns the whole file name
RbtString Rbt::GetFileType(const RbtString& strFile)
{
  return strFile.substr(strFile.rfind(".")+1);
}

//Rbt::GetDirList
//Returns a list of files in a directory (strDir) whose names begin with strFilePrefix (optional)
//and whose type is strFileType (optional, as returned by GetFileType)
RbtStringList Rbt::GetDirList(const RbtString& strDir, const RbtString& strFilePrefix, const RbtString& strFileType)
{
  RbtStringList dirList;
  RbtBool bMatchPrefix = (strFilePrefix.size() > 0);//Check if we need to match on file prefix
  RbtBool bMatchType = (strFileType.size() > 0);//Check if we need to match on file type (suffix)

  DIR* pDir = opendir(strDir.c_str());//Open directory
  if (pDir != NULL) {

    //DM 6 Dec 1999 - dirent_t appears to be SGI MIPSPro specific
    //At least on Linux g++, it is called dirent
#ifdef __sgi
    dirent_t* pEntry;
#else
    dirent* pEntry;
#endif

    while ( (pEntry = readdir(pDir)) != NULL ) {//Read each entry
      RbtString strFile = pEntry->d_name;
      if ( (strFile == ".") || (strFile == "..") ) continue;//Don't need to consider . and ..
      RbtBool bMatch = true;
      if (bMatchPrefix && (strFile.find(strFilePrefix) != 0) )//Eliminate those that don't match the prefix
    bMatch = false;
      if (bMatchType && (GetFileType(strFile) != strFileType))//Eliminate those that don't match the type
    bMatch = false;
      if (bMatch)//Only store the hits
    dirList.push_back(strFile);
    }
    closedir(pDir);
  }

  //Sort the file list into alphabetical order
  std::sort(dirList.begin(),dirList.end());

  return dirList;
}

//Converts (comma)-delimited string of segment names to segment map
RbtSegmentMap Rbt::ConvertStringToSegmentMap(const RbtString& strSegments, const RbtString& strDelimiter)
{
#ifdef _DEBUG
  //cout << "ConvertStringToSegmentMap: " << strSegments << " delimiter=" << strDelimiter << endl;
#endif //_DEBUG

  RbtString::size_type nDelimiterSize = strDelimiter.size();
  RbtSegmentMap segmentMap;

  //Check for null string or null delimiter
  if ( (strSegments.size() > 0) && (nDelimiterSize > 0) ) {
    RbtString::size_type iBegin = 0;//indicies into string (sort-of iterators)
    RbtString::size_type iEnd;
    //Not often a do..while loop is used, but in this case it's what we want
    //Even if no delimiter is present, we still need to extract the whole string
    do {
      iEnd = strSegments.find(strDelimiter,iBegin);
#ifdef _DEBUG
      //cout << strSegments.substr(iBegin, iEnd-iBegin) << endl;
#endif //_DEBUG
      segmentMap[strSegments.substr(iBegin, iEnd-iBegin)] = 0;
      iBegin = iEnd+nDelimiterSize;
    } while (iEnd != RbtString::npos);//This is the check for delimiter not found
  }

  return segmentMap;
}

//Converts segment map to (comma)-delimited string of segment names
RbtString Rbt::ConvertSegmentMapToString(const RbtSegmentMap& segmentMap, const RbtString& strDelimiter)
{
  RbtString strSegments;

  //Check for empty segment map
  if (segmentMap.size() > 0) {
    RbtSegmentMapConstIter iter = segmentMap.begin();
    strSegments += (*iter++).first; //Add first string
    //Now loop over remaining entries, adding delimiter before each string
    while (iter != segmentMap.end()) {
      strSegments += strDelimiter;
      strSegments += (*iter++).first;
    }
  }
  return strSegments;
}

//Returns a segment map containing the members of map1 which are not in map2
//I know, should really be a template so as to be more universal...one day maybe.
//Or maybe there is already an STL algorithm for doing this.
RbtSegmentMap Rbt::SegmentDiffMap(const RbtSegmentMap& map1, const RbtSegmentMap& map2)
{
  RbtSegmentMap map3 = map1;//Init return value to map1
  for (RbtSegmentMapConstIter iter = map2.begin(); iter != map2.end(); iter++)
    map3.erase((*iter).first);//Now delete everything in map2
  return map3;
}

//DM 30 Mar 1999
//Converts (comma)-delimited string to string list (similar to ConvertStringToSegmentMap, but returns list not map)
RbtStringList Rbt::ConvertDelimitedStringToList(const RbtString& strValues, const RbtString& strDelimiter)
{
  RbtString::size_type nDelimiterSize = strDelimiter.size();
  RbtStringList listOfValues;

  //Check for null string or null delimiter
  if ( (strValues.size() > 0) && (nDelimiterSize > 0) ) {
    RbtString::size_type iBegin = 0;//indicies into string (sort-of iterators)
    RbtString::size_type iEnd;
    //Not often a do..while loop is used, but in this case it's what we want
    //Even if no delimiter is present, we still need to extract the whole string
    do {
      iEnd = strValues.find(strDelimiter,iBegin);
      RbtString strValue = strValues.substr(iBegin, iEnd-iBegin);
      listOfValues.push_back(strValue);
      iBegin = iEnd+nDelimiterSize;
    } while (iEnd != RbtString::npos);//This is the check for delimiter not found
  }
  return listOfValues;
}

//Converts string list to (comma)-delimited string (inverse of above)
RbtString Rbt::ConvertListToDelimitedString(const RbtStringList& listOfValues, const RbtString& strDelimiter)
{
  RbtString strValues;

  //Check for empty string list
  if (!listOfValues.empty()) {
    RbtStringListConstIter iter = listOfValues.begin();
    strValues += *iter++; //Add first string
    //Now loop over remaining entries, adding delimiter before each string
    while (iter != listOfValues.end()) {
      strValues += strDelimiter;
      strValues += *iter++;
    }
  }
  return strValues;
}

////////////////////////////////////////////////////////////////
//I/O ROUTINES
//
//PrintStdHeader
//Print a standard header to an output stream (for log files etc)
//Contains copyright info, library version, date, time etc
//DM 19 Feb 1999 - include executable information
std::ostream& Rbt::PrintStdHeader(std::ostream& s, const RbtString& strExecutable)
{
  s << "***********************************************" << std::endl;
  s << GetCopyright() << std::endl;
  if (!strExecutable.empty())
    s << "Executable:\t" << strExecutable << std::endl;
  s << "Library:\t" << GetProduct() << "/" << GetVersion()
    << "/" << GetBuild() << std::endl;
  s << "RBT_ROOT:\t" << GetRbtRoot() << std::endl;
  s << "RBT_HOME:\t" << GetRbtHome() << std::endl;
  s << "Current dir:\t" << GetCurrentDirectory() << std::endl;
  s << "Date:\t\t" << GetTime();
  s << "***********************************************" << std::endl;
  return s;
}

//Helper functions to read/write chars from iostreams
//Throws error if stream state is not Good() before and after the read/write
//It appears the STL ios_base exception throwing is not yet implemented
//at least on RedHat 6.1, so this is a temporary workaround (yeah right)
void Rbt::WriteWithThrow(std::ostream& ostr, const char* p, streamsize n) throw (RbtError) {
  if (!ostr)
        throw RbtFileWriteError(_WHERE_,"Error writing to output stream");
  ostr.write(p,n);
  if (!ostr)
        throw RbtFileWriteError(_WHERE_,"Error writing to output stream");
}

void Rbt::ReadWithThrow(std::istream& istr, char* p, streamsize n) throw (RbtError) {
  if (!istr)
        throw RbtFileReadError(_WHERE_,"Error reading from input stream");
  istr.read(p,n);
  if (!istr)
        throw RbtFileReadError(_WHERE_,"Error reading from input stream");
}

// Used to read RbtCoord. The separator between x y z should be a
// ',', but this takes care of small mistakes, reading any white
// space or commas there is between each variable.
// If necessary, it can be modified to accept the ',' as a
// parameter to be able to use it when other separators are
// needed. Also, it should be possible to implemente it as a
// manipulator of istream. 
istream& eatSeps(istream& is)
{
    char c;
    while (is.get(c))
    {
        if (!isspace(c) && (c != ','))
        {
            is.putback(c);
            break;
        }
    }
    return is;
}
