# Supplementary material for: rDock: A Fast, Versatile and Open Source Program for Docking Ligands to Proteins and Nucleic Acids
Source: PLoS Comput Biol. 2014 Apr 10;10(4):e1003571. doi: 10.1371/journal.pcbi.1003571 (PMC3983074; doi:10.1371/journal.pcbi.1003571)
Supplement: Software S1 — Compressed file with the source code of the rDock software for ligand docking to Proteins and Nucleic Acids. (GZ) [file pcbi.1003571.s010.gz › rDock_2013.1_src/src/lib/RbtRandPopTransform.cxx]

/***********************************************************************
* The rDock program was developed from 1998 - 2006 by the software team 
* at RiboTargets (subsequently Vernalis (R&D) Ltd).
* In 2006, the software was licensed to the University of York for 
* maintenance and distribution.
* In 2012, Vernalis and the University of York agreed to release the 
* program as Open Source software.
* This version is licensed under GNU-LGPL version 3.0 with support from
* the University of Barcelona.
* http://rdock.sourceforge.net/
***********************************************************************/

#include "RbtRandPopTransform.h"
#include "RbtPopulation.h"
#include "RbtWorkSpace.h"
#include "RbtChrom.h"

RbtString RbtRandPopTransform::_CT("RbtRandPopTransform");
RbtString RbtRandPopTransform::_POP_SIZE("POP_SIZE");
RbtString RbtRandPopTransform::_SCALE_CHROM_LENGTH("SCALE_CHROM_LENGTH");

RbtRandPopTransform::RbtRandPopTransform(const RbtString& strName) :
  RbtBaseBiMolTransform(_CT,strName) {
  AddParameter(_POP_SIZE, 50);
  AddParameter(_SCALE_CHROM_LENGTH, true);
  _RBTOBJECTCOUNTER_CONSTR_(_CT);
}

RbtRandPopTransform::~RbtRandPopTransform() {
  _RBTOBJECTCOUNTER_DESTR_(_CT);
}


////////////////////////////////////////
//Protected methods
///////////////////
void RbtRandPopTransform::SetupReceptor() {}

void RbtRandPopTransform::SetupLigand() {}

void RbtRandPopTransform::SetupSolvent() {}

void RbtRandPopTransform::SetupTransform() {
    //Construct the overall chromosome for the system
    m_chrom = new RbtChrom(GetWorkSpace()->GetModels());
}

////////////////////////////////////////
//Private methods
///////////////////
//Pure virtual in RbtBaseTransform
//Actually apply the transform
void RbtRandPopTransform::Execute() {
    if (m_chrom.Ptr() == NULL) {
        return;
    }
    RbtBaseSF* pSF = GetWorkSpace()->GetSF();
    if (pSF == NULL) {
        return;
    }
    RbtInt popSize = GetParameter(_POP_SIZE);
    RbtBool bScale = GetParameter(_SCALE_CHROM_LENGTH);
    if (bScale) {
        RbtInt chromLength = m_chrom->GetLength();
        popSize *= chromLength;
    } 
    if (GetTrace() > 3) {
        cout << _CT << ": popSize=" << popSize << endl;
    }
    RbtPopulationPtr pop = new RbtPopulation(m_chrom, popSize, pSF);
    pop->Best()->GetChrom()->SyncToModel();
    GetWorkSpace()->SetPopulation(pop);
}
