# Supplementary material for: rDock: A Fast, Versatile and Open Source Program for Docking Ligands to Proteins and Nucleic Acids
Source: PLoS Comput Biol. 2014 Apr 10;10(4):e1003571. doi: 10.1371/journal.pcbi.1003571 (PMC3983074; doi:10.1371/journal.pcbi.1003571)
Supplement: Software S1 — Compressed file with the source code of the rDock software for ligand docking to Proteins and Nucleic Acids. (GZ) [file pcbi.1003571.s010.gz › rDock_2013.1_src/src/lib/RbtBond.cxx]

/***********************************************************************
* The rDock program was developed from 1998 - 2006 by the software team 
* at RiboTargets (subsequently Vernalis (R&D) Ltd).
* In 2006, the software was licensed to the University of York for 
* maintenance and distribution.
* In 2012, Vernalis and the University of York agreed to release the 
* program as Open Source software.
* This version is licensed under GNU-LGPL version 3.0 with support from
* the University of Barcelona.
* http://rdock.sourceforge.net/
***********************************************************************/

#include "RbtBond.h"

//Default constructor
//Doesn't make much sense to have a 'default' bond
//but allow it for the time being.
//Default is for atom 0 bonded to itself!
RbtBond::RbtBond() : 
  m_nBondId(0), m_spAtom1(), m_spAtom2(), m_nFormalBondOrder(1), m_dPartialBondOrder(1.0),
  m_bCyclic(false),m_bSelected(false)
{
  _RBTOBJECTCOUNTER_CONSTR_("RbtBond");
}

//Parameterised constructor
RbtBond::RbtBond(RbtInt nBondId,
		 RbtAtomPtr& spAtom1,
		 RbtAtomPtr& spAtom2,
		 RbtInt nFormalBondOrder) :
  m_nBondId(nBondId), m_spAtom1(spAtom1), m_spAtom2(spAtom2), m_nFormalBondOrder(nFormalBondOrder),
  m_dPartialBondOrder(nFormalBondOrder),m_bCyclic(false),m_bSelected(false)
{
  //DM 04 Dec 1998  Register the bond back with the constituent atoms
  RbtBool bOK1 = m_spAtom1->AddBond(this);
  RbtBool bOK2 = m_spAtom2->AddBond(this);
#ifdef _DEBUG
  if (!bOK1)
    cout << "FAILED to add bond " << m_nBondId << " to atom " << m_spAtom1->GetAtomId() << endl;
  if (!bOK2)
    cout << "FAILED to add bond " << m_nBondId << " to atom " << m_spAtom2->GetAtomId() << endl;
#endif //_DEBUG

  _RBTOBJECTCOUNTER_CONSTR_("RbtBond");
}
  
//Default destructor
RbtBond::~RbtBond()
{
  //DM 04 Dec 1998  Unregister the bond with the constituent atoms
  RbtBool bOK1 = m_spAtom1->RemoveBond(this);
  RbtBool bOK2 = m_spAtom2->RemoveBond(this);
#ifdef _DEBUG
  if (!bOK1)
    cout << "FAILED to remove bond " << m_nBondId << " from atom " << m_spAtom1->GetAtomId() << endl;
  if (!bOK2)
    cout << "FAILED to remove bond " << m_nBondId << " from atom " << m_spAtom2->GetAtomId() << endl;
#endif //_DEBUG

  _RBTOBJECTCOUNTER_DESTR_("RbtBond");
}

//Copy constructor
RbtBond::RbtBond(const RbtBond& bond)
{
  m_nBondId = bond.m_nBondId;
  m_spAtom1 = bond.m_spAtom1;
  m_spAtom2 = bond.m_spAtom2;
  m_nFormalBondOrder = bond.m_nFormalBondOrder;
  m_dPartialBondOrder = bond.m_dPartialBondOrder;
  //Copy cyclic flag as the copied bond still points to the same atom
  m_bCyclic = bond.m_bCyclic;
  //But reset selection flag to false
  SetSelectionFlag(false);
  _RBTOBJECTCOUNTER_COPYCONSTR_("RbtBond");
}

//Copy assignment
RbtBond& RbtBond::operator=(const RbtBond& bond)
{
  if (this != &bond) {
    m_nBondId = bond.m_nBondId;
    m_spAtom1 = bond.m_spAtom1;
    m_spAtom2 = bond.m_spAtom2;
    m_nFormalBondOrder = bond.m_nFormalBondOrder;
    m_dPartialBondOrder = bond.m_dPartialBondOrder;
    //Copy cyclic flag as the copied bond still points to the same atom
    m_bCyclic = bond.m_bCyclic;
    //But reset selection flag to false
    SetSelectionFlag(false);
  }
  return *this;
}


///////////////////////////////////////////////
//Stream functions
///////////////////////////////////////////////

//Insertion operator (primarily for debugging)
ostream& operator<<(ostream& s, const RbtBond& bond)
{
  RbtAtomPtr spAtom1 = bond.m_spAtom1;
  RbtAtomPtr spAtom2 = bond.m_spAtom2;

  return s << "Bond ID=" << bond.m_nBondId
	   << ", Atoms " << spAtom1->GetAtomId()
	   << "-" << spAtom2->GetAtomId()
	   << ", Bond order=" << bond.m_nFormalBondOrder;
    //	   << endl << *spAtom1 << endl << *spAtom2;
}


////////////////////////////////////////
//Public accessor functions
///////////////////////////


////////////////////////////////////////
//Public methods
////////////////

//Returns bond length
RbtDouble RbtBond::Length() const
{
  return Rbt::BondLength(m_spAtom1,m_spAtom2);
}


//////////////////////////////////////////
// Non-member functions (in Rbt namespace)
//////////////////////////////////////////

//Is bond rotatable ?
RbtBool Rbt::isBondRotatable::operator() (RbtBond* pBond) const
{
  //Useful predicates
  Rbt::isFFType_eq bIsC_SP2("C_SP2");
  Rbt::isFFType_eq bIsC_SP("C_SP");
  Rbt::isFFType_eq bIsN_TRI("N_TRI");
  Rbt::isFFType_eq bIsN_SP2P("N_SP2+");  
  Rbt::isFFType_eq bIsM_SP("N_SP");

  //Eliminate cyclic bonds
  if (pBond->GetCyclicFlag())
    return false;

  //Eliminate non-single bonds
  if (pBond->GetFormalBondOrder() > 1)
    return false;

  //Allow single bonds between two pendant ring systems
  RbtAtomPtr spAtom1(pBond->GetAtom1Ptr());
  RbtAtomPtr spAtom2(pBond->GetAtom2Ptr());
  if (spAtom1->GetCyclicFlag() && spAtom2->GetCyclicFlag())
    return true;

  //Eliminate Csp2-Ntri bonds (e.g. amides, guanidines)
  //and Csp2-Nsp2+ bonds (e.g. aromatic nitro groups) as these are partially conjugated
  //if ( (bIsC_SP2(spAtom1) && (bIsN_TRI(spAtom2) || bIsN_SP2P(spAtom2))) ||
  //     (bIsC_SP2(spAtom2) && (bIsN_TRI(spAtom1) || bIsN_SP2P(spAtom1))) )
  //  return false;
  //DM 21 Nov 2002 - consider these cases separately in a bit more detail
  //Amides, where the C_SP2 atom is specifically NOT in a ring
  if ( (bIsC_SP2(spAtom1) && !spAtom1->GetCyclicFlag() && bIsN_TRI(spAtom2)) ||
       (bIsC_SP2(spAtom2) && !spAtom2->GetCyclicFlag() && bIsN_TRI(spAtom1)) )
    return false;
  //Nitro groups
  if ( (bIsC_SP2(spAtom1) && bIsN_SP2P(spAtom2)) ||
       (bIsC_SP2(spAtom2) && bIsN_SP2P(spAtom1)) )
    return false;
  //Terminal Csp2-NH2 groups where the N is trigonal (mainly anilines)
  if ( (bIsC_SP2(spAtom1) && bIsN_TRI(spAtom2) && (spAtom2->GetCoordinationNumber(1) == 2)) ||
       (bIsC_SP2(spAtom2) && bIsN_TRI(spAtom1) && (spAtom1->GetCoordinationNumber(1) == 2)) )
    return false;

  //Eliminate terminal atoms (making only one bond)
  if ( (spAtom1->GetNumBonds() == 1) || (spAtom2->GetNumBonds() == 1) )
    return false;

  //Eliminate bonds by bond type (exclude any bond without at least one atom which is SP3)
  //i.e. we count SP3-SP3, SP3-SP2, SP3-AROM, SP3-TRI as rotatable
  //RbtAtom::eHybridState eState1(spAtom1->GetHybridState());
  //RbtAtom::eHybridState eState2(spAtom2->GetHybridState());
  //if (!( (eState1 == RbtAtom::SP3) || (eState2 == RbtAtom::SP3) ))
  //  return false;
  //
  //DM 05 May 1999 - also allow bonds to O_TRI and S_TRI
  //if ( (spAtom1->GetHybridState() != RbtAtom::SP3) &&
  //     (spAtom2->GetHybridState() != RbtAtom::SP3) &&
  //     !bIsO_TRI(spAtom1) && !bIsS_TRI(spAtom1) &&
  //     !bIsO_TRI(spAtom2) && !bIsS_TRI(spAtom2) )
  //  return false;


  //Eliminate terminal CH3 and NH3 groups (i.e. anything bonded to 3 explicit or implicit hydrogens)
  //DM 8 Feb 2000 - only eliminate CH3
  if ( ((spAtom1->GetAtomicNo()==6) && (spAtom1->GetNumImplicitHydrogens()+spAtom1->GetCoordinationNumber(1) == 3)) ||
       ((spAtom2->GetAtomicNo()==6) && (spAtom2->GetNumImplicitHydrogens()+spAtom2->GetCoordinationNumber(1) == 3)) )
    return false;

  //DM 21 Nov 2002 - eliminate -C#N (-C triple-bond N)
  if ( (bIsC_SP(spAtom1) && (spAtom1->GetCoordinationNumber("N_SP") > 0)) ||
       (bIsC_SP(spAtom2) && (spAtom2->GetCoordinationNumber("N_SP") > 0)) )
    return false;

  //If we get this far, the bond is rotatable
  return true;
}

//DM 24 Sep 2001
//Is bond to a terminal NH3+ group?
//Use to filter rotable bond list for scoring function purposes
RbtBool Rbt::isBondToNH3::operator() (RbtBond* pBond) const {
  RbtAtomPtr spAtom1(pBond->GetAtom1Ptr());
  RbtAtomPtr spAtom2(pBond->GetAtom2Ptr());
  if ( ((spAtom1->GetAtomicNo()==7) && (spAtom1->GetNumImplicitHydrogens()+spAtom1->GetCoordinationNumber(1) == 3)) ||
       ((spAtom2->GetAtomicNo()==7) && (spAtom2->GetNumImplicitHydrogens()+spAtom2->GetCoordinationNumber(1) == 3)) )
    return true;
  else
    return false;
}

//Is bond to a terminal OH group?
RbtBool Rbt::isBondToOH::operator() (RbtBond* pBond) const {
  RbtAtomPtr spAtom1(pBond->GetAtom1Ptr());
  RbtAtomPtr spAtom2(pBond->GetAtom2Ptr());
  if ( ((spAtom1->GetAtomicNo()==8) && (spAtom1->GetNumImplicitHydrogens()+spAtom1->GetCoordinationNumber(1) == 1)) ||
       ((spAtom2->GetAtomicNo()==8) && (spAtom2->GetNumImplicitHydrogens()+spAtom2->GetCoordinationNumber(1) == 1)) )
    return true;
  else
    return false;
}

//DM 7 June 1999
//Is bond an amide bond?
RbtBool Rbt::isBondAmide::operator() (RbtBond* pBond) const
{
  //Useful predicates
  //Rbt::isFFType_eq bIsC_SP2("C_SP2");
  //Rbt::isFFType_eq bIsN_TRI("N_TRI");
  Rbt::isAtomicNo_eq isC(6);
  Rbt::isAtomicNo_eq isN(7);
  Rbt::isAtomicNo_eq isO(8);
  Rbt::isHybridState_eq isSP2(RbtAtom::SP2);
  Rbt::isHybridState_eq isTRI(RbtAtom::TRI);

  //07 Nov 2003 (DM) - return false for all cyclic bonds
  //even if they are "amide-like" (e.g. in thymine)
  if (pBond->GetCyclicFlag())
    return false;

  RbtAtomPtr spAtom1(pBond->GetAtom1Ptr());
  RbtAtomPtr spAtom2(pBond->GetAtom2Ptr());

  if (isC(spAtom1) && isSP2(spAtom1) && isN(spAtom2) && isTRI(spAtom2)) {
    RbtAtomList oxygens = Rbt::GetAtomList(Rbt::GetBondedAtomList(spAtom1),isO);
    RbtInt nOSP2 = Rbt::GetNumAtoms(oxygens,isSP2);
    //cout << "Amide check on " << spAtom1->GetFullAtomName() << " - " << spAtom2->GetFullAtomName()
    //	 << " #OSP2 = " << nOSP2 << endl;
    return (nOSP2 == 1);
  }
  else if (isC(spAtom2) && isSP2(spAtom2) && isN(spAtom1) && isTRI(spAtom1)) {
    RbtAtomList oxygens = Rbt::GetAtomList(Rbt::GetBondedAtomList(spAtom2),isO);
    RbtInt nOSP2 = Rbt::GetNumAtoms(oxygens,isSP2);
    //cout << "Amide check on " << spAtom2->GetFullAtomName() << " - " << spAtom1->GetFullAtomName()
    //	 << " #OSP2 = " << nOSP2 << endl;
    return (nOSP2 == 1);
  }
  else
    return false;
}


////////////////////////////////////////////
//Bond list functions (implemented as STL algorithms)
////////////////////////////////////////////

//Selected bonds
void Rbt::SetBondSelectionFlags(RbtBondList& bondList,RbtBool bSelected)
{
  for (RbtBondListIter iter = bondList.begin(); iter != bondList.end(); iter++)
    (*iter)->SetSelectionFlag(bSelected);
}


//Cyclic bonds
void Rbt::SetBondCyclicFlags(RbtBondList& bondList,RbtBool bCyclic)
{
  for (RbtBondListIter iter = bondList.begin(); iter != bondList.end(); iter++)
    (*iter)->SetCyclicFlag(bCyclic);
}
