# Supplementary material for: rDock: A Fast, Versatile and Open Source Program for Docking Ligands to Proteins and Nucleic Acids
Source: PLoS Comput Biol. 2014 Apr 10;10(4):e1003571. doi: 10.1371/journal.pcbi.1003571 (PMC3983074; doi:10.1371/journal.pcbi.1003571)
Supplement: Software S1 — Compressed file with the source code of the rDock software for ligand docking to Proteins and Nucleic Acids. (GZ) [file pcbi.1003571.s010.gz › rDock_2013.1_src/src/lib/RbtLigandFlexData.cxx]

/***********************************************************************
* The rDock program was developed from 1998 - 2006 by the software team 
* at RiboTargets (subsequently Vernalis (R&D) Ltd).
* In 2006, the software was licensed to the University of York for 
* maintenance and distribution.
* In 2012, Vernalis and the University of York agreed to release the 
* program as Open Source software.
* This version is licensed under GNU-LGPL version 3.0 with support from
* the University of Barcelona.
* http://rdock.sourceforge.net/
***********************************************************************/

#include "RbtLigandFlexData.h"
#include "RbtChromElement.h"

const RbtString& RbtLigandFlexData::_TRANS_STEP = "TRANS_STEP"; 
const RbtString& RbtLigandFlexData::_ROT_STEP = "ROT_STEP"; 
const RbtString& RbtLigandFlexData::_DIHEDRAL_STEP = "DIHEDRAL_STEP"; 
const RbtString& RbtLigandFlexData::_TRANS_MODE = "TRANS_MODE"; 
const RbtString& RbtLigandFlexData::_ROT_MODE = "ROT_MODE"; 
const RbtString& RbtLigandFlexData::_DIHEDRAL_MODE = "DIHEDRAL_MODE"; 
const RbtString& RbtLigandFlexData::_MAX_TRANS = "MAX_TRANS"; 
const RbtString& RbtLigandFlexData::_MAX_ROT = "MAX_ROT"; 
const RbtString& RbtLigandFlexData::_MAX_DIHEDRAL = "MAX_DIHEDRAL"; 

RbtLigandFlexData::RbtLigandFlexData(RbtDockingSite* pDockSite)
        : RbtFlexData(pDockSite) {
    AddParameter(_TRANS_STEP, 2.0);
    AddParameter(_ROT_STEP, 30.0);
    AddParameter(_DIHEDRAL_STEP, 30.0);
    AddParameter(_TRANS_MODE, RbtChromElement::ModeToStr(RbtChromElement::FREE));
    AddParameter(_ROT_MODE, RbtChromElement::ModeToStr(RbtChromElement::FREE));
    AddParameter(_DIHEDRAL_MODE, RbtChromElement::ModeToStr(RbtChromElement::FREE));
    AddParameter(_MAX_TRANS, 1.0);
    AddParameter(_MAX_ROT, 30.0);
    AddParameter(_MAX_DIHEDRAL, 30.0);
}
