# Supplementary material for: rDock: A Fast, Versatile and Open Source Program for Docking Ligands to Proteins and Nucleic Acids
Source: PLoS Comput Biol. 2014 Apr 10;10(4):e1003571. doi: 10.1371/journal.pcbi.1003571 (PMC3983074; doi:10.1371/journal.pcbi.1003571)
Supplement: Software S1 — Compressed file with the source code of the rDock software for ligand docking to Proteins and Nucleic Acids. (GZ) [file pcbi.1003571.s010.gz › rDock_2013.1_src/src/lib/RbtChromOccupancyElement.cxx]

/***********************************************************************
* The rDock program was developed from 1998 - 2006 by the software team 
* at RiboTargets (subsequently Vernalis (R&D) Ltd).
* In 2006, the software was licensed to the University of York for 
* maintenance and distribution.
* In 2012, Vernalis and the University of York agreed to release the 
* program as Open Source software.
* This version is licensed under GNU-LGPL version 3.0 with support from
* the University of Barcelona.
* http://rdock.sourceforge.net/
***********************************************************************/

#include "RbtChromOccupancyElement.h"

RbtString RbtChromOccupancyElement::_CT = "RbtChromOccupancyElement";

RbtChromOccupancyElement::RbtChromOccupancyElement(RbtModel* pModel,
						   RbtDouble stepSize,
                                                   RbtDouble threshold)
        : m_value(1.0) {
  m_spRefData = new RbtChromOccupancyRefData(pModel, stepSize, threshold);
  //Set the initial genotype to match the current phenotype
  SyncFromModel();
  _RBTOBJECTCOUNTER_CONSTR_(_CT);
}

RbtChromOccupancyElement::RbtChromOccupancyElement(
  RbtChromOccupancyRefDataPtr spRefData, RbtDouble value)
  : m_spRefData(spRefData), m_value(value) {
  _RBTOBJECTCOUNTER_CONSTR_(_CT);
}

RbtChromOccupancyElement::~RbtChromOccupancyElement() {
  _RBTOBJECTCOUNTER_DESTR_(_CT);
}

void RbtChromOccupancyElement::Reset() {
  m_value = m_spRefData->GetInitialValue();    
}

void RbtChromOccupancyElement::Randomise() {
  m_value = GetRand().GetRandom01();
}

void RbtChromOccupancyElement::Mutate(RbtDouble relStepSize) {
  RbtDouble absStepSize = relStepSize * m_spRefData->GetStepSize();
  RbtDouble delta;
  if (absStepSize > 0) {
    delta = 2.0 * absStepSize * GetRand().GetRandom01() - absStepSize;
    m_value = StandardisedValue(m_value + delta);
  }
}

void RbtChromOccupancyElement::SyncFromModel() {
  m_value = m_spRefData->GetModelValue();
}

void RbtChromOccupancyElement::SyncToModel() {
  m_spRefData->SetModelValue(m_value);
}

RbtChromElement* RbtChromOccupancyElement::clone() const {
  return new RbtChromOccupancyElement(m_spRefData, m_value);
}

void RbtChromOccupancyElement::GetVector(RbtDoubleList& v) const {
  v.push_back(m_value);
}

void RbtChromOccupancyElement::GetVector(RbtXOverList& v) const {
    RbtXOverElement occupancyElement;
    occupancyElement.push_back(m_value);
    v.push_back(occupancyElement);
}

void RbtChromOccupancyElement::SetVector(const RbtDoubleList& v, RbtInt& i) throw (RbtError) {
    if (VectorOK(v,i)) {
        m_value = StandardisedValue(v[i++]);
    }
    else {
        throw RbtBadArgument(_WHERE_, "Index out of range or insufficient elements remaining");
    }
}

void RbtChromOccupancyElement::SetVector(const RbtXOverList& v, RbtInt& i) throw (RbtError) {
    if (VectorOK(v,i)) {
        RbtXOverElement occupancyElement(v[i++]);
        if (occupancyElement.size() == 1) {
            m_value = occupancyElement[0];
        }
        else {
            throw RbtBadArgument(_WHERE_, "occupancyElement vector is of incorrect length");
        }
    }
    else {
        throw RbtBadArgument(_WHERE_, "Index out of range or insufficient elements remaining");
    }
}

void RbtChromOccupancyElement::GetStepVector(RbtDoubleList& v) const {
    v.push_back(m_spRefData->GetStepSize());
}

RbtDouble RbtChromOccupancyElement::CompareVector(const RbtDoubleList& v, RbtInt& i) const {
    RbtDouble retVal(0.0);
    if (!VectorOK(v,i)) {
        retVal = -1.0;
    }
    else {
        RbtDouble otherOccupancy = v[i++];
        RbtDouble stepSize = m_spRefData->GetStepSize();
        if (stepSize > 0.0) {
            RbtDouble absDiff = fabs(m_value - otherOccupancy);
            retVal = absDiff / stepSize;
        }
    }
    return retVal;
}

void RbtChromOccupancyElement::Print(ostream& s) const {
    s << "OCCUPANCY " << m_value << endl;
}

RbtDouble RbtChromOccupancyElement::StandardisedValue(RbtDouble occupancy) {
  if (occupancy < 0.0) {
    occupancy = 0.0;
  }
  else if (occupancy > 1.0) {
    occupancy = 1.0;
  }
  return occupancy;
}
