# Supplementary material for: rDock: A Fast, Versatile and Open Source Program for Docking Ligands to Proteins and Nucleic Acids
Source: PLoS Comput Biol. 2014 Apr 10;10(4):e1003571. doi: 10.1371/journal.pcbi.1003571 (PMC3983074; doi:10.1371/journal.pcbi.1003571)
Supplement: Software S1 — Compressed file with the source code of the rDock software for ligand docking to Proteins and Nucleic Acids. (GZ) [file pcbi.1003571.s010.gz › rDock_2013.1_src/src/lib/RbtModel.cxx]

/***********************************************************************
* The rDock program was developed from 1998 - 2006 by the software team 
* at RiboTargets (subsequently Vernalis (R&D) Ltd).
* In 2006, the software was licensed to the University of York for 
* maintenance and distribution.
* In 2012, Vernalis and the University of York agreed to release the 
* program as Open Source software.
* This version is licensed under GNU-LGPL version 3.0 with support from
* the University of Barcelona.
* http://rdock.sourceforge.net/
***********************************************************************/

#include "RbtModel.h"
#include "RbtBaseMolecularFileSource.h"
#include "RbtQuat.h"
#include "RbtModelError.h"
#include "RbtAtomFuncs.h"
#include "RbtChromFactory.h"
#include "RbtChromElement.h"
#include "RbtFlexData.h"
#include <iomanip>

RbtModel::RbtModel(RbtBaseMolecularFileSource* pMolSource)
  : m_occupancy(1.0),m_enabled(true) {
  Create(pMolSource);
  _RBTOBJECTCOUNTER_CONSTR_("RbtModel");
}

//(Fairly) temporary constructor taking arbitrary atom and bond lists
//Use with caution
RbtModel::RbtModel(RbtAtomList& atomList, RbtBondList& bondList)
  : m_pFlexData(NULL), m_pChrom(NULL), m_occupancy(1.0),m_enabled(true)
{
  AddAtoms(atomList);//Register atoms with model
  m_bondList = bondList;
  //Rbt::FindRings(m_atomList,m_bondList,m_ringList);

	//DM 8 Feb 1999 Add the unnamed coord to the coord map
	m_coordNames[""] = 0;
   //DM 15 June 2006. Define the model name as the fully qualified
   //name of the first atom (mainly used for solvent)
   if (!atomList.empty()) {
     m_strName = (atomList.front())->GetFullAtomName();
   }
  _RBTOBJECTCOUNTER_CONSTR_("RbtModel");
}

//Default destructor
RbtModel::~RbtModel()
{
#ifdef _DEBUG
  cout << "~RbtModel: deleting " << m_strName << " (" << m_atomList.size() << " atoms, "
       << m_bondList.size() << " bonds)" << endl; 
#endif //_DEBUG
  Clear();//clear the current model
  _RBTOBJECTCOUNTER_DESTR_("RbtModel");
}


//////////////////////
//Public methods
//////////////////////

//DM 12 May 1999 - support for associated model data (e.g. SD file, or generated by rbdock etc)
//Get list of field names as string list
RbtStringList RbtModel::GetDataFieldList() const
{
  RbtStringList dataFieldList;
  dataFieldList.reserve(m_dataMap.size());
  for (RbtStringVariantMapConstIter iter = m_dataMap.begin(); iter != m_dataMap.end(); iter++)
    dataFieldList.push_back((*iter).first);
  return dataFieldList;
}

//Query as to whether a particular data field name is present
RbtBool RbtModel::isDataFieldPresent(const RbtString& strDataField) const
{
  return m_dataMap.find(strDataField) != m_dataMap.end();
}

//Get a particular data value
//Note: unlike the MolecularFileSource method, the RbtModel version
//doesn't throw an error if the field name is not found.
//Instead, an empty variant is returned.
RbtVariant RbtModel::GetDataValue(const RbtString& strDataField) const
{
  RbtStringVariantMapConstIter iter = m_dataMap.find(strDataField);
  if (iter != m_dataMap.end())
    return (*iter).second;
  else
    return RbtVariant();
}

//Set a data value (replaces existing value if field name already exists)
void RbtModel::SetDataValue(const RbtString& strDataField, const RbtVariant& dataValue)
{
  m_dataMap[strDataField] = dataValue;
}

//Removes a data field completely from the data map
void RbtModel::ClearDataField(const RbtString& strDataField)
{
  m_dataMap.erase(strDataField);
}

//Removes all data fields starting with a given prefix from the data map
void RbtModel::ClearAllDataFields(const RbtString& strDataFieldPrefix)
{
  RbtStringList dataFields = GetDataFieldList();
  for (RbtStringListConstIter iter = dataFields.begin(); iter != dataFields.end(); iter++) {
    if ((*iter).find(strDataFieldPrefix) == 0)
      ClearDataField(*iter);
  }
}

//Removes all data fields from the data map
void RbtModel::ClearAllDataFields()
{
  m_dataMap.clear();
}

//DM 11 Jul 2000 - pseudoatom handling
//DM 17 Oct 2001 - now checks for whether pseudo atom has previously been created
//If so, returns the original pseudo atom pointer (does not create a new one)
//Reduces overhead of updating pseudo atom coordinates for flexible molecules
//Argument list has changed from RbtPseudoAtomPtr to const RbtAtomList&
//i.e. pseudo atom is created inside the method, and RbtPseudoAtomPtr returned
RbtPseudoAtomPtr RbtModel::AddPseudoAtom(const RbtAtomList& atomList) {
  //cout << "AddPseudoAtom";
  //for (RbtAtomListConstIter iter = atomList.begin(); iter != atomList.end(); iter++) {
  //  cout << "\t" << (*iter)->GetFullAtomName();
  //}
  //cout << endl;
  //Check if we have this pseudo atom already
  for (RbtPseudoAtomListConstIter pIter = m_pseudoAtomList.begin(); pIter != m_pseudoAtomList.end(); pIter++) {
    //cout << "Checking pseudo atom #" << (*pIter)->GetAtomId() << "\t" << (*pIter)->GetNumAtoms() << " atoms" << endl;
    RbtAtomList atomList2 = (*pIter)->GetAtomList();
    if (atomList.size() != atomList2.size()) {
      //cout << "No match: Unequal number of atoms" << endl;
      continue;
    }
    RbtBool bMatch = true;
    for (RbtAtomListConstIter aIter = atomList2.begin(); aIter != atomList2.end() && bMatch; aIter++) {
      //cout << "Checking " << (*aIter)->GetFullAtomName() << endl;
      bMatch = (Rbt::GetNumAtoms(atomList,std::bind2nd(Rbt::isAtomPtr_eq(),*aIter)) == 1);
    }
    if (bMatch) {
      //cout << "Match found" << endl;
      return (*pIter);
    }
  }
  RbtInt nPseudoAtomId = -1 - m_pseudoAtomList.size();
  RbtPseudoAtomPtr spPseudoAtom(new RbtPseudoAtom(atomList,nPseudoAtomId));
  m_pseudoAtomList.push_back(spPseudoAtom);
  //cout << "No match: creating new pseudo atom #" << nPseudoAtomId << endl;
  return spPseudoAtom;
}

void RbtModel::ClearPseudoAtoms() {
  m_pseudoAtomList.clear();
}

//Updates pseudoatom coords
void RbtModel::UpdatePseudoAtoms() {
  for (RbtPseudoAtomListIter iter = m_pseudoAtomList.begin(); iter != m_pseudoAtomList.end(); iter++) {
    (*iter)->UpdateCoords();
  }
}

RbtUInt RbtModel::GetNumPseudoAtoms() const {return m_pseudoAtomList.size();}
RbtPseudoAtomList RbtModel::GetPseudoAtomList() const {return m_pseudoAtomList;}

//DM 1 Jul 2002 - tethered atom handling
RbtUInt RbtModel::GetNumTetheredAtoms() const throw (RbtError) {
  return GetTetheredAtomList().size();
}

//Parses the ">  <TETHERED ATOMS>" data field
//(comma-separated list of atom IDs)
//and returns an atomlist of tethered atoms in the same order 
RbtAtomList RbtModel::GetTetheredAtomList() const throw (RbtError) {
  RbtAtomList tetheredAtomList;
  //Can be multi-line so process as a vector of strings (RbtStringList)
  RbtStringList dataField = GetDataValue("TETHERED ATOMS");
  for (RbtStringListConstIter iter = dataField.begin(); iter != dataField.end(); iter++) {
    //Each line is comma-separated list of atom IDs
    RbtStringList strTetheredAtoms = Rbt::ConvertDelimitedStringToList(*iter);
    for (RbtStringListConstIter iter2 = strTetheredAtoms.begin(); iter2 != strTetheredAtoms.end(); iter2++) {
      //Remember to subtract 1 from atom ID to convert to atom list index
      RbtInt i = atoi((*iter2).c_str()) - 1;
      if ( (i >= 0) && (i < m_atomList.size()) ) {
	tetheredAtomList.push_back(m_atomList[i]);
      }
      else {
	throw RbtModelError(_WHERE_,"Tethered atom ID out of range (" + (*iter) + ")");
      }
    }
  }
  return tetheredAtomList;
}

void RbtModel::SetOccupancy(RbtDouble occupancy, RbtDouble threshold) {
  m_occupancy = occupancy;
  m_enabled = occupancy >= threshold;
}

//Update coords from a data source
void RbtModel::UpdateCoords(RbtBaseMolecularFileSource* pMolSource) throw (RbtError)
{
  try {
    //Read coord atom list
    //DM 16 Feb 2000 - attempt to match atom names in the source with those already in the model
    //Allows updating the coords of an implicit-hydrogen model from an all-atom CRD file for e.g.
    //RbtAtomList crdAtomList(Rbt::GetMatchingAtomList(pMolSource->GetAtomList(),m_atomList));
    
    //DM 31 Oct 2000 - GetMatchingAtomList is too slow for large files
    //Make the assumption that atoms in the CRD file will be in the same order as the PSF,
    //but that there may be gaps
    RbtAtomList crdAtomList(pMolSource->GetAtomList());
  
    //Copy coords from crd file to model
    //NOTE: no checking of matching atom types at present
    RbtAtomListIter modelIter = m_atomList.begin();
    RbtAtomListIter crdIter = crdAtomList.begin();
    Rbt::isAtom_eq bIsAtomEq;

    //DM 30/11/98 Recompute the segment map in case the segment names in the CRD file are different
    m_segmentMap.clear();
    RbtInt nUpdated(0);
    while (modelIter != m_atomList.end()) {
    	//DM 31 Oct 2000 - hunt for next matching atom in CRD file
      //cout << "Comparing (CRD) " << (*crdIter)->GetFullAtomName() << " with (MODEL) " << (*modelIter)->GetFullAtomName() << endl;
      while (!bIsAtomEq(*modelIter,*crdIter)) {
	//#ifdef _DEBUG
	cout << (*crdIter)->GetFullAtomName() << " does not match " << (*modelIter)->GetFullAtomName()  << endl;
	//#endif //_DEBUG
	crdIter++;
      }
      (*modelIter)->SetCoords((*crdIter)->GetCoords());
      (*modelIter)->SetSegmentName((*crdIter)->GetSegmentName());
      m_segmentMap[(*modelIter)->GetSegmentName()]++; //Increment the segment map atom counter
      modelIter++;
      crdIter++;
      nUpdated++;
    }
    UpdatePseudoAtoms();//DM 11 Jul 2000 - need to update pseudoatom coords by hand
    
    //DM 1/12/98 Update the model name to reflect the coordinate file name
    m_strName = pMolSource->GetFileName();//Filename will do as a model name for now
    //Add list of segment names in segment filter to model name
    if (pMolSource->isSegmentFilterMapDefined()) {
      RbtSegmentMap segmentFilterMap = pMolSource->GetSegmentFilterMap();
      m_strName += "::";
      m_strName += Rbt::ConvertSegmentMapToString(segmentFilterMap);
    }
    //cout << "RbtModel::UpdateCoords: " << nUpdated << " atoms in " << pMolSource->GetFileName()
	// << " found that match atoms in model" << endl;
  }

  catch (RbtError& error) {
    //Clear();//Clear the model so we don't leave incomplete data structures hanging around
    pMolSource->Reset(); //Reset the source as we don't know what state we've left it in
    throw;//Rethrow the RbtError
  }
}

//DM 07 Jan 1999
//Translate molecule by the given vector
void RbtModel::Translate(const RbtVector& vector)
{
  Rbt::TranslateAtoms(m_atomList,vector);
  UpdatePseudoAtoms();//DM 11 Jul 2000 - need to update pseudoatom coords by hand
}

//Rotate molecule around the given axis (through the center of mass) by theta degrees
//DM 09 Feb 1999 - Rotate now calls generic Rotate method
void RbtModel::Rotate(const RbtVector& axis, RbtDouble thetaDeg)
{
  Rotate(axis, thetaDeg, GetCenterOfMass());
  UpdatePseudoAtoms();//DM 11 Jul 2000 - need to update pseudoatom coords by hand
}

//DM 09 Feb 1999
//Rotate molecule around the given axis (through the given coordinate) by theta degrees
void RbtModel::Rotate(const RbtVector& axis, RbtDouble thetaDeg, const RbtCoord& center)
{
  //Translate all atoms so that the center of rotation lies at the origin
  Rbt::TranslateAtoms(m_atomList,-center);
  //Apply a rotation through theta degrees to all atoms
  RbtQuat quat(axis, thetaDeg*M_PI/180.0);
  Rbt::RotateAtomsUsingQuat(m_atomList,quat);
  //Translate all atoms back again so that the center of rotation is back where it started
  Rbt::TranslateAtoms(m_atomList,center);
  UpdatePseudoAtoms();//DM 11 Jul 2000 - need to update pseudoatom coords by hand
}


//Rotate around a given bond by theta degrees, keeping the center of mass invariant
void RbtModel::RotateBond(RbtBondPtr spBond, RbtDouble thetaDeg)
{
  RbtAtomPtr spAtom1 = spBond->GetAtom1Ptr();
  RbtAtomPtr spAtom2 = spBond->GetAtom2Ptr();

  //Check if both atoms are actually in the model
  if ( (spAtom1->GetModelPtr() != this) || (spAtom2->GetModelPtr() != this) )
    return;

  //Store the center of mass
  RbtCoord com(GetCenterOfMass());

  //Coords of atom 1
  RbtCoord coord1(spAtom1->GetCoords());
  //Vector along the bond between atom 1 and atom 2 (rotation axis, doesn't have to be unit length)
  RbtVector bondVector(spAtom2->GetCoords()-coord1);

  //Translate all atoms so that atom 1 lies at the origin
  Rbt::TranslateAtoms(m_atomList,-coord1);

  //Select the atoms on one side of the bond
  //DM 30 Oct 2000 - call standalone version of ToSpin
  Rbt::ToSpin(spBond,m_atomList,m_bondList);
  
  //Apply a rotation through theta/2 to the selected atoms
  RbtQuat quat(bondVector, 0.5*thetaDeg*M_PI/180.0);
  Rbt::RotateSelectedAtomsUsingQuat(m_atomList,quat);

  //Invert the atom selection so that atoms on the other end of the bond are selected
  Rbt::InvertAtomSelectionFlags(m_atomList);
  spAtom1->SetSelectionFlag(false);
  spAtom2->SetSelectionFlag(false);
  bondVector = -bondVector;

  //Apply a rotation through -theta/2 to the selected atoms
  quat = RbtQuat(bondVector, 0.5*thetaDeg*M_PI/180.0);
  Rbt::RotateSelectedAtomsUsingQuat(m_atomList,quat);

  //Finally, translate the atoms back so that the center of mass is where it started
  Rbt::TranslateAtoms(m_atomList,com-GetCenterOfMass());
  UpdatePseudoAtoms();//DM 11 Jul 2000 - need to update pseudoatom coords by hand
}


//Rotate around a given bond by theta degrees, keeping the given atom fixed (only spins the other end of the bond)
void RbtModel::RotateBond(RbtBondPtr spBond, RbtDouble thetaDeg, RbtAtomPtr spFixedAtom)
{
  RbtAtomPtr spAtom1 = spBond->GetAtom1Ptr();
  RbtAtomPtr spAtom2 = spBond->GetAtom2Ptr();

  //Check if both atoms in the bond and the fixed atom are actually in the model
  if ( (spAtom1->GetModelPtr() != this) || (spAtom2->GetModelPtr() != this) || (spFixedAtom->GetModelPtr() != this) )
    return;

  //Coords of atom 1
  RbtCoord coord1(spAtom1->GetCoords());
  //Vector along the bond between atom 1 and atom 2 (rotation axis, doesn't have to be unit length)
  RbtVector bondVector(spAtom2->GetCoords()-coord1);

  //Translate all atoms so that atom 1 lies at the origin
  Rbt::TranslateAtoms(m_atomList,-coord1);

  //Select the atoms on one side of the bond
  //DM 30 Oct 2000 - call standalone version of ToSpin
  Rbt::ToSpin(spBond,m_atomList,m_bondList);

  //If the fixed atom is selected for rotation then we need to invert the atom selection
  //so that the other end of the bond is spun instead
  if (spFixedAtom->GetSelectionFlag()) {
    Rbt::InvertAtomSelectionFlags(m_atomList);
    spAtom1->SetSelectionFlag(false);
    spAtom2->SetSelectionFlag(false);
    bondVector = -bondVector;//DM 25 Feb 1999 - Need to invert bond vector as well
  }

  //Apply a rotation through theta to the selected atoms
  RbtQuat quat(bondVector, thetaDeg*M_PI/180.0);
  Rbt::RotateSelectedAtomsUsingQuat(m_atomList,quat);

  //Finally, translate the atoms back so that atom 1 is back where it started
  Rbt::TranslateAtoms(m_atomList,coord1);
  UpdatePseudoAtoms();//DM 11 Jul 2000 - need to update pseudoatom coords by hand
}

//DM 25 Feb 1999 - Rotate around a given bond by theta degrees, only spinning one end of the bond
//If bSwap is false, spins the end bonded to atom2 in the bond
//If bSwap is true, spins the end bonded to atom1 in the bond
void RbtModel::RotateBond(RbtBondPtr spBond, RbtDouble thetaDeg, RbtBool bSwap)
{
  RbtAtomPtr spAtom1 = spBond->GetAtom1Ptr();
  RbtAtomPtr spAtom2 = spBond->GetAtom2Ptr();

  //Check if both atoms in the bond and the fixed atom are actually in the model
  if ( (spAtom1->GetModelPtr() != this) || (spAtom2->GetModelPtr() != this) )
    return;

  //Coords of atom 1
  RbtCoord coord1(spAtom1->GetCoords());
  //Vector along the bond between atom 1 and atom 2 (rotation axis, doesn't have to be unit length)
  RbtVector bondVector(spAtom2->GetCoords()-coord1);

  //Translate all atoms so that atom 1 lies at the origin
  Rbt::TranslateAtoms(m_atomList,-coord1);

  //Select the atoms on one side of the bond
  //DM 30 Oct 2000 - call standalone version of ToSpin
  Rbt::ToSpin(spBond,m_atomList,m_bondList);

  //If bSwap is true then we need to invert the atom selection
  //so that the other end of the bond is spun instead
  if (bSwap) {
    Rbt::InvertAtomSelectionFlags(m_atomList);
    spAtom1->SetSelectionFlag(false);
    spAtom2->SetSelectionFlag(false);
    bondVector = -bondVector;
  }

  //Apply a rotation through theta to the selected atoms
  RbtQuat quat(bondVector, thetaDeg*M_PI/180.0);
  Rbt::RotateSelectedAtomsUsingQuat(m_atomList,quat);

  //Finally, translate the atoms back so that atom 1 is back where it started
  Rbt::TranslateAtoms(m_atomList,coord1);
  UpdatePseudoAtoms();//DM 11 Jul 2000 - need to update pseudoatom coords by hand
}


void RbtModel::SaveCoords(const RbtString& coordName)
{
  //Look up the coord name in the map
  RbtStringIntMapConstIter iter = m_coordNames.find(coordName);
  if (iter != m_coordNames.end()) {
    //cout << "Saving coords under name=" << iter->first << ",index=" << iter->second << endl;
    //If we find the name, reuse the existing index
    Rbt::SaveAtomCoords(m_atomList, (*iter).second);
    m_currentCoord = (*iter).second;
  }
  else {
    //Add a new index to the map and save the coords using this index
    RbtUInt newIdx = m_coordNames.size();
    m_coordNames[coordName] = newIdx;
    //cout << "Saving coords under name=" << coordName << ",new index=" << newIdx << endl;
    Rbt::SaveAtomCoords(m_atomList, newIdx);
    m_currentCoord = newIdx;
  }
}

void RbtModel::RevertCoords(const RbtString& coordName) throw (RbtError)
{
  //Look up the coord name in the map
  RbtStringIntMapConstIter iter = m_coordNames.find(coordName);
  if (iter != m_coordNames.end()) {
    //If we find the name, revert the coords
    //cout << "Reverting coords under name=" << iter->first << ",index=" << iter->second << endl;
    Rbt::RevertAtomCoords(m_atomList, (*iter).second);
    UpdatePseudoAtoms();//DM 11 Jul 2000 - need to update pseudoatom coords by hand
    m_currentCoord = (*iter).second;
  }
  else {
    //Coord name not found, don't try and revert the coords
    //cout << "Error reverting coords, name=" << coordName << " not found" << endl;
    throw RbtInvalidRequest(_WHERE_,"RevertCoords failed on model " + GetName() + " for coord name=" + coordName);
  }
}

void RbtModel::RevertCoords(RbtInt i) {
  if (i != m_currentCoord) {
    //cout << "Model: Reverting to coords #" << i << endl;
    Rbt::RevertAtomCoords(m_atomList, i);
    UpdatePseudoAtoms();
    m_currentCoord = i;
  }
}

//Returns center of mass of model
RbtCoord RbtModel::GetCenterOfMass() const
{
  return Rbt::GetCenterOfMass(m_atomList);
}

//DM 9 Nov 1999
//Returns total atomic mass (molecular weight) for the model
RbtDouble RbtModel::GetTotalAtomicMass() const
{
  return Rbt::GetTotalAtomicMass(m_atomList);
}


//DM 14 Apr 1999 - principal axes methods
//Return principal axes and center of mass for the model
RbtPrincipalAxes RbtModel::GetPrincipalAxes() const
{
  return Rbt::GetPrincipalAxes(m_atomList);
}

//Aligns the principal axes of the model to lie along alignAxes
//If required (bAlignCOM=true), also aligns the center of mass with alignAxes.com
//Default is to align with X,Y,Z Cartesian axes centered at origin
void RbtModel::AlignPrincipalAxes(const RbtPrincipalAxes& alignAxes, RbtBool bAlignCOM)
{
  Rbt::AlignPrincipalAxes(m_atomList,alignAxes,bAlignCOM);
  UpdatePseudoAtoms();//DM 11 Jul 2000 - need to update pseudoatom coords by hand
}

//DM 19 Oct 2005 - new chromosome handling
void RbtModel::SetFlexData(RbtFlexData* pFlexData) {
    m_spMutator.SetNull();
    //Manual mem management
    //DM 12 June 2006 - check that we are not passing in
    //the same RbtFlexData object before deleting the old one
    if (m_pFlexData && (m_pFlexData != pFlexData) ) {
        delete m_pFlexData;
        m_pFlexData = NULL;
    }
    if (m_pChrom) {
        delete m_pChrom;
        m_pChrom = NULL;
    }
    m_pFlexData = pFlexData;
    if (m_pFlexData) {
        m_pFlexData->SetModel(this);
        RbtChromFactory chromFactory;
        m_pFlexData->Accept(chromFactory);
        m_pChrom = chromFactory.GetChrom();
        m_spMutator = chromFactory.GetModelMutator();
    }
}

RbtFlexData* RbtModel::GetFlexData() const {
    return m_pFlexData;
}

//Returns a clone of the current chromosome for this model
//The caller has the responsibility for mem management of the clone
RbtChromElement* RbtModel::GetChrom() const {
    return (m_pChrom) ? m_pChrom->clone() : NULL;
}

RbtBool RbtModel::isFlexible() const {
  return !m_spMutator.Null();
}

const RbtAtomRList& RbtModel::GetFlexIntns(RbtAtom* pAtom) const throw (RbtError) {
  if (isFlexible()) {
    //Check if atom is actually in the model
    if (pAtom->GetModelPtr() != this) {
      throw RbtBadArgument(_WHERE_,"GetFlexIntns: "+pAtom->GetFullAtomName()+" is not in model "+GetName());
    }
    const RbtAtomRListList& flexIntns(m_spMutator->GetFlexIntns());
    RbtInt id = pAtom->GetAtomId()-1;
    //Assertion - check id is within range
    Assert<RbtAssert>(!MUT_CHECK || (id >= 0 && id < flexIntns.size()));
    RbtAtomRListListConstIter lIter = flexIntns.begin() + id;
    return *lIter;
  }
  else {
    throw RbtInvalidRequest(_WHERE_,"GetFlexIntns invalid for rigid models");
  }
}
RbtBondList RbtModel::GetFlexBonds() const throw (RbtError) {
  if (isFlexible()) {
    return m_spMutator->GetFlexBonds();
  }
  else {
    throw RbtInvalidRequest(_WHERE_,"GetFlexBonds invalid for rigid models");
  }
}

//Select all flexible interactions to the specified atom
void RbtModel::SelectFlexAtoms(RbtAtom* pAtom) {
  //First deselect all atoms in the model
  //std::for_each(m_atomList.begin(),m_atomList.end(), Rbt::SelectAtom(false));

  if (isFlexible()) {
    //Check if atom is actually in the model
    if (pAtom->GetModelPtr() != this) {
      return;
    }
    const RbtAtomRListList& flexIntns(m_spMutator->GetFlexIntns());
    RbtInt id = pAtom->GetAtomId()-1;
    //Assertion - check id is within range
    Assert<RbtAssert>(!MUT_CHECK || (id >= 0 && id < flexIntns.size()));
    RbtAtomRListListConstIter lIter = flexIntns.begin() + id;
    std::for_each((*lIter).begin(),(*lIter).end(),Rbt::SelectAtom(true));
  }
}

//Selects all atoms that are rotated by at least one rotable bond
void RbtModel::SelectFlexAtoms() {
  //First deselect all atoms in the model
  //std::for_each(m_atomList.begin(),m_atomList.end(),Rbt::SelectAtom(false));
  if (isFlexible()) {
    const RbtAtomRListList& flexAtoms(m_spMutator->GetFlexAtoms());
    //flexAtoms is a vector of the atom lists to rotate across each rotable bond
    //If we select all of these then we create the total list of all flexible atoms
    for (RbtAtomRListListConstIter iter1 = flexAtoms.begin(); iter1 != flexAtoms.end(); iter1++) {
      std::for_each((*iter1).begin(),(*iter1).end(),Rbt::SelectAtom(true));
    }
  }
}


////////////////////////////////////////////
//Atom list functions (provided for convenience, as user could just as well
//call the Rbt:: functions with RbtModel::GetAtomList)
//e.g. RbtAtomList atomList = Rbt::GetSelectedAtomList(spModel->GetAtomList);
//is equivalent to
//RbtAtomList atomList = spModel->GetSelectedAtomList();
////////////////////////////////////////////

//Unary

//Generic template version of GetNumAtoms, passing in your own predicate
//template<class Predicate> RbtUInt RbtModel::GetNumAtoms(const Predicate& pred)
//{
//  return Rbt::GetNumAtoms(m_atomList,pred);
//}

//Generic template version of GetAtomList, passing in your own predicate
//template<class Predicate> RbtAtomList RbtModel::GetAtomList(const Predicate& pred)
//{
//  return Rbt::GetAtomList(m_atomList,pred);
//}

//Selected atoms
void RbtModel::SetAtomSelectionFlags(RbtBool bSelected)
{
  Rbt::SetAtomSelectionFlags(m_atomList,bSelected);
}

RbtUInt RbtModel::GetNumSelectedAtoms()
{
  return Rbt::GetNumSelectedAtoms(m_atomList);
}

RbtAtomList RbtModel::GetSelectedAtomList()
{
  return Rbt::GetSelectedAtomList(m_atomList);
}

//Cyclic atoms
void RbtModel::SetAtomCyclicFlags(RbtBool bCyclic)
{
  Rbt::SetAtomCyclicFlags(m_atomList,bCyclic);
}

RbtUInt RbtModel::GetNumCyclicAtoms()
{
  return Rbt::GetNumCyclicAtoms(m_atomList);
}

RbtAtomList RbtModel::GetCyclicAtomList()
{
  return Rbt::GetCyclicAtomList(m_atomList);
}

//DM 21 Jul 1999 User1 flag
void RbtModel::SetAtomUser1Flags(RbtBool bUser1)
{
  for (RbtAtomListIter iter = m_atomList.begin(); iter != m_atomList.end(); iter++)
    (*iter)->SetUser1Flag(bUser1);
}

//DM 29 Jan 2000 User1 value
void RbtModel::SetAtomUser1Values(RbtDouble dUser1)
{
  for (RbtAtomListIter iter = m_atomList.begin(); iter != m_atomList.end(); iter++)
    (*iter)->SetUser1Value(dUser1);
}

//DM 27 Jul 2000 User2 value
void RbtModel::SetAtomUser2Values(RbtDouble dUser2)
{
  for (RbtAtomListIter iter = m_atomList.begin(); iter != m_atomList.end(); iter++)
    (*iter)->SetUser2Value(dUser2);
}

//Hydrogen bond acceptor atoms
RbtUInt RbtModel::GetNumHBondAcceptorAtoms()
{
  return Rbt::GetNumHBondAcceptorAtoms(m_atomList);
}

RbtAtomList RbtModel::GetHBondAcceptorAtomList()
{
  return Rbt::GetHBondAcceptorAtomList(m_atomList);
}
  
//Hydrogen bond donor atoms
RbtUInt RbtModel::GetNumHBondDonorAtoms()
{
  return Rbt::GetNumHBondDonorAtoms(m_atomList);
}

RbtAtomList RbtModel::GetHBondDonorAtomList()
{
  return Rbt::GetHBondDonorAtomList(m_atomList);
}

//(Formally) charged atoms
RbtUInt RbtModel::GetNumChargedAtoms()
{
  return Rbt::GetNumChargedAtoms(m_atomList);
}

RbtAtomList RbtModel::GetChargedAtomList()
{
  return Rbt::GetChargedAtomList(m_atomList);
}

//Planar atoms
RbtUInt RbtModel::GetNumPlanarAtoms()
{
  return Rbt::GetNumPlanarAtoms(m_atomList);
}

RbtAtomList RbtModel::GetPlanarAtomList()
{
  return Rbt::GetPlanarAtomList(m_atomList);
}

//Binary

//Atoms with atomic no = nAtomicNo
RbtUInt RbtModel::GetNumAtomsWithAtomicNo_eq(RbtInt nAtomicNo)
{
  return Rbt::GetNumAtomsWithAtomicNo_eq(m_atomList,nAtomicNo);
}

RbtAtomList RbtModel::GetAtomListWithAtomicNo_eq(RbtInt nAtomicNo)
{
  return Rbt::GetAtomListWithAtomicNo_eq(m_atomList,nAtomicNo);
}

//Atoms with FFType = strFFType
RbtUInt RbtModel::GetNumAtomsWithFFType_eq(RbtString strFFType)
{
  return Rbt::GetNumAtomsWithFFType_eq(m_atomList,strFFType);
}

RbtAtomList RbtModel::GetAtomListWithFFType_eq(RbtString strFFType)
{
  return Rbt::GetAtomListWithFFType_eq(m_atomList,strFFType);
}


////////////////////////////////////////////
//Bond list functions (provided for convenience, as user could just as well
//call the Rbt:: functions with RbtModel::GetBondList)
//e.g. RbtBondList bondList = Rbt::GetSelectedBondList(spModel->GetBondList);
//is equivalent to
//RbtBondList bondList = spModel->GetSelectedBondList();
////////////////////////////////////////////

//Unary

//Generic template version of GetNumBonds, passing in your own predicate
template<class Predicate> RbtUInt RbtModel::GetNumBonds(const Predicate& pred)
{
  return Rbt::GetNumBonds(m_bondList,pred);
}
//Generic template version of GetBondList, passing in your own predicate
template<class Predicate> RbtBondList RbtModel::GetBondList(const Predicate& pred)
{
  return Rbt::GetBondList(m_bondList,pred);
}

//Selected bonds
void RbtModel::SetBondSelectionFlags(RbtBool bSelected)
{
  Rbt::SetBondSelectionFlags(m_bondList,bSelected);
}

RbtUInt RbtModel::GetNumSelectedBonds()
{
  return Rbt::GetNumSelectedBonds(m_bondList);
}

RbtBondList RbtModel::GetSelectedBondList()
{
  return Rbt::GetSelectedBondList(m_bondList);
}

//Cyclic bonds
void RbtModel::SetBondCyclicFlags(RbtBool bCyclic)
{
  Rbt::SetBondCyclicFlags(m_bondList,bCyclic);
}

RbtUInt RbtModel::GetNumCyclicBonds()
{
  return Rbt::GetNumCyclicBonds(m_bondList);
}

RbtBondList RbtModel::GetCyclicBondList()
{
  return Rbt::GetCyclicBondList(m_bondList);
}


//DM 10 Dec 1998 - at some point these functions should be implemented as generic Rbt:: functions
//operating on arbitrary atom and bond lists

//D Morley, 8 Dec 1998 - modified to now call RbtAtom::isHBondDonor (rather than RbtBond::isHBondDonor
//D Morley, 2 Dec 1998 - go back to the old way, it's more convenient to get all donors in the same list
//and separate them later
//void RbtModel::GetHBondDonorLists(RbtAtomList& donorList, RbtAtomList& donorHList)
//{  
  //Clear the lists
//  donorList.clear();
//  donorHList.clear();

  //DM 10 Dec 1998 - this returns the list of hydrogen-bonding hydrogen atoms
//  donorHList = RbtModel::GetHBondDonorAtomList();

  //Now traverse the hydrogen atom list to find the matching list of heavy atoms
//  for (RbtAtomListIter donorHIter = donorHList.begin(); donorHIter != donorHList.end(); donorHIter++) {
    //Get the bonded atom list for this atom (should be exactly one)
//    RbtAtomList bondedAtomList = GetBondedAtomList((*donorHIter)->GetBondMap());
//    donorList.push_back(bondedAtomList.front());//Push the heavy atom
//  }
//}


//Get min and max x,y,z coords
//DM 28 Jul 1999 - use new RbtCoordList Min,Max functions. bInit is ignored
void RbtModel::GetMinMaxCoords(RbtCoord& minCoord, RbtCoord& maxCoord, RbtBool bInit/*=true*/)
{
  RbtCoordList coordList = Rbt::GetCoordList(m_atomList);
  minCoord = Rbt::Min(coordList);
  maxCoord = Rbt::Max(coordList);
}

//Get map of (key=force field atom type string, value=no. of occurrences)
RbtStringIntMap RbtModel::GetAtomTypeMap()
{
  RbtStringIntMap atomTypeMap;
  for (RbtAtomListIter iter = m_atomList.begin(); iter != m_atomList.end(); iter++)
    atomTypeMap[(**iter).GetFFType()]++;
  return atomTypeMap;
}

//Get map of (key=force field bond type (atom type pair) string, value=no. of occurrences)
RbtStringIntMap RbtModel::GetBondTypeMap()
{
  RbtStringIntMap bondTypeMap;
  for (RbtBondListIter iter = m_bondList.begin(); iter != m_bondList.end(); iter++) {
    RbtString atom1Type = (*iter)->GetAtom1Ptr()->GetFFType();
    RbtString atom2Type = (*iter)->GetAtom2Ptr()->GetFFType();
    if (atom1Type > atom2Type)
      std::swap(atom1Type, atom2Type);
    RbtString bondPair = atom1Type + " " + atom2Type;
    bondTypeMap[bondPair]++;
  }
  return bondTypeMap;
}
 


//////////////////////
//Private methods
//////////////////////

//Clear the current model
void RbtModel::Clear()
{
  m_strName = "";
  m_titleList.clear();

  //Set the parent model pointer to NULL for each atom, before
  //clearing the atom list, in case someone has copies of the atom list
  RbtAtomListIter iter;
  for (iter = m_atomList.begin(); iter != m_atomList.end(); iter++)
    (*iter)->SetModelPtr(NULL);

  m_atomList.clear();
  m_bondList.clear();
  m_segmentMap.clear();
  //Clear each ring atom list in the list of lists
  //std::for_each(m_ringList.begin(),m_ringList.end(),std::mem_fun_ref(&RbtAtomList::clear));
  for (RbtAtomListListIter liter = m_ringList.begin(); liter != m_ringList.end() ; liter++)
    (*liter).clear();
  m_ringList.clear();//Now clear the list of lists
  m_coordNames.clear();//Clear map of named coords
  m_dataMap.clear();//DM 12 May 1999 - clear associated data
  ClearPseudoAtoms();
  SetFlexData(NULL);
}

//Helper function for the constructor
//Create a new model from a data source
void RbtModel::Create(RbtBaseMolecularFileSource* pMolSource) throw (RbtError)
{
  m_pFlexData = NULL;
  m_pChrom = NULL;
  Clear();//Clear previous model, if any

  try {
    //Title list isn't exactly crucial so don't throw an error if
    //it's not supported by the source
    if (pMolSource->isTitleListSupported())
      m_titleList = pMolSource->GetTitleList();
    
    //Atom and bond lists are mandatory for creating a model
    //so allow an error to be thrown if not supported by the source
    RbtAtomList atomList = pMolSource->GetAtomList();
    AddAtoms(atomList);//Register atoms with model
    m_bondList = pMolSource->GetBondList();
    m_strName = pMolSource->GetFileName();//Filename will do as a model name for now
    //Add list of segment names in segment filter to model name
    if (pMolSource->isSegmentFilterMapDefined()) {
      RbtSegmentMap segmentFilterMap = pMolSource->GetSegmentFilterMap();
      m_strName += "::";
      m_strName += Rbt::ConvertSegmentMapToString(segmentFilterMap);
    }

    //DM 12 May 1999 Read any associated data if supported by the source
    //DM 18 May 1999 Set the model name to the SD Reg Number or Name field if present
    if (pMolSource->isDataSupported()) {
      m_dataMap = pMolSource->GetDataMap();
      RbtString strRegNum = GetDataValue("REG_Number");
      RbtString strName = GetDataValue("Name");
      //In general, we want to use the Reg Number for the model name
      //except in the case of RBT compounds, where it's nice to keep the RBT prefix
      if (!strRegNum.empty()) {
				//Case 1. Reg num defined, name begins with RBT => use name
				if (strName.substr(0,3) == "RBT")
	 				m_strName = strName;
				//Case 2. Reg num defined, name does not begin with RBT => use reg num
				else
	  			m_strName = strRegNum;
      	}
      //Case 3. Reg num undefined, name defined => use name
      else if (!strName.empty())
				m_strName = strName;
      //Case 4. Reg num undefined, name undefined => keep name = filename (null op)
    }

    //We've registered some of the source's atoms as our own, so reset the source
    //This will force it to recreate the atom objects next time it is used
    pMolSource->Reset();
    
    //31 Oct 2000 (DM) Hack to disable ring detection
    //if $RBT_NORINGS is defined
    char* szRbtNoRings = getenv("RBT_NORINGS");
    if (szRbtNoRings == (char*) NULL) {
      Rbt::FindRings(m_atomList,m_bondList,m_ringList);
      // than set aromatic type for pi atoms. m_ringList is RbtAtomListList
      for (RbtAtomListListIter rIter = m_ringList.begin(); rIter != m_ringList.end(); rIter++) {
	int nCy = (*rIter).size();
	//DM 19 Jun 2003 - more limited definition of AROM hybrid state
	//Specifically only used for 6-membered rings where all hybrid states are initially SP2
	//DM 23 Oct 2003 - this does not work for fused rings, where the 1st ring has already
	//been assigned as AROM. Subsequent fused rings were left as SP2
	//DM 07 Nov 2003 - looser definition. Check for 6-membered rings that are all
	//pi-atoms (SP2, AROM or TRI). Change all SP2 atoms to AROM. This will change
	//C_SP2 and N_SP2 to AROM, but will not change N_TRI. Will work with thymine,
	//which under the previous definition was not changed to AROM.
	RbtInt nPi = Rbt::GetNumAtoms(*rIter,Rbt::isPiAtom());
	if ( (nCy == 6) && (nCy == nPi) ) {
	  for(RbtAtomListIter aIter=(*rIter).begin(); aIter != (*rIter).end(); aIter++ ) {
	    if ((*aIter)->GetHybridState() == RbtAtom::SP2) {
	      (*aIter)->SetHybridState(RbtAtom::AROM);
	    }
	  }
	}
      }
    }

	//DM 14 May 2002 - set the Tripos atom type property for each atom
	RbtTriposAtomType triposType;
	for (RbtAtomListIter iter = m_atomList.begin(); iter != m_atomList.end(); iter++) {
		// only if it was not set yet
		if( (*iter)->GetTriposType() == RbtTriposAtomType::UNDEFINED ) 
			(*iter)->SetTriposType(triposType(*iter,true));//true = use extended types
	}

    //DM 8 Feb 1999 Add the unnamed coord to the coord map
    m_coordNames[""] = 0;
  }

  catch (RbtError& error) {
    Clear();//Clear the model so we don't leave incomplete data structures hanging around
    pMolSource->Reset(); //Reset the source as we don't know what state we've left it in
    throw;//Rethrow the RbtError
  }
}

void RbtModel::AddAtoms(RbtAtomList& atomList)
{
  for (RbtAtomListIter iter = atomList.begin(); iter != atomList.end(); iter++) {
    //Tell the atom it belongs to this model
    (*iter)->SetModelPtr(this);
    //Add atom smart pointer to the model's atom list
    m_atomList.push_back(*iter);
    //Increment the segment map atom counter
    m_segmentMap[(*iter)->GetSegmentName()]++;
  }
}
