# Supplementary material for: rDock: A Fast, Versatile and Open Source Program for Docking Ligands to Proteins and Nucleic Acids
Source: PLoS Comput Biol. 2014 Apr 10;10(4):e1003571. doi: 10.1371/journal.pcbi.1003571 (PMC3983074; doi:10.1371/journal.pcbi.1003571)
Supplement: Software S1 — Compressed file with the source code of the rDock software for ligand docking to Proteins and Nucleic Acids. (GZ) [file pcbi.1003571.s010.gz › rDock_2013.1_src/src/lib/RbtSiteMapperFactory.cxx]

/***********************************************************************
* The rDock program was developed from 1998 - 2006 by the software team 
* at RiboTargets (subsequently Vernalis (R&D) Ltd).
* In 2006, the software was licensed to the University of York for 
* maintenance and distribution.
* In 2012, Vernalis and the University of York agreed to release the 
* program as Open Source software.
* This version is licensed under GNU-LGPL version 3.0 with support from
* the University of Barcelona.
* http://rdock.sourceforge.net/
***********************************************************************/

#include "RbtSiteMapperFactory.h"

#include "RbtSphereSiteMapper.h"
#include "RbtLigandSiteMapper.h"
#include "RbtFileError.h"


//Parameter name which identifies a scoring function definition 
RbtString RbtSiteMapperFactory::_MAPPER("SITE_MAPPER");

////////////////////////////////////////
//Constructors/destructors
RbtSiteMapperFactory::RbtSiteMapperFactory() {

}

RbtSiteMapperFactory::~RbtSiteMapperFactory() {

}

////////////////////////////////////////
//Public methods
////////////////
//Creates a single site mapper object of named class
RbtSiteMapper* RbtSiteMapperFactory::Create(const RbtString& strMapperClass, const RbtString& strName) throw (RbtError) {
  if (strMapperClass == RbtSphereSiteMapper::_CT) return new RbtSphereSiteMapper(strName);
  if (strMapperClass == RbtLigandSiteMapper::_CT) return new RbtLigandSiteMapper(strName);
  
  throw RbtBadArgument(_WHERE_,"Unknown site mapper "+strMapperClass);
}

//Creates a single site mapper object whose class is defined
//as the value of the SITE_MAPPER parameter in the strName section of the
//parameter file source argument. Also sets the site mapper parameters from the
//remaining parameter values in the current section
//Note: the current section is restored to its original value upon exit
RbtSiteMapper* RbtSiteMapperFactory::CreateFromFile(RbtParameterFileSourcePtr spPrmSource, const RbtString& strName) throw (RbtError) {
  RbtString strOrigSection(spPrmSource->GetSection());
  spPrmSource->SetSection(strName);
  if (spPrmSource->isParameterPresent(_MAPPER)) {
    RbtString strMapperClass(spPrmSource->GetParameterValueAsString(_MAPPER));
    //Create new site mapper according to the string value of _MAPPER parameter
    RbtSiteMapper* pSiteMapper = Create(strMapperClass,strName);
    //Set all the mapper parameters from the rest of the parameters listed
    RbtStringList prmList = spPrmSource->GetParameterList();
    for (RbtStringListConstIter prmIter = prmList.begin(); prmIter != prmList.end(); prmIter++) {
      if ((*prmIter) != _MAPPER) {//Skip _SF parameter
	pSiteMapper->SetParameter(*prmIter,spPrmSource->GetParameterValueAsString(*prmIter));
      }
    }
    spPrmSource->SetSection(strOrigSection);
    return pSiteMapper;
  }
  else {
    spPrmSource->SetSection(strOrigSection);
    throw RbtFileMissingParameter(_WHERE_,"Missing "+ _MAPPER +" parameter in section "+strName);
  }
}
