# Supplementary material for: rDock: A Fast, Versatile and Open Source Program for Docking Ligands to Proteins and Nucleic Acids
Source: PLoS Comput Biol. 2014 Apr 10;10(4):e1003571. doi: 10.1371/journal.pcbi.1003571 (PMC3983074; doi:10.1371/journal.pcbi.1003571)
Supplement: Software S1 — Compressed file with the source code of the rDock software for ligand docking to Proteins and Nucleic Acids. (GZ) [file pcbi.1003571.s010.gz › rDock_2013.1_src/src/lib/RbtChromFactory.cxx]

/***********************************************************************
* The rDock program was developed from 1998 - 2006 by the software team 
* at RiboTargets (subsequently Vernalis (R&D) Ltd).
* In 2006, the software was licensed to the University of York for 
* maintenance and distribution.
* In 2012, Vernalis and the University of York agreed to release the 
* program as Open Source software.
* This version is licensed under GNU-LGPL version 3.0 with support from
* the University of Barcelona.
* http://rdock.sourceforge.net/
***********************************************************************/

#include "RbtChromFactory.h"
#include "RbtChrom.h"
#include "RbtReceptorFlexData.h"
#include "RbtLigandFlexData.h"
#include "RbtSolventFlexData.h"
#include "RbtChromDihedralElement.h"
#include "RbtChromPositionElement.h"
#include "RbtChromOccupancyElement.h"
#include "RbtModel.h"

RbtChromFactory::RbtChromFactory() {
    m_pChrom = new RbtChrom();
}

RbtChromElement* RbtChromFactory::GetChrom() const {
    return m_pChrom;
}

void RbtChromFactory::VisitReceptorFlexData(RbtReceptorFlexData* pFlexData) {
    RbtModel* pModel = pFlexData->GetModel();
    RbtDockingSite* pDockSite = pFlexData->GetDockingSite();
    if (pModel && pDockSite) {
        RbtDouble flexDistance = pFlexData->GetParameter(
                                    RbtReceptorFlexData::_FLEX_DISTANCE);
        RbtDouble dihedralStepSize = pFlexData->GetParameter(
                                    RbtReceptorFlexData::_DIHEDRAL_STEP);        
        //Trap the combination of flexible OH/NH3 AND multiple receptor conformations
        //We do not support both of these simultaneously
        if (pModel->GetNumSavedCoords() > 1) {
            RbtString message("The combination of flexible OH/NH3 groups AND multiple receptor conformations is not supported currently");
            throw RbtInvalidRequest(_WHERE_,message);
        }
    
        //Find all the terminal OH and NH3+ bonds within range of the docking volume
        RbtBondList rotBondList = Rbt::GetRotatableBondList(pModel->GetBondList());
        RbtDockingSite::isAtomInRange bIsInRange(pDockSite->GetGrid(),0.0,flexDistance);
        Rbt::isBondToOH isOH;
        Rbt::isBondToNH3 isNH3;
        RbtBondList modelMutatorBondList;
        RbtAtomList noTetheredAtoms;
        for (RbtBondListConstIter iter = rotBondList.begin(); iter != rotBondList.end(); ++iter) {
            if (isOH(*iter) || isNH3(*iter)) {
                RbtAtom* pAtom1 = (*iter)->GetAtom1Ptr();
                RbtAtom* pAtom2 = (*iter)->GetAtom2Ptr();
                if (bIsInRange(pAtom1) && bIsInRange(pAtom2)) {
                    m_pChrom->Add(new RbtChromDihedralElement(*iter,
                                                                noTetheredAtoms,
                                                                dihedralStepSize));
                    modelMutatorBondList.push_back(*iter);
                }
            }
        }
        //Create the legacy ModelMutator object
        //needed for storing the flexible interaction maps
        if (!modelMutatorBondList.empty()) {
            m_spMutator = RbtModelMutatorPtr(
                                new RbtModelMutator(pModel,
                                                    modelMutatorBondList,
                                                    noTetheredAtoms));
        }
        else {
            m_spMutator.SetNull();
        }
    }
}

void RbtChromFactory::VisitLigandFlexData(RbtLigandFlexData* pFlexData) {
    RbtModel* pModel = pFlexData->GetModel();
    RbtDockingSite* pDockSite = pFlexData->GetDockingSite();
    if (pModel && pDockSite) {
        RbtDouble transStepSize = pFlexData->GetParameter(
                                        RbtLigandFlexData::_TRANS_STEP);
        RbtDouble rotStepSize = pFlexData->GetParameter(
                                        RbtLigandFlexData::_ROT_STEP);
        RbtDouble dihedralStepSize = pFlexData->GetParameter(
                                        RbtLigandFlexData::_DIHEDRAL_STEP);
        RbtString transModeStr = pFlexData->GetParameter(
                                        RbtLigandFlexData::_TRANS_MODE);
        RbtString rotModeStr = pFlexData->GetParameter(
                                        RbtLigandFlexData::_ROT_MODE);
        RbtString dihedralModeStr = pFlexData->GetParameter(
                                        RbtLigandFlexData::_DIHEDRAL_MODE);
        RbtDouble maxTrans = pFlexData->GetParameter(
                                        RbtLigandFlexData::_MAX_TRANS);
        RbtDouble maxRot = pFlexData->GetParameter(
                                        RbtLigandFlexData::_MAX_ROT);
        RbtDouble maxDihedral = pFlexData->GetParameter(
                                        RbtLigandFlexData::_MAX_DIHEDRAL);

        //Convert from sampling mode strings to enum values
        RbtChromElement::eMode transMode = RbtChromElement::StrToMode(transModeStr);
        RbtChromElement::eMode rotMode = RbtChromElement::StrToMode(rotModeStr);
        RbtChromElement::eMode dihedralMode = RbtChromElement::StrToMode(dihedralModeStr);
    
        RbtAtomList tetheredAtoms = pModel->GetTetheredAtomList();
        RbtBondList rotBondList = Rbt::GetBondList(pModel->GetBondList(), Rbt::isBondRotatable());

	//If we are in tethered mode, ensure the step size is not larger than the tethered range
	if ( (transMode == RbtChromElement::TETHERED)
	     && (transStepSize > maxTrans) ) {
	  transStepSize = maxTrans;
	  pFlexData->SetParameter(RbtLigandFlexData::_TRANS_STEP, transStepSize);
	}
	if ( (rotMode == RbtChromElement::TETHERED)
	     && (rotStepSize > maxRot) ) {
	  rotStepSize = maxRot;
	  pFlexData->SetParameter(RbtLigandFlexData::_ROT_STEP, rotStepSize);
	}
	if ( (dihedralMode == RbtChromElement::TETHERED)
	     && (dihedralStepSize > maxDihedral) ) {
	  dihedralStepSize = maxDihedral;
	  pFlexData->SetParameter(RbtLigandFlexData::_DIHEDRAL_STEP, dihedralStepSize);
	}
        
        //Dihedrals
        if (dihedralMode != RbtChromElement::FIXED) {
             for (RbtBondListConstIter iter = rotBondList.begin();
                                      iter != rotBondList.end();
                                      ++iter) {
                m_pChrom->Add(new RbtChromDihedralElement(*iter,
                                                tetheredAtoms,
                                                dihedralStepSize,
                                                dihedralMode,
                                                maxDihedral));
            }
        }
        
        //Position
        //TODO: Check this code is valid. Does not add the chromosome element
        //if translation and rotation are fixed.
        if ( (transMode != RbtChromElement::FIXED) || (rotMode != RbtChromElement::FIXED) ) {
	    //Don't forget that whole body rotation code is in radians (not degrees)
            m_pChrom->Add(new RbtChromPositionElement(pModel,
                                                      pDockSite,
                                                      transStepSize,
                                                      rotStepSize * M_PI / 180.0,
                                                      transMode,
                                                      rotMode,
                                                      maxTrans,
                                                      maxRot * M_PI / 180.0));
        }
        //Create the legacy ModelMutator object
        //needed for storing the flexible interaction maps
        if (!rotBondList.empty()) {
            m_spMutator = RbtModelMutatorPtr(
                                new RbtModelMutator(pModel,
                                                    rotBondList,
                                                    tetheredAtoms));
        }
        else {
            m_spMutator.SetNull();
        }
    }
}

void RbtChromFactory::VisitSolventFlexData(RbtSolventFlexData* pFlexData) {
    VisitLigandFlexData(pFlexData);
    RbtModel* pModel = pFlexData->GetModel();
    RbtDockingSite* pDockSite = pFlexData->GetDockingSite();
    if (pModel && pDockSite) {
        RbtDouble occupancyProb = pFlexData->GetParameter(
                                        RbtSolventFlexData::_OCCUPANCY);
	RbtDouble stepSize = pFlexData->GetParameter(
					RbtSolventFlexData::_OCCUPANCY_STEP);
	//If occupancy prob is non-zero, and less than one, then add
	//an occupancy element to the chromosome
	if ( (occupancyProb > 0.0) && (occupancyProb < 1.0) ) {
	  RbtDouble threshold = 1.0 - occupancyProb;
	  m_pChrom->Add(new RbtChromOccupancyElement(pModel,stepSize,threshold));
          //cout << "INFO Solvent model " << pModel->GetName() << " has variable occupancy" << endl;
        }
	//occupancy prob is either zero or one.
	//just need to force the model into either the enabled or disabled state
	//No need for chromosome element
	else if (occupancyProb <= 0.0) {
	  pModel->SetOccupancy(0.0);
          cout << "WARNING Solvent model " << pModel->GetName() << " is permanently disabled" << endl;
	}
        else if (occupancyProb >= 1.0) {
	  pModel->SetOccupancy(1.0);
          //cout << "INFO Solvent model " << pModel->GetName() << " is permanently enabled" << endl;
        }
    }
}
