# Supplementary material for: rDock: A Fast, Versatile and Open Source Program for Docking Ligands to Proteins and Nucleic Acids
Source: PLoS Comput Biol. 2014 Apr 10;10(4):e1003571. doi: 10.1371/journal.pcbi.1003571 (PMC3983074; doi:10.1371/journal.pcbi.1003571)
Supplement: Software S1 — Compressed file with the source code of the rDock software for ligand docking to Proteins and Nucleic Acids. (GZ) [file pcbi.1003571.s010.gz › rDock_2013.1_src/src/lib/RbtCellTokenIter.cxx]

/***********************************************************************
* The rDock program was developed from 1998 - 2006 by the software team 
* at RiboTargets (subsequently Vernalis (R&D) Ltd).
* In 2006, the software was licensed to the University of York for 
* maintenance and distribution.
* In 2012, Vernalis and the University of York agreed to release the 
* program as Open Source software.
* This version is licensed under GNU-LGPL version 3.0 with support from
* the University of Barcelona.
* http://rdock.sourceforge.net/
***********************************************************************/

#include "RbtCellTokenIter.h"

RbtString RbtCellTokenIter::_CT("RbtCellTokenIter");

  ///////////////////
  // Constructors
  ///////////////////
RbtCellTokenIter::RbtCellTokenIter(const RbtGPChromosomePtr c,
                                   RbtContextPtr contextp) : chrom(c)
{
  RbtInt startCell = chrom->GetStartingCell();
  if (chrom->IsProgramInput(startCell))
  {
    current = new RbtToken(contextp->GetVble(startCell));
  }
  else
  {
    RbtCommands comm = chrom->GetCommand(startCell);
    if (comm.IsRCte())
    {
      RbtDouble val = chrom->GetRCte(startCell);
      contextp->Assign(startCell, val);
      current = new RbtToken(contextp->GetVble(startCell));
    }
    else
    {
      current = new RbtToken(comm);
      RbtInt nargs = comm.GetNArgs();
      for (RbtInt i = nargs - 1 ; i >= 0 ; i--)
        cells.push(chrom->GetArgument(startCell, i));
    }
  }
  _RBTOBJECTCOUNTER_CONSTR_(_CT);
}

RbtCellTokenIter::RbtCellTokenIter(const RbtCellTokenIter& ti) 
  : chrom(ti.chrom), cells(ti.cells), current(ti.current)
{
  _RBTOBJECTCOUNTER_COPYCONSTR_(_CT);
}

RbtCellTokenIter::~RbtCellTokenIter()
{
  _RBTOBJECTCOUNTER_DESTR_(_CT);
}
  
void RbtCellTokenIter::Next(RbtContextPtr contextp)
{
  if (cells.size() > 0)
  {
    RbtInt cell = cells.top();
    cells.pop();
    if (chrom->IsProgramInput(cell))
    {
      current = new RbtToken(contextp->GetVble(cell));
    }
    else
    {
      RbtCommands comm = chrom->GetCommand(cell);
      if (comm.IsRCte())
      {
        RbtDouble val = chrom->GetRCte(cell);
        contextp->Assign(cell, val);
        current = new RbtToken(contextp->GetVble(cell));
      }
      else
      {
        current = new RbtToken(comm);
        RbtInt nargs = comm.GetNArgs();
        for (RbtInt i = nargs-1 ; i >= 0 ; i--)
          cells.push(chrom->GetArgument(cell, i));
      }
    }
  }
}

RbtTokenPtr RbtCellTokenIter::Current() { return current;}

void RbtCellTokenIter::copy(const RbtCellTokenIter & ti) 
{
  chrom = ti.chrom;
  current = ti.current;
  cells = ti.cells;
}
