# Supplementary material for: rDock: A Fast, Versatile and Open Source Program for Docking Ligands to Proteins and Nucleic Acids
Source: PLoS Comput Biol. 2014 Apr 10;10(4):e1003571. doi: 10.1371/journal.pcbi.1003571 (PMC3983074; doi:10.1371/journal.pcbi.1003571)
Supplement: Software S1 — Compressed file with the source code of the rDock software for ligand docking to Proteins and Nucleic Acids. (GZ) [file pcbi.1003571.s010.gz › rDock_2013.1_src/src/lib/RbtChromDihedralElement.cxx]

/***********************************************************************
* The rDock program was developed from 1998 - 2006 by the software team 
* at RiboTargets (subsequently Vernalis (R&D) Ltd).
* In 2006, the software was licensed to the University of York for 
* maintenance and distribution.
* In 2012, Vernalis and the University of York agreed to release the 
* program as Open Source software.
* This version is licensed under GNU-LGPL version 3.0 with support from
* the University of Barcelona.
* http://rdock.sourceforge.net/
***********************************************************************/

#include "RbtChromDihedralElement.h"

RbtString RbtChromDihedralElement::_CT = "RbtChromDihedralElement";

RbtChromDihedralElement::RbtChromDihedralElement(RbtBondPtr spBond,
                                RbtAtomList tetheredAtoms,
                                RbtDouble stepSize,
                                RbtChromElement::eMode mode,
                                RbtDouble maxDihedral)
        : m_value(0.0) {
	m_spRefData = new RbtChromDihedralRefData(spBond,
                                                tetheredAtoms,
                                                stepSize,
                                                mode,
                                                maxDihedral);
    //Set the initial genotype to match the current phenotype
	SyncFromModel();
    _RBTOBJECTCOUNTER_CONSTR_(_CT);
}

RbtChromDihedralElement::RbtChromDihedralElement(
        RbtChromDihedralRefDataPtr spRefData, RbtDouble value)
        : m_spRefData(spRefData), m_value(value) {
    _RBTOBJECTCOUNTER_CONSTR_(_CT);
}

RbtChromDihedralElement::~RbtChromDihedralElement() {
    _RBTOBJECTCOUNTER_DESTR_(_CT);
}

void RbtChromDihedralElement::Reset() {
    m_value = m_spRefData->GetInitialValue();    
}

void RbtChromDihedralElement::Randomise() {
    RbtDouble maxDelta = m_spRefData->GetMaxDihedral();
    RbtDouble delta;
    switch (m_spRefData->GetMode()) {
        case RbtChromElement::TETHERED:
            delta = 2.0 * maxDelta * GetRand().GetRandom01() - maxDelta;
            m_value = StandardisedValue(m_spRefData->GetInitialValue() + delta);
            break;
        case RbtChromElement::FREE:
            m_value = 360.0 * GetRand().GetRandom01() - 180.0;
            break;
        default:
            m_value = m_spRefData->GetInitialValue();
            break;
    }
}

void RbtChromDihedralElement::Mutate(RbtDouble relStepSize) {
	RbtDouble absStepSize = relStepSize * m_spRefData->GetStepSize();
    RbtDouble delta;
    if (absStepSize > 0) {
        switch (m_spRefData->GetMode()) {
            case RbtChromElement::TETHERED:
        	   delta = 2.0 * absStepSize * GetRand().GetRandom01() - absStepSize;
        	   m_value = StandardisedValue(m_value + delta);
               CorrectTetheredDihedral();
               break;
            case RbtChromElement::FREE:
               delta = 2.0 * absStepSize * GetRand().GetRandom01() - absStepSize;
               m_value = StandardisedValue(m_value + delta);
               break;
            default:
                break;
        }
    }
}

void RbtChromDihedralElement::SyncFromModel() {
	m_value = m_spRefData->GetModelValue();
}

void RbtChromDihedralElement::SyncToModel() {
	m_spRefData->SetModelValue(m_value);
}

RbtChromElement* RbtChromDihedralElement::clone() const {
	return new RbtChromDihedralElement(m_spRefData, m_value);
}

void RbtChromDihedralElement::GetVector(RbtDoubleList& v) const {
    v.push_back(m_value);
}

void RbtChromDihedralElement::GetVector(RbtXOverList& v) const {
    RbtXOverElement dihedralElement;
    dihedralElement.push_back(m_value);
    v.push_back(dihedralElement);
}

void RbtChromDihedralElement::SetVector(const RbtDoubleList& v, RbtInt& i) throw (RbtError) {
    if (VectorOK(v,i)) {
        m_value = StandardisedValue(v[i++]);
    }
    else {
        throw RbtBadArgument(_WHERE_, "Index out of range or insufficient elements remaining");
    }
}

void RbtChromDihedralElement::SetVector(const RbtXOverList& v, RbtInt& i) throw (RbtError) {
    if (VectorOK(v,i)) {
        RbtXOverElement dihedralElement(v[i++]);
        if (dihedralElement.size() == 1) {
            m_value = dihedralElement[0];
        }
        else {
            throw RbtBadArgument(_WHERE_, "dihedralElement vector is of incorrect length");
        }
    }
    else {
        throw RbtBadArgument(_WHERE_, "Index out of range or insufficient elements remaining");
    }
}

void RbtChromDihedralElement::GetStepVector(RbtDoubleList& v) const {
    v.push_back(m_spRefData->GetStepSize());
}

RbtDouble RbtChromDihedralElement::CompareVector(const RbtDoubleList& v, RbtInt& i) const {
    RbtDouble retVal(0.0);
    if (!VectorOK(v,i)) {
        retVal = -1.0;
    }
    else {
        RbtDouble otherAngle = v[i++];
        RbtDouble stepSize = m_spRefData->GetStepSize();
        if (stepSize > 0.0) {
            RbtDouble absDiff = fabs(StandardisedValue(m_value - otherAngle));
            retVal = absDiff / stepSize;
        }
    }
    return retVal;
}

void RbtChromDihedralElement::Print(ostream& s) const {
    s << "DIHEDRAL " << m_value << endl;
}

RbtDouble RbtChromDihedralElement::StandardisedValue(RbtDouble dihedralAngle) {
   while (dihedralAngle >= 180) {
      dihedralAngle -= 360.0;
   }
   while (dihedralAngle < -180.0) {
       dihedralAngle += 360.0;
   }
   return dihedralAngle;
}

void RbtChromDihedralElement::CorrectTetheredDihedral() {
    RbtDouble maxDelta = m_spRefData->GetMaxDihedral();
    RbtDouble initialValue = m_spRefData->GetInitialValue();
    RbtDouble delta = StandardisedValue(m_value - initialValue);
    if (delta > maxDelta) {
        m_value = StandardisedValue(initialValue + maxDelta);
    }
    else if (delta < -maxDelta) {
        m_value = StandardisedValue(initialValue - maxDelta);
    }
}
