# Supplementary material for: rDock: A Fast, Versatile and Open Source Program for Docking Ligands to Proteins and Nucleic Acids
Source: PLoS Comput Biol. 2014 Apr 10;10(4):e1003571. doi: 10.1371/journal.pcbi.1003571 (PMC3983074; doi:10.1371/journal.pcbi.1003571)
Supplement: Software S1 — Compressed file with the source code of the rDock software for ligand docking to Proteins and Nucleic Acids. (GZ) [file pcbi.1003571.s010.gz › rDock_2013.1_src/src/lib/RbtSetupPMFSF.cxx]

/***********************************************************************
* The rDock program was developed from 1998 - 2006 by the software team 
* at RiboTargets (subsequently Vernalis (R&D) Ltd).
* In 2006, the software was licensed to the University of York for 
* maintenance and distribution.
* In 2012, Vernalis and the University of York agreed to release the 
* program as Open Source software.
* This version is licensed under GNU-LGPL version 3.0 with support from
* the University of Barcelona.
* http://rdock.sourceforge.net/
***********************************************************************/

#include "RbtSetupPMFSF.h"

RbtString RbtSetupPMFSF::_CT("RbtSetupPMFSF");


RbtSetupPMFSF::RbtSetupPMFSF(const RbtString& strName)
  : RbtBaseSF(_CT,strName)
{
	cout << _CT << " parameterised constructor" << endl;
	Disable();
	_RBTOBJECTCOUNTER_CONSTR_(_CT);
}	

RbtSetupPMFSF::~RbtSetupPMFSF()
{
	cout << _CT << " destructor" << endl;
	_RBTOBJECTCOUNTER_DESTR_(_CT);
}

void RbtSetupPMFSF::SetupReceptor()
{
	theReceptorList = Rbt::GetAtomList(GetReceptor()->GetAtomList(),std::not1(Rbt::isAtomicNo_eq(1)));
	SetupReceptorPMFTypes();
#ifdef _DEBUG1
	for (long i=0; i<theReceptorList.size(); i++) {
		cout << _CT << " " << theReceptorList[i]->GetFullAtomName();
		cout << " type " << PMFType2Str(theReceptorList[i]->GetPMFType());
		cout << " No "   << theReceptorList[i]->GetAtomicNo();
		cout << endl;
	}
#endif //_DEBUG1
}

void RbtSetupPMFSF::SetupScore()
{}

RbtDouble RbtSetupPMFSF::RawScore() const { return 0.0;}

void RbtSetupPMFSF::SetupLigand()
{
	theLigandList.clear();
	if(GetLigand().Null())	{
		cout << _CT << "WARNING: ligand is not defined" << endl;
		return;
	} else {
		//theLigandList = GetLigand()->GetAtomList();
		theLigandList = Rbt::GetAtomList(GetLigand()->GetAtomList(),std::not1(Rbt::isAtomicNo_eq(1)));
		SetupLigandPMFTypes();
#ifdef _DEBUG1
		for (int i=0; i<theLigandList.size(); i++) {
			cout << i+1 << " "<<_CT << " " << theLigandList[i]->GetFullAtomName();
	   		cout << " type " << PMFType2Str(theLigandList[i]->GetPMFType());
	   		cout << " No "   << theLigandList[i]->GetAtomicNo();
		   	cout << endl;
		}
#endif //_DEBUG1
	}
}

RbtPMFType RbtSetupPMFSF::GetPMFfor_rC(RbtAtomPtr anAtom) 
{
#ifdef _DEBUG1
	RbtAtom::eHybridState		theHybState = anAtom->GetHybridState();
	cout << _CT << " "<<anAtom->GetFullAtomName() << " Hybrid : "<< Rbt::ConvertHybridStateToString(theHybState) << endl;
#endif //_DEBUG1

	Rbt::isAtomicNo_eq		isO(8);
	Rbt::isAtomicNo_eq		isN(7);
	Rbt::isAtomicNo_eq		isS(16);
	
	RbtAtomList obdAtomList = Rbt::GetAtomList(Rbt::GetBondedAtomList(anAtom),isO);
	RbtAtomList nbdAtomList = Rbt::GetAtomList(Rbt::GetBondedAtomList(anAtom),isN);
	RbtAtomList sbdAtomList = Rbt::GetAtomList(Rbt::GetBondedAtomList(anAtom),isS);
	int	nBoundedHetero      = obdAtomList.size()+nbdAtomList.size()+sbdAtomList.size();

	if(RbtAtom::AROM==anAtom->GetHybridState()) { 		// if aromatic
		if(nBoundedHetero > 0)	// polar
			return cP;
		else
			return cF;
	}
	// non-aromatic
	// check for charged [CN] neighbours
	RbtAtomList	bList       = Rbt::GetBondedAtomList(anAtom);
	for(RbtAtomListIter bIter = bList.begin(); bIter != bList.end(); bIter++) {
		if ( isO((*bIter)) && (*bIter)->GetGroupCharge() < 0.0 )	// negatively charged oxigen neigbour
			return CO;	// cee-oh
		if ( isN((*bIter)) && IsChargedNitrogen((*bIter)))	// check for guanadine or any other charge on N
			return CN;
	}
	// rest is non-aromatic and has no charged [ONS] neighbours
	// check for polarity
	if(nBoundedHetero > 0) // has at least 1 [ONS] neighbour
		return CP;	// polar
	else
		return CF;	// 

}

RbtPMFType RbtSetupPMFSF::GetPMFfor_rO(RbtAtomPtr anAtom) 
{
#ifdef _DEBUG1
	cout << _CT << " "<<anAtom->GetFullAtomName() << endl;
#endif //_DEBUG1
	// check charge
	if(anAtom->GetGroupCharge() < 0.0)
		return OC;
	// check wether is it water
	Rbt::isAtomicNo_eq bIsH(1);
	RbtAtomList hbdAtomList = Rbt::GetAtomList(Rbt::GetBondedAtomList(anAtom),bIsH);
	if(2==hbdAtomList.size())		// must be water
		return OW;
	else if(1==hbdAtomList.size())	// if not water assume it is a H-bond donor in an -OH group
		return OD;
	else
		return OA;					// still no match? must be a backbone O or ASN, GLN O
}

RbtPMFType RbtSetupPMFSF::GetPMFfor_rN(RbtAtomPtr anAtom) 
{
#ifdef _DEBUG1
	RbtAtom::eHybridState		theHybState = anAtom->GetHybridState();
	cout << _CT << " "<<anAtom->GetFullAtomName() << " Hybrid : "<< Rbt::ConvertHybridStateToString(theHybState) << endl;
#endif //_DEBUG1
	//check for charge
	if(IsChargedNitrogen(anAtom))
		return NC;
	// check for donors
	Rbt::isAtomHBondDonor		isHBondDonor;
	RbtAtomList donorList = Rbt::GetAtomList(Rbt::GetBondedAtomList(anAtom),isHBondDonor);
	if(donorList.size() > 0)
		return ND;
	else
		return NR;
}

// sulphur in MET (SA) and CYS (SD)
// it is not likely to find them elsewhere than in proteins
RbtPMFType RbtSetupPMFSF::GetPMFfor_rS(RbtAtomPtr anAtom) 
{
#ifdef _DEBUG1
	RbtAtom::eHybridState		theHybState = anAtom->GetHybridState();
	cout << _CT << " "<<anAtom->GetFullAtomName() << " Hybrid : "<< Rbt::ConvertHybridStateToString(theHybState) << endl;
#endif //_DEBUG1
	if( string::npos != anAtom->GetFullAtomName().find("MET"))
		return SA;	// metionin H-bond acceptor
	else
		return SD; // cystein H-bond donor
}

void RbtSetupPMFSF::SetupReceptorPMFTypes(void) throw (RbtError) 
{
	//cout << _CT << " receptor size " << theReceptorList.size() << endl;
	for (long i=0; i<theReceptorList.size(); i++) {
		switch (theReceptorList[i]->GetAtomicNo()) {
			case 1: theReceptorList[i]->SetPMFType(HH); 
				break;
			case 6:		// carbon
				theReceptorList[i]->SetPMFType( GetPMFfor_rC(theReceptorList[i]) );
				break;
			case 7:		// nitrogen
				theReceptorList[i]->SetPMFType( GetPMFfor_rN(theReceptorList[i]) );
				break;
			case 8:		// oxigen
				theReceptorList[i]->SetPMFType( GetPMFfor_rO(theReceptorList[i]) );
				break;
			case 15: theReceptorList[i]->SetPMFType(P);  
				break;
			case 16:	// sulphur
				theReceptorList[i]->SetPMFType( GetPMFfor_rS(theReceptorList[i]) );
				break;
			// these heteroatoms belongs to the receptor
			case 12: 
			case 20: theReceptorList[i]->SetPMFType(Mg); 
				break;	// treat Ca as Mg
			default:
				// throw an exception but not bothered about it now 
				// throw (); 
				break;
		}
#ifdef _DEBUG1
		cout << _CT << " receptor type: " << PMFType2Str(theReceptorList[i]->GetPMFType()) <<" for: "<<theReceptorList[i]->GetAtomicNo()<<endl;
#endif //_DEBUG1
	}
}

RbtBool RbtSetupPMFSF::IsChargedNitrogen(RbtAtomPtr anAtom)
{
	//cout << _CT << " AMINO ACID " << anAtom->GetSubunitName() << endl;
	Rbt::isAtomicNo_eq bIsN(7);
	if(!bIsN(anAtom))					// is it N at all?
		return false;
	if(anAtom->GetGroupCharge() > 0.0 )	// some charge on the N itself
		return true;
	else {
		Rbt::isAtomicNo_eq bIsH(1);
		RbtAtomList hbdAtomList = Rbt::GetAtomList(Rbt::GetBondedAtomList(anAtom),bIsH);
		for (RbtAtomListConstIter hIter = hbdAtomList.begin(); hIter != hbdAtomList.end(); hIter++) {
			if((*hIter)->GetGroupCharge() > 0.0)    // if there is charge on H -> guanadine
				return true;
		}
	}
	// othervise no charge
	return false;
}

// Set PMF type for carbons.
RbtPMFType RbtSetupPMFSF::GetPMFfor_lC(RbtAtomPtr anAtom)
{
#ifdef _DEBUG1
	RbtAtom::eHybridState theHybState = anAtom->GetHybridState();
	cout << _CT << " "<<anAtom->GetFullAtomName() << " Hybrid : "<< Rbt::ConvertHybridStateToString(theHybState) << endl;
#endif //_DEBUG1
	if (RbtAtom::SP == anAtom->GetHybridState())	// sp has only one PMF type
		return C0;	// C-zero and not cee-oh
	
	Rbt::isAtomicNo_eq	isH(1);
	Rbt::isAtomicNo_eq	isC(6);

	RbtAtomList hbdAtomList = Rbt::GetAtomList(Rbt::GetBondedAtomList(anAtom),isH);
	RbtAtomList cbdAtomList = Rbt::GetAtomList(Rbt::GetBondedAtomList(anAtom),isC);
	// bonded list will be needed anyway
	RbtAtomList	bList = Rbt::GetBondedAtomList(anAtom);
	if ( bList.size() == hbdAtomList.size()+cbdAtomList.size()) {	// if non-polar 
		switch (anAtom->GetHybridState()) {
			case RbtAtom::SP2:	return C3;	break;
			case RbtAtom::SP3:	return CF;	break;
			case RbtAtom::AROM:	return cF;	break;
			default:			return PMF_UNDEFINED; break;
		}
	} else {	// considered as polar
		// there is a chance to bound to a charged O or N
		Rbt::isAtomicNo_eq		isO(8);
		Rbt::isAtomicNo_eq		isN(7);
		
		RbtAtomList	bList = Rbt::GetBondedAtomList(anAtom);
		for(RbtAtomListIter bIter = bList.begin(); bIter != bList.end(); bIter++) {
			if ( isO((*bIter)) && (*bIter)->GetGroupCharge() < 0.0 )	// negatively charged oxigen neigbour
				return CO;	// cee-oh
			else if(IsChargedNitrogen(anAtom))
				return CN;
		}
		// if no charged atom, check hybridisation
		switch (anAtom->GetHybridState()) {
			case RbtAtom::SP2:	return CW;	break;
			case RbtAtom::SP3:	return CP;	break;
			case RbtAtom::AROM:	return cP;	break;
			default:			return PMF_UNDEFINED; break;
		}
	}
}

// same for nitrogen
RbtPMFType RbtSetupPMFSF::GetPMFfor_lN(RbtAtomPtr anAtom)
{
	RbtAtom::eHybridState theHybState = anAtom->GetHybridState();
#ifdef _DEBUG1
	cout << _CT << " "<<anAtom->GetFullAtomName() << " Hybrid : "<< Rbt::ConvertHybridStateToString(theHybState) << endl;
#endif //_DEBUG1
	// sp has only one PMF type
	if(RbtAtom::SP == theHybState) 
	  	return N0;	// N-zero and not en-oh
	// checking are there neighbours other than [CH]
	// the lists we get will be useful later as well
	// NOTE: excluding N as well since most of the ligand Ns will be typed
	// as NS instead of ND/NA/NR
	Rbt::isAtomicNo_eq bIsH(1);
	Rbt::isAtomicNo_eq bIsC(6);
	Rbt::isAtomicNo_eq bIsN(7);
	RbtAtomList hbdAtomList = Rbt::GetAtomList(Rbt::GetBondedAtomList(anAtom),bIsH);
	RbtAtomList cbdAtomList = Rbt::GetAtomList(Rbt::GetBondedAtomList(anAtom),bIsC);
	RbtAtomList nbdAtomList = Rbt::GetAtomList(Rbt::GetBondedAtomList(anAtom),bIsN);
	// if num_of_C + num_of_H < all_of_bounded than type is NS (there is something else than C or H)
	if( (hbdAtomList.size()+cbdAtomList.size()+nbdAtomList.size() < Rbt::GetBondedAtomList(anAtom).size()) 
					&& RbtAtom::AROM != theHybState)
		return NS;
	// if in aromatic (planar) ring:
	if(RbtAtom::AROM == theHybState) 
		return NR;
	// charged
	else if(IsChargedNitrogen(anAtom))
		return NC;
	// if planar but not in aromatic ring (sp2 or tri)
	// not bound to H but to 2 or 3 C
	if( (RbtAtom::SP2==theHybState || RbtAtom::TRI==theHybState) &&
		(0==hbdAtomList.size() && cbdAtomList.size()>1) )
		return NP;   

	// if H-donor/acceptor outside of an aromatic ring
	Rbt::isAtomHBondDonor		isHBondDonor;
	Rbt::isAtomHBondAcceptor	isHBondAcceptor;

	RbtAtomList donorList    = Rbt::GetAtomList(Rbt::GetBondedAtomList(anAtom),isHBondDonor);
	if(donorList.size() > 0)
		return ND;
	else if(isHBondAcceptor(anAtom))
		return NA;
	// in ring like in FMN but not necessary aromatic and can be even SP3
	Rbt::isAtomCyclic isCyclic;
	if(isCyclic(anAtom))
		return NR;

	// should not be reached
	return PMF_UNDEFINED;	
}


RbtPMFType RbtSetupPMFSF::GetPMFfor_lO(RbtAtomPtr anAtom)
{
	RbtAtom::eHybridState		theHybState = anAtom->GetHybridState();
#ifdef _DEBUG1
	cout << _CT << " "<<anAtom->GetFullAtomName() << " Hybrid : "<< Rbt::ConvertHybridStateToString(theHybState) << endl;
#endif //_DEBUG1
	Rbt::isAtomHBondDonor		isHBondDonor;
	Rbt::isAtomHBondAcceptor	isHBondAcceptor;
	Rbt::isAtomCyclic			isCyclic;
	Rbt::isAtomicNo_eq			bIsC(6);

	// first check negative charge
	if(anAtom->GetGroupCharge() < 0.0)
		return OC;
	// check for planar ring
	else if(RbtAtom::AROM == theHybState)
		return OR;
	// first we have to check ether bonds since isAtomHBondAcceptor includes ethers
	RbtAtomList cbdAtomList = Rbt::GetAtomList(Rbt::GetBondedAtomList(anAtom),bIsC);
	if(cbdAtomList.size()>1)
		return OE;
	// check for H-bond donor role
	RbtAtomList donorList = Rbt::GetAtomList(Rbt::GetBondedAtomList(anAtom),isHBondDonor);
	if(donorList.size() > 0)
		return OD;
	// H-bond acceptor role
	else if(isHBondAcceptor(anAtom))
		return OA;
	// remainder 
	return OS;
}

// PMF type for sulphur
RbtPMFType RbtSetupPMFSF::GetPMFfor_lS(RbtAtomPtr anAtom) 
{
#ifdef _DEBUG1
	RbtAtom::eHybridState		theHybState = anAtom->GetHybridState();
	cout << _CT << " "<<anAtom->GetFullAtomName() << " Hybrid : "<< Rbt::ConvertHybridStateToString(theHybState) << endl;
#endif //_DEBUG1
	Rbt::isAtomHBondDonor		isHBondDonor;
	RbtAtomList donorList = Rbt::GetAtomList(Rbt::GetBondedAtomList(anAtom),isHBondDonor);
	if(donorList.size() > 0)
		return SD;
	else
		return SA;
}

void RbtSetupPMFSF::SetupLigandPMFTypes(void) throw (RbtError)
{
	for (int i=0; i<theLigandList.size(); i++) {
		switch (theLigandList[i]->GetAtomicNo()) {
			case 1: theLigandList[i]->SetPMFType(HL);  break;
			case 6:		// carbon
				theLigandList[i]->SetPMFType( GetPMFfor_lC(theLigandList[i]) );
				break;
			case 7:		// nitrogen
				theLigandList[i]->SetPMFType( GetPMFfor_lN(theLigandList[i]) );
				break;
			case 8:		// oxigen
				theLigandList[i]->SetPMFType( GetPMFfor_lO(theLigandList[i]) );
				break;
			case 9:  theLigandList[i]->SetPMFType(F);  break;
			case 12: 
			case 20: theLigandList[i]->SetPMFType(Mg); break;	// treat Ca as Mg
			case 15: theLigandList[i]->SetPMFType(P);  break;
			case 16:	// sulphur
				theLigandList[i]->SetPMFType( GetPMFfor_lS(theLigandList[i]) );
				break;
			case 17: theLigandList[i]->SetPMFType(CL); break;
			case 23: theLigandList[i]->SetPMFType(V);  break;
			case 25: theLigandList[i]->SetPMFType(Mn); break;
			case 26: theLigandList[i]->SetPMFType(Fe); break;
			case 30: theLigandList[i]->SetPMFType(Zn); break;
			case 35: theLigandList[i]->SetPMFType(Br); break;
			default:
				// throw an exception but not bothered about it now 
				// throw (); 
				break;
		}
	}
}
