# Supplementary material for: rDock: A Fast, Versatile and Open Source Program for Docking Ligands to Proteins and Nucleic Acids
Source: PLoS Comput Biol. 2014 Apr 10;10(4):e1003571. doi: 10.1371/journal.pcbi.1003571 (PMC3983074; doi:10.1371/journal.pcbi.1003571)
Supplement: Software S1 — Compressed file with the source code of the rDock software for ligand docking to Proteins and Nucleic Acids. (GZ) [file pcbi.1003571.s010.gz › rDock_2013.1_src/src/lib/RbtDebug.cxx]

/***********************************************************************
* The rDock program was developed from 1998 - 2006 by the software team 
* at RiboTargets (subsequently Vernalis (R&D) Ltd).
* In 2006, the software was licensed to the University of York for 
* maintenance and distribution.
* In 2012, Vernalis and the University of York agreed to release the 
* program as Open Source software.
* This version is licensed under GNU-LGPL version 3.0 with support from
* the University of Barcelona.
* http://rdock.sourceforge.net/
***********************************************************************/

#ifdef _RBTOBJECTCOUNTER
#include "RbtDebug.h"

RbtObjectCounter::RbtObjectCounter() :
  nConstr(0),nCopyConstr(0),nDestr(0)
{
}

RbtObjectCounter::~RbtObjectCounter()
{
}

ostream& operator<<(ostream& s, const RbtObjectCounter& counter)
{
  return s << "Constr=" << counter.nConstr
	   << ", Copy constr=" << counter.nCopyConstr
	   << ", Destr=" << counter.nDestr
	   << ", Net total=" << counter.nConstr + counter.nCopyConstr - counter.nDestr;
}

//The one and only RbtObjectCounterMap definition
RbtObjectCounterMap Rbt::theObjectCounterMap;

#endif //_RBTOBJECTCOUNTER
