# Supplementary material for: rDock: A Fast, Versatile and Open Source Program for Docking Ligands to Proteins and Nucleic Acids
Source: PLoS Comput Biol. 2014 Apr 10;10(4):e1003571. doi: 10.1371/journal.pcbi.1003571 (PMC3983074; doi:10.1371/journal.pcbi.1003571)
Supplement: Software S1 — Compressed file with the source code of the rDock software for ligand docking to Proteins and Nucleic Acids. (GZ) [file pcbi.1003571.s010.gz › rDock_2013.1_src/src/lib/RbtNullTransform.cxx]

/***********************************************************************
* The rDock program was developed from 1998 - 2006 by the software team 
* at RiboTargets (subsequently Vernalis (R&D) Ltd).
* In 2006, the software was licensed to the University of York for 
* maintenance and distribution.
* In 2012, Vernalis and the University of York agreed to release the 
* program as Open Source software.
* This version is licensed under GNU-LGPL version 3.0 with support from
* the University of Barcelona.
* http://rdock.sourceforge.net/
***********************************************************************/

#include "RbtNullTransform.h"
#include "RbtPopulation.h"
#include "RbtWorkSpace.h"

//Static data member for class type
RbtString RbtNullTransform::_CT("RbtNullTransform");

////////////////////////////////////////
//Constructors/destructors
RbtNullTransform::RbtNullTransform(const RbtString& strName) :
										RbtBaseTransform(_CT,strName) {
#ifdef _DEBUG
	cout << _CT << " parameterised constructor" << endl;
#endif //_DEBUG
  _RBTOBJECTCOUNTER_CONSTR_(_CT);
}

RbtNullTransform::~RbtNullTransform() {
#ifdef _DEBUG
	cout << _CT << " destructor" << endl;
#endif //_DEBUG
  _RBTOBJECTCOUNTER_DESTR_(_CT);
}


////////////////////////////////////////
//Public methods
////////////////
void RbtNullTransform::Update(RbtSubject* theChangedSubject) {}

////////////////////////////////////////
//Private methods
////////////////
void RbtNullTransform::Execute() {
  RbtInt iTrace = GetTrace();
  //Trace level 1 = just output the current conformation (presumed to be the best from the
  //previous transform) to the history file
  if (iTrace == 5) {
    GetWorkSpace()->SaveHistory(true);
    RbtDouble s = GetWorkSpace()->GetSF()->Score();
    cout << "SCORE = " << s << endl;
  }
  //Trace level 2 = output entire GA population to history file, unless pop does not exist,
  //in which case same as level 1
  else if (iTrace > 5) {
    RbtPopulationPtr pop = GetWorkSpace()->GetPopulation();
    if (pop.Ptr() == NULL) {
      GetWorkSpace()->SaveHistory(true);
    }
    else {
	   const RbtGenomeList& genList = pop->GetGenomeList();
	   for (RbtGenomeListConstIter gIter = genList.begin(); gIter != genList.end(); ++gIter) {
	       (*gIter)->GetChrom()->SyncToModel();
	       GetWorkSpace()->SaveHistory(true); 
	   }
    }
  }
}
