# Supplementary material for: rDock: A Fast, Versatile and Open Source Program for Docking Ligands to Proteins and Nucleic Acids
Source: PLoS Comput Biol. 2014 Apr 10;10(4):e1003571. doi: 10.1371/journal.pcbi.1003571 (PMC3983074; doi:10.1371/journal.pcbi.1003571)
Supplement: Software S1 — Compressed file with the source code of the rDock software for ligand docking to Proteins and Nucleic Acids. (GZ) [file pcbi.1003571.s010.gz › rDock_2013.1_src/src/lib/RbtRandLigTransform.cxx]

/***********************************************************************
* The rDock program was developed from 1998 - 2006 by the software team 
* at RiboTargets (subsequently Vernalis (R&D) Ltd).
* In 2006, the software was licensed to the University of York for 
* maintenance and distribution.
* In 2012, Vernalis and the University of York agreed to release the 
* program as Open Source software.
* This version is licensed under GNU-LGPL version 3.0 with support from
* the University of Barcelona.
* http://rdock.sourceforge.net/
***********************************************************************/

#include "RbtRandLigTransform.h"

//Static data member for class type
RbtString RbtRandLigTransform::_CT("RbtRandLigTransform");
//Parameter names
RbtString RbtRandLigTransform::_TORS_STEP("TORS_STEP");

////////////////////////////////////////
//Constructors/destructors
RbtRandLigTransform::RbtRandLigTransform(const RbtString& strName) :
  RbtBaseUniMolTransform(_CT,strName),m_rand(Rbt::GetRbtRand()) {
  //Add parameters
  AddParameter(_TORS_STEP,180);
#ifdef _DEBUG
  cout << _CT << " parameterised constructor" << endl;
#endif //_DEBUG
  _RBTOBJECTCOUNTER_CONSTR_(_CT);
}

RbtRandLigTransform::~RbtRandLigTransform()
{
#ifdef _DEBUG
  cout << _CT << " destructor" << endl;
#endif //_DEBUG
  _RBTOBJECTCOUNTER_DESTR_(_CT);
}


////////////////////////////////////////
//Protected methods
///////////////////
void RbtRandLigTransform::SetupTransform() {
  //Clear the rotable bond list from the previous model 
  m_rotableBonds.clear();
  //Check for undefined ligand
  if (GetLigand().Null())
    return;
  m_rotableBonds = Rbt::GetRotatableBondList(GetLigand()->GetBondList());
}

////////////////////////////////////////
//Private methods
///////////////////
//Pure virtual in RbtBaseTransform
//Actually apply the transform
void RbtRandLigTransform::Execute()
{
  RbtModelPtr spLigand = GetLigand();
  if (spLigand.Null())
    return;
  RbtDouble torsStep = GetParameter(_TORS_STEP);
  for (RbtBondListIter iter = m_rotableBonds.begin(); iter != m_rotableBonds.end(); iter++) {
    RbtDouble thetaDeg = 2.0*torsStep*m_rand.GetRandom01() - torsStep;
    spLigand->RotateBond(*iter,thetaDeg,false);
  }
}
