# Supplementary material for: rDock: A Fast, Versatile and Open Source Program for Docking Ligands to Proteins and Nucleic Acids
Source: PLoS Comput Biol. 2014 Apr 10;10(4):e1003571. doi: 10.1371/journal.pcbi.1003571 (PMC3983074; doi:10.1371/journal.pcbi.1003571)
Supplement: Software S1 — Compressed file with the source code of the rDock software for ligand docking to Proteins and Nucleic Acids. (GZ) [file pcbi.1003571.s010.gz › rDock_2013.1_src/src/exe/rbrms.cxx]

/***********************************************************************
* The rDock program was developed from 1998 - 2006 by the software team 
* at RiboTargets (subsequently Vernalis (R&D) Ltd).
* In 2006, the software was licensed to the University of York for 
* maintenance and distribution.
* In 2012, Vernalis and the University of York agreed to release the 
* program as Open Source software.
* This version is licensed under GNU-LGPL version 3.0 with support from
* the University of Barcelona.
* http://rdock.sourceforge.net/
***********************************************************************/

//Calculates atomic RMSD of each SD record with record #1

#include <sstream>

#include "RbtMdlFileSource.h"
#include "RbtMdlFileSink.h"
#include "RbtModelError.h"
#include "RbtModel.h"

typedef vector<RbtCoordList> RbtCoordListList;
typedef RbtCoordListList::iterator RbtCoordListListIter;
typedef RbtCoordListList::const_iterator RbtCoordListListConstIter;

//Struct for holding symmetric bond params
class RbtSymBond {
public:
  RbtSymBond(RbtBondPtr bond, RbtInt n, RbtBool swap) :
    m_bond(bond), m_n(n), m_swap(swap) {
    m_dih = (m_n > 0) ? 360.0/m_n : 360.0;
  }
  RbtBondPtr m_bond;//The smart pointer to the bond itself
  RbtInt m_n;//The symmetry operator (n-fold rotation)
  RbtBool m_swap;//false = spin atom 2 in bond; true = spin atom 1 in bond
  RbtDouble m_dih;//The dihedral step (360/n)
};

typedef SmartPtr<RbtSymBond> RbtSymBondPtr;
typedef vector<RbtSymBondPtr> RbtSymBondList;
typedef RbtSymBondList::iterator RbtSymBondListIter;
typedef RbtSymBondList::const_iterator RbtSymBondListConstIter;

//Class to enumerate all symmetry-related coordinate sets for a RbtModel
class EnumerateSymCoords {
public:
  EnumerateSymCoords(RbtModelPtr spModel);
  //Main method to get the sym coords
  void GetSymCoords(RbtCoordListList& cll);

private:
  void Setup();
  //Recursive operator to traverse the sym bond list
  void operator() (RbtSymBondListConstIter symIter, RbtCoordListList& cll);

  RbtModelPtr m_spModel;
  RbtCoordListList m_cll;
  RbtSymBondList m_symBondList;
  RbtAtomList m_heavyAtomList;
  RbtMolecularFileSinkPtr m_sink;
};

EnumerateSymCoords::EnumerateSymCoords(RbtModelPtr spModel) : m_spModel(spModel) {
  Setup();
  m_sink = new RbtMdlFileSink("rmsd_ref_sym.sd",m_spModel);
}

void EnumerateSymCoords::operator() (RbtSymBondListConstIter symIter, RbtCoordListList& cll) {
  //If we are not at the end of the sym bond list, then spin the current bond
  //At each dihedral step, recursively spin all remaining sym bonds
  if (symIter != m_symBondList.end()) {
    RbtSymBondPtr spSymBond = *symIter;
    for (RbtInt i = 0; i < spSymBond->m_n; i++) {
      m_spModel->RotateBond(spSymBond->m_bond,spSymBond->m_dih,spSymBond->m_swap);
      (*this)(symIter+1,cll);//Recursion
    }
  }
  //Once we get to the end of the sym bond list, append the conformation to the ref coord list
  else {
    RbtCoordList coords;
    Rbt::GetCoordList(m_heavyAtomList,coords);
    cll.push_back(coords);
    m_sink->Render();
  }
  return;
}

//Main public method to enumerate the ref coords for the model
void EnumerateSymCoords::GetSymCoords(RbtCoordListList& cll) {
  cll.clear();
  (*this)(m_symBondList.begin(),cll);
}


void EnumerateSymCoords::Setup() {
  m_heavyAtomList = Rbt::GetAtomList(m_spModel->GetAtomList(),std::not1(Rbt::isAtomicNo_eq(1)));
  m_symBondList.clear();
  RbtBondList bondList = m_spModel->GetBondList();
  RbtInt nBonds = bondList.size();
  RbtStringList symBonds = m_spModel->GetDataValue("SYMMETRIC_BONDS");
  for (RbtStringListConstIter iter = symBonds.begin(); iter != symBonds.end(); iter++) {
    RbtInt atomId1(1);
    RbtInt atomId2(1);
    RbtInt nSym(1);
    std::istringstream istr((*iter).c_str());
    istr >> atomId1 >> atomId2 >> nSym;
    RbtBool bMatch = false;
    //Find the bond which matches these two atom IDs
    for (RbtBondListConstIter bIter = bondList.begin(); bIter != bondList.end() && !bMatch; bIter++) {
      if ( ((*bIter)->GetAtom1Ptr()->GetAtomId() == atomId1) && 
	   ((*bIter)->GetAtom2Ptr()->GetAtomId() == atomId2) ) {
	RbtSymBondPtr spSymBond(new RbtSymBond(*bIter, nSym, false));
	m_symBondList.push_back(spSymBond);
	bMatch = true;
#ifdef _DEBUG
	cout << "Matched bond ID " << (*bIter)->GetBondId() << " for atoms "
	     << atomId1 << ", " << atomId2 << ", swap=false" << endl;
#endif //_DEBUG
      }
      else if ( ((*bIter)->GetAtom1Ptr()->GetAtomId() == atomId2) && 
		((*bIter)->GetAtom2Ptr()->GetAtomId() == atomId1) ) {
	RbtSymBondPtr spSymBond(new RbtSymBond(*bIter, nSym, true));
	m_symBondList.push_back(spSymBond);
	bMatch = true;
#ifdef _DEBUG
	cout << "Matched bond ID " << (*bIter)->GetBondId() << " for atoms "
	     << atomId1 << ", " << atomId2 << ", swap=true" << endl;
#endif //_DEBUG
      }
    }
    if (bMatch == false) {
      cout << "Bond " << atomId1 << " - " << atomId2 << " not found" << endl;
    }
  }
}

//RMSD calculation between two coordinate lists
RbtDouble rmsd(const RbtCoordList& rc, const RbtCoordList& c) {
  RbtInt nCoords = rc.size();
  if (c.size() != nCoords) {
    return 0.0;
  }
  else {
    RbtDouble rms(0.0);
    for (RbtInt i = 0; i < nCoords; i++) {
      rms += Rbt::Length2(rc[i],c[i]);
    }
    rms = sqrt(rms/float(nCoords));
    return rms;
  }
}

int main(int argc,char* argv[])
{
  if (argc < 3) {
    cout << "rbrms <ref sdfile> <input sdfile> [<output sdfile>] [<RMSD threshold>]" << endl;
    cout << "RMSD is calculated for each record in <input sdfile> against <ref sdfile> (heavy atoms only)" << endl;
    cout << "If <output sdfile> is defined, records are written to output file with RMSD data field" << endl;
    cout << "If RMSD threshold is defined, records are removed which have an RMSD < threshold with any" << endl;
    cout << "previous record in <input sdfile>" << endl;
    return 1;
  }

  RbtString strRefSDFile(argv[1]);
  RbtString strInputSDFile(argv[2]);
  RbtString strOutputSDFile;
  RbtBool bOutput(false);
  if (argc > 3) {
    strOutputSDFile = argv[3];
    bOutput = true;
  }
  RbtBool bRemoveDups(false);
  RbtDouble threshold(1.0);
  if (argc > 4) {
    threshold = atof(argv[4]);
    bRemoveDups = true;
  }
    
  //ios_base::fmtflags oldflags = cout.flags();//save state
  std::ios_base::fmtflags oldflags = cout.flags();//save state

  RbtDoubleList scoreVec;
  RbtDoubleList rmsVec;
  RbtDouble minScore(9999.9);

  try {
    RbtMolecularFileSourcePtr spRefFileSource(new RbtMdlFileSource(Rbt::GetRbtFileName("data/ligands",strRefSDFile),false,false,true));
    //DM 16 June 2006 - remove any solvent fragments from reference
    //The largest fragment in each SD record always has segment name="H"
    //for reasons lost in the mists of rDock history
    spRefFileSource->SetSegmentFilterMap(Rbt::ConvertStringToSegmentMap("H"));
    //Get reference ligand (first record)
    RbtModelPtr spRefModel(new RbtModel(spRefFileSource));
    RbtCoordListList cll;
    EnumerateSymCoords symEnumerator(spRefModel);
    symEnumerator.GetSymCoords(cll);
    RbtInt nCoords = cll.front().size();

    cout << "molv_	rms rms	rmc rmc" << endl;//Dummy header line to be like do_anal

    cout.precision(3);
    cout.setf(ios_base::fixed,ios_base::floatfield);

    ///////////////////////////////////
    //MAIN LOOP OVER LIGAND RECORDS
    ///////////////////////////////////
    RbtMolecularFileSourcePtr spMdlFileSource(new RbtMdlFileSource(Rbt::GetRbtFileName("data/ligands",strInputSDFile),false,false,true));
    RbtMolecularFileSinkPtr spMdlFileSink;
    if (bOutput) {
      spMdlFileSink = new RbtMdlFileSink(strOutputSDFile,RbtModelPtr());
    }
    RbtModelList previousModels;
    for (RbtInt nRec=1; spMdlFileSource->FileStatusOK(); spMdlFileSource->NextRecord(), nRec++) {
      RbtError molStatus = spMdlFileSource->Status();
      if (!molStatus.isOK()) {
	cout << molStatus << endl;
	continue;
      }
      //DM 16 June 2006 - remove any solvent fragments from each record
      spMdlFileSource->SetSegmentFilterMap(Rbt::ConvertStringToSegmentMap("H"));
      RbtModelPtr spModel(new RbtModel(spMdlFileSource));
      RbtCoordList coords;
      Rbt::GetCoordList(Rbt::GetAtomList(spModel->GetAtomList(),std::not1(Rbt::isAtomicNo_eq(1))),coords);
	
      if (coords.size() == nCoords) {//Only calculate RMSD if atom count is same as reference
	RbtDouble rms(9999.9);
	for (RbtCoordListListConstIter cIter = cll.begin(); cIter != cll.end(); cIter++) {
	  RbtDouble rms1 = rmsd(*cIter,coords);
	  //cout << "\tRMSD = " << rms1 << endl;
	  rms = std::min(rms,rms1);
	}
	spModel->SetDataValue("RMSD",rms);
	RbtDouble score = spModel->GetDataValue("SCORE");
	RbtDouble scoreInter = spModel->GetDataValue("SCORE.INTER");
	RbtDouble scoreIntra = spModel->GetDataValue("SCORE.INTRA");

	scoreVec.push_back(score);
	rmsVec.push_back(rms);
	minScore = std::min(minScore,score);

	RbtBool bIsUnique(true);
	//Duplicate check
	if (bRemoveDups) {	  
	  for (RbtInt i=0; i < previousModels.size() && bIsUnique; i++) {
	    RbtCoordList prevCoords;
	    Rbt::GetCoordList(Rbt::GetAtomList(previousModels[i]->GetAtomList(),std::not1(Rbt::isAtomicNo_eq(1))),prevCoords);
	    RbtDouble rms0 = rmsd(prevCoords,coords);
	    bIsUnique = (rms0 > threshold);
	  }
	}
	//If we are not in 'remove duplicate' mode then bIsUnique is always true
	if (bIsUnique) {
	  cout << nRec << "\t" << score << "\t" << scoreInter << "\t" << scoreIntra << "\t" << rms << "\t" << 0.0 << endl; 
	  if (bRemoveDups) {
	    previousModels.push_back(spModel);
	  }
	  if (bOutput) {
	    spMdlFileSink->SetModel(spModel);
	    spMdlFileSink->Render();
	  }
	}
      }
    }
    //END OF MAIN LOOP OVER LIGAND RECORDS
    ////////////////////////////////////////////////////
    RbtDoubleListConstIter sIter = scoreVec.begin();
    RbtDoubleListConstIter rIter = rmsVec.begin();
    RbtDouble zTot(0.0);
    RbtDouble zMean(0.0);
    RbtDouble zMean2(0.0);
    //cout << endl << "Bolztmann-weighted RMSD calculation" << endl;
    for (; (sIter != scoreVec.end()) && (rIter != rmsVec.end()); sIter++, rIter++) {
      RbtDouble de = (*sIter) - minScore;
      RbtDouble z = exp(-de/(8.314e-3 * 298.0));
      zTot += z;
      zMean += (*rIter)*z;
      zMean2 += (*rIter)*(*rIter)*z;
      //cout << *sIter << "\t" << de << "\t" << z << "\t" << zTot << "\t" << (*rIter) << endl;
    }
    zMean /= zTot;
    RbtDouble zVar = zMean2/zTot - (zMean*zMean);
    //cout << "zRMSD," << zTot << "," << zMean << "," << sqrt(zVar) << endl;
  }
  catch (RbtError& e) {
    cout << e << endl;
  }
  catch (...) {
    cout << "Unknown exception" << endl;
  }

  cout.flags(oldflags);//Restore state

  _RBTOBJECTCOUNTER_DUMP_(cout)

  return 0;
}
