# Supplementary material for: rDock: A Fast, Versatile and Open Source Program for Docking Ligands to Proteins and Nucleic Acids
Source: PLoS Comput Biol. 2014 Apr 10;10(4):e1003571. doi: 10.1371/journal.pcbi.1003571 (PMC3983074; doi:10.1371/journal.pcbi.1003571)
Supplement: Software S1 — Compressed file with the source code of the rDock software for ligand docking to Proteins and Nucleic Acids. (GZ) [file pcbi.1003571.s010.gz › rDock_2013.1_src/src/exe/rbcavity.cxx]

/***********************************************************************
* The rDock program was developed from 1998 - 2006 by the software team 
* at RiboTargets (subsequently Vernalis (R&D) Ltd).
* In 2006, the software was licensed to the University of York for 
* maintenance and distribution.
* In 2012, Vernalis and the University of York agreed to release the 
* program as Open Source software.
* This version is licensed under GNU-LGPL version 3.0 with support from
* the University of Barcelona.
* http://rdock.sourceforge.net/
***********************************************************************/

//Standalone executable for generating docking site .as files for rbdock

#include <iomanip>
using std::setw;

#include <algorithm>
#include <popt.h>				// for popt command-line parsing

#include "RbtBiMolWorkSpace.h"
#include "RbtParameterFileSource.h"
#include "RbtPRMFactory.h"
#include "RbtSiteMapperFactory.h"
#include "RbtDockingSite.h"
#include "RbtCrdFileSink.h"
#include "RbtPsfFileSink.h"

const RbtString EXEVERSION = " ($Id: //depot/dev/client3/rdock/2013.1/src/exe/rbcavity.cxx#3 $)";

void PrintUsage(void)
{
	cout << "rbcavity - calculate docking cavities" << endl;
	cout << "Usage:\trbcavity -r<ReceptorPrmFile> [-was -ras -d -l<dist> -b<border>" << endl;
	cout << "Options:"<<endl;
	cout << "\t\t-r<PrmFile> - receptor param file (contains active site params)" << endl;
	cout << "\t\t-was [-W]   - write docking cavities (plus distance grid) to .as file" << endl;
	cout << "\t\t-ras [-R]   - read docking cavities (plus distance grid) from .as file" << endl;
	cout << "\t\t-d          - dump InsightII grids for each cavity for visualisation" << endl;
	cout << "\t\t-v          - dump target PSF/CRD files for rDock Viewer" << endl;
	cout << "\t\t-l<dist>    - list receptor atoms with <dist> A of any cavity" << endl;
	cout << "\t\t-s          - print SITE descriptors (counts of exposed atoms)" << endl;
	cout << "\t\t-b<border>  - set the border around the cavities for the distance grid (default=8A)" << endl;
	cout << "\t\t-m          - write active site into a MOE grid" << endl;
}

/////////////////////////////////////////////////////////////////////
// MAIN PROGRAM STARTS HERE
/////////////////////////////////////////////////////////////////////

int main(int argc,const char* argv[])
{
	char 			c;					// for argument parsing
	poptContext		optCon;				// ditto
	char 			*prmFile=NULL;		// will be strReceptorPrmFile
	char 			*listDist=NULL;		// will be 'dist' 
	char 			*borderDist=NULL;	// will be 'border' 
	struct poptOption optionsTable[] = {	// command line options
		{"receptor",	'r',POPT_ARG_STRING|POPT_ARGFLAG_ONEDASH,&prmFile ,    0,  "receptor file"},
		{"was",			'W',POPT_ARG_NONE  |POPT_ARGFLAG_ONEDASH,0,          'W',"write active site"},
		{"ras",			'R',POPT_ARG_NONE  |POPT_ARGFLAG_ONEDASH,0,          'R',"read active site"},
		{"dump-insight",'d',POPT_ARG_NONE  |POPT_ARGFLAG_ONEDASH,0,          'd',"dump InsightII/PyMol grids"},
		//{"dump-moe",    'm',POPT_ARG_NONE  |POPT_ARGFLAG_ONEDASH,0,          'm',"dump MOE grids"}, //not working right now so commenting it
		{"viewer",      'v',POPT_ARG_NONE  |POPT_ARGFLAG_ONEDASH,0,          'v',"dump Viewer PSF/CRD files"},
		{"list",        'l',POPT_ARG_STRING|POPT_ARGFLAG_ONEDASH,&listDist,  'l',"list receptor atoms within <dist>"},
		{"site",        's',POPT_ARG_NONE  |POPT_ARGFLAG_ONEDASH,0,          's',"print site descriptors"},
		{"border",      'b',POPT_ARG_STRING|POPT_ARGFLAG_ONEDASH,&borderDist,'b',"set the border around the cavities"},
		POPT_AUTOHELP
		{NULL,0,0,NULL,0}
	};

	//Display brief help message if no args
	if (argc < 2) {
		PrintUsage();
		return 1;
	}
	
	//Strip off the path to the executable, leaving just the file name
	RbtString strExeName(argv[0]);
	RbtString::size_type i = strExeName.rfind("/");
	if (i != RbtString::npos)
		strExeName.erase(0,i+1);

	//Print a standard header
	Rbt::PrintStdHeader(cout,strExeName+EXEVERSION);

	//Command line arguments and default values
	RbtString	strReceptorPrmFile;
	RbtBool 	bReadAS(false);		//If true, read Active Site from file
	RbtBool 	bWriteAS(false);	//If true, write Active Site to file
	RbtBool 	bDump(false);		//If true, dump cavity grids in Insight format
	RbtBool 	bViewer(false);		//If true, dump PSF/CRD files for rDock Viewer
	RbtBool 	bList(false);		//If true, list atoms within 'distance' of cavity
	RbtBool 	bSite(false);		//If true, print out "SITE" descriptors (counts of exposed atoms)
	RbtBool 	bMOEgrid(false);	//If true, create a MOE grid file for AS visualisation
	RbtDouble 	border(8.0);		//Border to allow around cavities for distance grid
	RbtDouble 	dist(5.0);

	optCon	= poptGetContext(NULL, argc, argv, optionsTable, 0);
	poptSetOtherOptionHelp(optCon, "-r<receptor.prm> [options]");
	if(argc < 2) {
		poptPrintUsage(optCon, stderr, 0);
		exit(1);
	}
	while ( (c=poptGetNextOpt(optCon))>= 0) {
		switch(c) {
			case 'b':
				border = atof(borderDist);
				break;
			case 'R':				// also for -ras
				bReadAS = true;
				break;
			case 'W':
				bWriteAS = true;
				break;
			case 'd':
				bDump = true;
				break;
			case 'v':
				bViewer = true;
				break;
			case 'l':
				bList = true;
				dist	= atof(listDist);
				break;
			case 'm':
				bMOEgrid = true;
				break;
			case 's':
				bSite = true;
				break;
			default:
				cout << "WARNING: unknown argument: "<< c <<endl;; 
				break;
		}
	}
	cout << endl;
	poptFreeContext(optCon);

	// check for parameter file name
	if(prmFile) {
		strReceptorPrmFile	= prmFile;
	}
	else {
		cout << "Missing receptor parameter file name"<<endl;
		poptPrintUsage(optCon, stderr, 0);
		exit(1);
	}
	// writing command line arguments
	cout << "Command line arguments:"		<< endl;
	cout << "-r "<< strReceptorPrmFile	<< endl;
	if(listDist)
		cout << "-l "<< dist		<< endl;
	if(borderDist)
		cout << "-b "<< border	<< endl;
	if(bWriteAS)
		cout << "-was"<< endl;
	if(bReadAS)
		cout << "-ras"<< endl;
	if(bMOEgrid)
		cout << "-m"<< endl;
	if(bDump)	
		cout << "-d"<< endl;
	if(bSite)	
		cout << "-s"<< endl;
	if(bViewer)
		cout << "-v"<< endl;

	cout.setf(ios_base::left,ios_base::adjustfield);

	try {
		//Create a bimolecular workspace
		RbtBiMolWorkSpacePtr spWS(new RbtBiMolWorkSpace());
		//Set the workspace name to the root of the receptor .prm filename
		RbtStringList componentList = Rbt::ConvertDelimitedStringToList(strReceptorPrmFile,".");
		RbtString wsName = componentList.front();
		spWS->SetName(wsName);

		//Read the protocol parameter file
		RbtParameterFileSourcePtr spRecepPrmSource(
                    new RbtParameterFileSource(
                        Rbt::GetRbtFileName("data/receptors",
                        strReceptorPrmFile)));

		//Create the receptor model from the file names in the parameter file
		spRecepPrmSource->SetSection();
        RbtPRMFactory prmFactory(spRecepPrmSource);
		RbtModelPtr spReceptor = prmFactory.CreateReceptor();

		RbtDockingSitePtr spDockSite;
		RbtString strASFile = wsName+".as";

		//Either read the docking site from the .as file
		if (bReadAS) {
			RbtString strInputFile = Rbt::GetRbtFileName("data/grids",strASFile);
#if defined(__sgi) && !defined(__GNUC__)
			ifstream istr(strInputFile.c_str(),ios_base::in);
#else
			ifstream istr(strInputFile.c_str(),ios_base::in|ios_base::binary);
#endif
			spDockSite = RbtDockingSitePtr(new RbtDockingSite(istr));
			istr.close();
		}
		//Or map the site using the prescribed mapping algorithm
		else {
			RbtSiteMapperFactoryPtr spMapperFactory(new RbtSiteMapperFactory());
			RbtSiteMapperPtr spMapper = spMapperFactory->CreateFromFile(spRecepPrmSource,"MAPPER");
			spMapper->Register(spWS);
			spWS->SetReceptor(spReceptor);
			cout << *spMapper << endl;

			RbtInt nRI = spReceptor->GetNumSavedCoords()-1;
			if (nRI == 0) {
			  spDockSite = RbtDockingSitePtr(new RbtDockingSite((*spMapper)(),border));
			}
			else {
			  RbtCavityList allCavs;
			  for (RbtInt i = 1; i <= nRI; i++) {
			    spReceptor->RevertCoords(i);
			    RbtCavityList cavs( (*spMapper)() );
			    std::copy(cavs.begin(),cavs.end(),std::back_inserter(allCavs));
			  }
			  spDockSite = RbtDockingSitePtr(new RbtDockingSite(allCavs,border));
			}
			    
		}

		cout << endl << "DOCKING SITE" << endl << (*spDockSite) << endl;

		if (bWriteAS) {
#if defined(__sgi) && !defined(__GNUC__)
			ofstream ostr(strASFile.c_str(),ios_base::out|ios_base::trunc);
#else
			ofstream ostr(strASFile.c_str(),ios_base::out|ios_base::binary|ios_base::trunc);
#endif
			spDockSite->Write(ostr);
			ostr.close();
		}

		//Write PSF/CRD files to keep the rDock Viewer happy (it doesn't read MOL2 files yet)
		if (bViewer) {
		  RbtMolecularFileSinkPtr spRecepSink = new RbtPsfFileSink(wsName+"_for_viewer.psf",spReceptor);
		  cout << "Writing PSF file: " << spRecepSink->GetFileName() << endl;
		  spRecepSink->Render();
		  spRecepSink = new RbtCrdFileSink(wsName+"_for_viewer.crd",spReceptor);
		  cout << "Writing CRD file: " << spRecepSink->GetFileName() << endl;
		  spRecepSink->Render();
		}

		//Write an ASCII InsightII grid file for each defined cavity
		if (bDump) {
			RbtCavityList cavList = spDockSite->GetCavityList();
			for (RbtInt i = 0; i < cavList.size(); i++) {
				ostrstream filename;
				filename << wsName << "_cav" << i+1 << ".grd" << ends;
				ofstream dumpFile(filename.str());
				delete filename.str();
				if (dumpFile) {
					cavList[i]->GetGrid()->PrintInsightGrid(dumpFile);
					dumpFile.close();
				}
			}
		}
		// writing active site into MOE grid
		if(bMOEgrid) {
			cout << "MOE grid feature not yet implemented, sorry." << endl;
		}
		//List all receptor atoms within given distance of any cavity
		if (bList) {
			RbtRealGridPtr spGrid = spDockSite->GetGrid();
			RbtAtomList atomList = spDockSite->GetAtomList(spReceptor->GetAtomList(),0.0,dist);
			cout << atomList.size() << " receptor atoms within " << dist << " A of any cavity" << endl;
			cout << endl << "DISTANCE,ATOM" << endl;
			for (RbtAtomListConstIter iter = atomList.begin(); iter != atomList.end(); iter++) {
			  cout << spGrid->GetSmoothedValue((*iter)->GetCoords()) << "\t" << **iter << endl;
			}
			cout << endl;
		}

		//DM 15 Jul 2002 - print out SITE descriptors
		//Use a crude measure of solvent accessibility - count #atoms within 4A of each atom
		//Use an empirical threshold to determine if atom is exposed or not
		if (bSite) {
			RbtDouble cavDist = 4.0;//Use a fixed definition of cavity atoms - all those within 4A of docking volume
			RbtDouble neighbR = 4.0;//Sphere radius for counting nearest neighbours
			RbtDouble threshold = 15;//Definition of solvent exposed: neighbours < threshold
			//RbtRealGridPtr spGrid = spDockSite->GetGrid();
			RbtAtomList recepAtomList = spReceptor->GetAtomList();
			RbtAtomList cavAtomList = spDockSite->GetAtomList(recepAtomList,cavDist);
			RbtAtomList exposedAtomList;//The list of exposed cavity atoms
			cout << endl << "SOLVENT EXPOSED CAVITY ATOMS" << endl;
			cout << "1) Consider atoms within " << cavDist << "A of docking site" << endl;
			cout << "2) Determine #neighbours within " << neighbR << "A of each atom" << endl;
			cout << "3) If #neighbours < " << threshold << " => exposed" << endl;
			cout << "4) Calculate SITE* descriptors over exposed cavity atoms only" << endl;
			cout << endl << "ATOM NAME\t#NEIGHBOURS" << endl;

			//Get the list of solvent exposed cavity atoms
			for (RbtAtomListConstIter iter = cavAtomList.begin(); iter != cavAtomList.end(); iter++) {
				RbtInt nNeighb = Rbt::GetNumAtoms(recepAtomList,Rbt::isAtomInsideSphere((*iter)->GetCoords(),neighbR));
				nNeighb--;
				if (nNeighb < threshold) {
					cout << (*iter)->GetFullAtomName() << "\t" << nNeighb << endl;
					exposedAtomList.push_back(*iter);
				}
			}

			//Total +ve and -ve charges
			RbtDouble posChg(0.0);
			RbtDouble negChg(0.0);
			for (RbtAtomListConstIter iter = exposedAtomList.begin(); iter != exposedAtomList.end(); iter++) {
				RbtDouble chg = (*iter)->GetGroupCharge();
				if (chg > 0.0) {
					posChg += chg;
				}
				else if (chg < 0.0) {
					negChg += chg;
				}
			}

			//Atom type counts
			Rbt::isHybridState_eq bIsArom(RbtAtom::AROM);
			RbtInt nAtoms = exposedAtomList.size();
			RbtInt nLipoC = Rbt::GetNumAtoms(exposedAtomList,Rbt::isAtomLipophilic());
			RbtInt nArom = Rbt::GetNumAtoms(exposedAtomList,bIsArom);
			RbtInt nNHBD = Rbt::GetNumAtoms(exposedAtomList,Rbt::isAtomHBondDonor());
			RbtInt nMetal = Rbt::GetNumAtoms(exposedAtomList,Rbt::isAtomMetal());
			RbtInt nGuan = Rbt::GetNumAtoms(exposedAtomList,Rbt::isAtomGuanidiniumCarbon());
			RbtInt nNHBA = Rbt::GetNumAtoms(exposedAtomList,Rbt::isAtomHBondAcceptor());

			//Cavity volume
			cout << endl << wsName << ",SITE_VOL," << spDockSite->GetVolume() << endl;
			//Atom type counts
			cout << wsName << ",SITE_NATOMS," << nAtoms << endl;
			cout << wsName << ",SITE_NLIPOC," << nLipoC << endl;
			cout << wsName << ",SITE_NAROMATOMS," << nArom << endl;
			cout << wsName << ",SITE_NHBD," << nNHBD << endl;
			cout << wsName << ",SITE_NMETAL," << nMetal << endl;
			cout << wsName << ",SITE_NGUAN," << nGuan << endl;
			cout << wsName << ",SITE_NHBA," << nNHBA << endl;
			//Atom type percentages
			cout << wsName << ",SITE_PERC_LIPOC," << 100.0*nLipoC/nAtoms << endl;
			cout << wsName << ",SITE_PERC_AROMATOMS," << 100.0*nArom/nAtoms << endl;
			cout << wsName << ",SITE_PERC_HBD," << 100.0*nNHBD/nAtoms << endl;
			cout << wsName << ",SITE_PERC_METAL," << 100.0*nMetal/nAtoms << endl;
			cout << wsName << ",SITE_PERC_GUAN," << 100.0*nGuan/nAtoms << endl;
			cout << wsName << ",SITE_PERC_HBA," << 100.0*nNHBA/nAtoms << endl;
			//Charges
			cout << wsName << ",SITE_POS_CHG," << posChg << endl;
			cout << wsName << ",SITE_NEG_CHG," << negChg << endl;
			cout << wsName << ",SITE_TOT_CHG," << posChg+negChg << endl;
		}
	}
	catch (RbtError& e) {
		cout << e << endl;
	}
	catch (...) {
		cout << "Unknown exception" << endl;
	}

	_RBTOBJECTCOUNTER_DUMP_(cout)

		return 0;
}
