# Supplementary material for: rDock: A Fast, Versatile and Open Source Program for Docking Ligands to Proteins and Nucleic Acids
Source: PLoS Comput Biol. 2014 Apr 10;10(4):e1003571. doi: 10.1371/journal.pcbi.1003571 (PMC3983074; doi:10.1371/journal.pcbi.1003571)
Supplement: Software S1 — Compressed file with the source code of the rDock software for ligand docking to Proteins and Nucleic Acids. (GZ) [file pcbi.1003571.s010.gz › rDock_2013.1_src/src/GP/RbtGPFFCHK1.cxx]

/*This file is part of Rdock.

    Rdock is free software: you can redistribute it and/or modify
    it under the terms of the GNU General Public License as published by
    the Free Software Foundation, either version 3 of the License, or
    (at your option) any later version.

    Rdock is distributed in the hope that it will be useful,
    but WITHOUT ANY WARRANTY; without even the implied warranty of
    MERCHANTABILITY or FITNESS FOR A PARTICULAR PURPOSE.  See the
    GNU General Public License for more details.

    You should have received a copy of the GNU General Public License
    along with Rdock.  If not, see <http://www.gnu.org/licenses/>.*/

#include "RbtGPFFCHK1.h"
#include "RbtGPGenome.h"
#include "RbtGPParser.h"
#include "RbtParser.h"
#include "RbtDebug.h"
#include "RbtFilterExpression.h"
#include "RbtFilterExpressionVisitor.h"
#include "RbtCellTokenIter.h"
#include "RbtTokenIter.h"
#include "RbtRand.h"
#include <strstream>
#include <fstream>

RbtString RbtGPFFCHK1::_CT("RbtGPFFCHK1");

void RbtGPFFCHK1::ReadTables(istream& in, RbtReturnTypeArray& it,
                                           RbtReturnTypeArray& sft)
{
    RbtReturnType value;
    RbtInt nip, nsfi;
    RbtInt i = 0, j, recordn;
    in >> nip ;
    in.get();
    RbtInt nctes = 15;
    RbtGPGenome::SetNIP(nip+nctes);
    in >> nsfi;
    RbtGPGenome::SetNSFI(nsfi);
    in >> recordn; // read record number, don't store it
    inputTable.clear();
    SFTable.clear();
    char name[80];
    CreateRandomCtes(nctes);
    while (!in.eof())
    {
        //read name, don't store it for now
        in.get(); // read ','
        in.getline(name, 80, ','); // read name, don't store it
        in >> value;
        RbtReturnTypeList ivalues;
        ivalues.push_back(new RbtReturnType(value)); 
        for (j = 1 ; j < nip ; j++)
        {
            in.get();
            in >> value;
            ivalues.push_back(new RbtReturnType(value));
        }
        for (j = 0; j < nctes ; j++)
            ivalues.push_back(new RbtReturnType(ctes[j]));
        RbtReturnTypeList sfvalues;
        for (j = 0 ; j < nsfi ; j++)
        {
            in.get();
            in >> value;
            sfvalues.push_back(new RbtReturnType(value));
        }
        inputTable.push_back(RbtReturnTypeList(ivalues));
        SFTable.push_back(RbtReturnTypeList(sfvalues));
        i++;
        in >> recordn;
    }
    cout << "Read: " << inputTable[0][0] << endl;
    it = inputTable;
    sft = SFTable;
}

RbtDouble RbtGPFFCHK1::CalculateFitness(RbtGPGenomePtr g, 
                                         RbtReturnTypeArray& it,
                                         RbtReturnTypeArray& sft,
                                         RbtBool function)
{
    RbtDouble tp = 0.0; // True Positives
    RbtDouble fp = 0.0; // False Positives
    RbtDouble fn = 0.0; // True Negatives
    RbtDouble tn = 0.0; // False Negatives
    RbtGPChromosomePtr c = g->GetChrom();
    RbtParser parse;
    RbtCellTokenIterPtr tokenIter(new RbtCellTokenIter(c, contextp));
    RbtFilterExpressionPtr fe(parse.Parse(tokenIter, contextp));
    RbtDouble actualOutput, predictedOutput;
    RbtDouble hitlimit = 0.0;
    for (RbtInt i = 0 ; i < it.size(); i++)
    {
        RbtReturnTypeList inputs(it[i]);
        RbtReturnType pred;
        for (RbtInt j = 0 ; j < inputs.size() ; j++)
            contextp->Assign(j, *(inputs[j]));
        RbtReturnTypeList SFValues = sft[i];
        actualOutput = *(SFValues[SFValues.size()-1]);
        EvaluateVisitor visitor(contextp);
        fe->Accept(visitor);
        predictedOutput = RbtReturnType(fe->GetValue());
        if (actualOutput < hitlimit) // is it a hit?
        {   // hit
            if (predictedOutput < hitlimit)
                tp++;  // hit predicted: True Positive
            else
                fn++;  // miss predicted: False Negative
        }
        else
        {    // miss
            if (predictedOutput >= hitlimit)
                tn++;  // miss predicted: True Negative
            else
                fp++;  // hit predicted: False Positive
        }
		//		cout << tp
    }
		/*
		objective = 1.0 * (tp - fn) - fp;
    objective = ( tp / (tp +fn) ) * ( tn / (tn + fp) );
              // true positive rate * true negative rate
    objective = ( tp + tn) / (tp + tn + fp + fn);
              // true positive rate * true negative rate */
    objective = ( tp / (tp +fp) ) * ( tp / (tp + fn) );
              // precision * true positive rate
    fitness = objective;
    g->SetFitness(fitness);
    return fitness;
}
    
RbtDouble RbtGPFFCHK1::CalculateFitness(
        RbtGPGenomePtr g, RbtReturnTypeArray& it,
        RbtReturnTypeArray& sft, RbtDouble hitlimit,RbtBool function)
{
    RbtDouble tp = 0.0; // True Positives
    RbtDouble fp = 0.0; // False Positives
    RbtDouble fn = 0.0; // True Negatives
    RbtDouble tn = 0.0; // False Negatives
    RbtGPChromosomePtr c = g->GetChrom();
    RbtParser parse;
    RbtCellTokenIterPtr tokenIter(new RbtCellTokenIter(c, contextp));
    RbtFilterExpressionPtr fe(parse.Parse(tokenIter, contextp));
    RbtDouble actualOutput, predictedOutput;
    for (RbtInt i = 0 ; i < it.size(); i++)
    {
        RbtReturnTypeList inputs(it[i]);
        RbtReturnType pred;
        for (RbtInt j = 0 ; j < inputs.size() ; j++)
            contextp->Assign(j, *(inputs[j]));
        RbtReturnTypeList SFValues = sft[i];
        actualOutput = *(SFValues[SFValues.size()-1]);
        EvaluateVisitor visitor(contextp);
        fe->Accept(visitor);
        predictedOutput = RbtReturnType(fe->GetValue());
        if (actualOutput < hitlimit) // is it a hit?
        {   // hit
            if (predictedOutput < hitlimit)
                tp++;  // hit predicted: True Positive
            else
                fn++;  // miss predicted: False Negative
        }
        else
        {    // miss
            if (predictedOutput >= hitlimit)
                tn++;  // miss predicted: True Negative
            else
                fp++;  // hit predicted: False Positive
        }
    }
    objective = ( tp / (tp +fp) ) * ( tp / (tp + fn) );
              // precision * true positive rate
    cout << fn << "\t" << tn << "\t" << fp << "\t" << tp << endl;
    fitness = objective;
    //g->SetFitness(fitness);
    // For now, I am using tournament selection. So the fitness
    // function doesn't need to be scaled in any way
    return fitness;
}
    
void RbtGPFFCHK1::CreateRandomCtes(RbtInt nctes)
{
    if (ctes.size() == 0) // it hasn't already been initialized
    {
        RbtInt a, b;
        RbtDouble c;
        ctes.push_back(0.0);
        ctes.push_back(1.0);
        cout << "c0 \t0.0" << endl;
        cout << "c1 \t1.0" << endl;
        for (RbtInt i = 0 ; i < (nctes-2) ; i++)
        {
            a = m_rand.GetRandomInt(200) - 100;
            b = m_rand.GetRandomInt(10) - 5;
            c = (a/10.0)*pow(10,b);
            cout << "c" << i+2 << " \t" << c << endl;
            ctes.push_back(c);
        }
    }
}
