# Supplementary material for: rDock: A Fast, Versatile and Open Source Program for Docking Ligands to Proteins and Nucleic Acids
Source: PLoS Comput Biol. 2014 Apr 10;10(4):e1003571. doi: 10.1371/journal.pcbi.1003571 (PMC3983074; doi:10.1371/journal.pcbi.1003571)
Supplement: Software S1 — Compressed file with the source code of the rDock software for ligand docking to Proteins and Nucleic Acids. (GZ) [file pcbi.1003571.s010.gz › rDock_2013.1_src/src/GP/chk1.cxx]

/*This file is part of Rdock.

    Rdock is free software: you can redistribute it and/or modify
    it under the terms of the GNU General Public License as published by
    the Free Software Foundation, either version 3 of the License, or
    (at your option) any later version.

    Rdock is distributed in the hope that it will be useful,
    but WITHOUT ANY WARRANTY; without even the implied warranty of
    MERCHANTABILITY or FITNESS FOR A PARTICULAR PURPOSE.  See the
    GNU General Public License for more details.

    You should have received a copy of the GNU General Public License
    along with Rdock.  If not, see <http://www.gnu.org/licenses/>.*/

#include <stdio.h>
#include "RbtParser.h"
#include "RbtGPGenome.h"
#include "RbtGPPopulation.h"
#include "RbtGPFitnessFunction.h"
#include "RbtGPFFCHK1.h"
#include "RbtDebug.h"
#include <fstream>
void main(int argc, char* argv[])
{
  try
  {
    RbtRand& theRand = Rbt::GetRbtRand();//ref to random number generator
    if (argc > 1)
        theRand.Seed(atoi(argv[2]));
    else
        theRand.SeedFromClock();
    cout << "Seed: " << theRand.GetSeed() << endl;
    RbtGPGenome::SetStructure(56, 3, 1, 1, 7, 1, 200, 100);
    ifstream desc("descnames", ios::in);
    RbtContextPtr contextp(new RbtCellContext(desc));
    RbtGPFitnessFunctionPtr ff = new RbtGPFFCHK1(contextp);
    RbtString strTrainingFile = argv[1];
    strTrainingFile += "_training.dat";
    fstream trainingFile(strTrainingFile.c_str(), ios::in);
    if (!trainingFile) 
      throw RbtError(_WHERE_, "can't open " + strTrainingFile);
    RbtString strTestFile = argv[1];
    strTestFile += "_testing.dat";
    fstream testFile(strTestFile.c_str(), ios::in);
    if (!testFile) 
      throw RbtError(_WHERE_, "can't open " + strTestFile);
    RbtReturnTypeArray ittrain, sfttrain, ittest, sfttest;
    ff->ReadTables(trainingFile,ittrain,sfttrain);
//    if (!testFile) 
//      throw RbtError(_WHERE_, "can't open" + strTestFile);
    ff->ReadTables(testFile,ittest,sfttest);

    RbtDouble hitlimit = 0.0;
    RbtGPPopulation p(5,5, ff, ittrain, sfttrain);
    p.Initialise(hitlimit,false);
    RbtDouble b = 0.0, currentBest = 0.0;
    RbtInt i = 0, count;
    while ((b < 0.9) && (i < 50000))
    {
        p.EPstep("", 1.0, 0.08, 0.0, 0.0,hitlimit,false);
        if ((i % 500) == 0)
        {
            b = ff->CalculateFitness(p.Best(),ittrain,sfttrain,false);
            if (b > currentBest)
            {
              currentBest = b;
              count = 0;
            }
            else
              count++;
            cout << b << "\t" 
                 << ff->CalculateFitness(p.Best(),ittrain,sfttrain,
                                         hitlimit, false) << endl;
            if (count >= 7)
                break;
        }
        i++;
    }
    cout << i << "\t" << *(p.Best()) << endl;
    cout << "best with training: " 
         << ff->CalculateFitness(p.Best(),ittrain,sfttrain,false) 
         << "\n" << ff->CalculateFitness(p.Best(),ittrain,sfttrain,0.0,false) 
                                         << endl;
    cout << "best with test:     " 
         << ff->CalculateFitness(p.Best(),ittest, sfttest,false) 
         << "\n" << ff->CalculateFitness(p.Best(),ittest, sfttest,0.0,false) 
         << endl;

  }
  catch (RbtError& e) 
  {
    cout << e << endl;
  }
  catch (...) 
  {
    cout << "Unknown exception" << endl;
  }

  _RBTOBJECTCOUNTER_DUMP_(cout)
  return 0;

}
