# Supplementary material for: rDock: A Fast, Versatile and Open Source Program for Docking Ligands to Proteins and Nucleic Acids
Source: PLoS Comput Biol. 2014 Apr 10;10(4):e1003571. doi: 10.1371/journal.pcbi.1003571 (PMC3983074; doi:10.1371/journal.pcbi.1003571)
Supplement: Software S1 — Compressed file with the source code of the rDock software for ligand docking to Proteins and Nucleic Acids. (GZ) [file pcbi.1003571.s010.gz › rDock_2013.1_src/build/make.log]

make "PLATFORM=linux-g++-64" "CONFIG=release" "VERSION=rdock-code-0.0" -f Makefile rdock
make[1]: Entering directory `/home/sergi/work/dev/rdock/rdock-code-0/build'
./progen -t lib -o libRbt.pro		'VERSION = rdock-code-0.0' \
					'CONFIG = dll warn_off release' \
					'INCLUDEPATH = ../include;../include/GP;../import/simplex/include;../import/tnt/include' \
					'DEPENDPATH = $INCLUDEPATH' \
					'DEFINES += _NDEBUG' \
					'TARGET = Rbt' \
					'OBJECTS_DIR = linux-g++-64/release/obj' \
					'DESTDIR = linux-g++-64/release/lib' \
					../include/*.h ../include/GP/*.h ../import/simplex/include/*.h ../import/tnt/include/*.h ../popt/*.h ../src/lib/*.cxx ../src/GP/Rbt*.cxx ../import/simplex/src/*.cxx 
./tmake 'TMAKEPATH = ./tmakelib/linux-g++-64' libRbt.pro	 -o Makefile.linux-g++-64-release-lib
./buildnum.csh
which: no p4 in (/home/sergi/Programs/stochsim/bin:/mds/sergi/ChemAxon/bin:/home/sergi/Programs/naccess2.1.1/:/mds/sergi/autodock_vina/bin:/mds/sergi/netbeans-6.9.1/bin:/mds/sergi/chimera/bin:/mds/sergi/vmd/bin:/mds/sergi/rdock/2006.1/bin:/home/sergi/work/scripts:/home/sergi/work/scripts/R/:/home/sergi/work/scripts/utils/:/usr/local/amber9/exe:/home/sergi/Programs/stochsim/bin:/mds/sergi/ChemAxon/bin:/home/sergi/Programs/naccess2.1.1/:/mds/sergi/autodock_vina/bin:/mds/sergi/netbeans-6.9.1/bin:/mds/sergi/chimera/bin:/mds/sergi/vmd/bin:/mds/sergi/rdock/2006.1/bin:/home/sergi/work/scripts:/home/sergi/work/scripts/R/:/home/sergi/work/scripts/utils/:/usr/local/amber9/exe:/usr/NX/bin:/usr/local/bin:/usr/bin:/bin:/usr/bin/X11:/usr/X11R6/bin:/usr/games:/usr/lib64/jvm/jre/bin)
make -j 4		 -f Makefile.linux-g++-64-release-lib
make[2]: Entering directory `/home/sergi/work/dev/rdock/rdock-code-0/build'
/usr/bin/g++ -c -pipe -m64 -fpermissive  -Wno-deprecated -O3 -ffast-math -march=i686 -march=k8 -fPIC -D_NDEBUG -I"../include" -I"../include/GP" -I"../import/simplex/include" -I"../import/tnt/include" -o linux-g++-64/release/obj/NMSearch.o ../import/simplex/src/NMSearch.cxx
/usr/bin/g++ -c -pipe -m64 -fpermissive  -Wno-deprecated -O3 -ffast-math -march=i686 -march=k8 -fPIC -D_NDEBUG -I"../include" -I"../include/GP" -I"../import/simplex/include" -I"../import/tnt/include" -o linux-g++-64/release/obj/RbtGPChromosome.o ../src/GP/RbtGPChromosome.cxx
/usr/bin/g++ -c -pipe -m64 -fpermissive  -Wno-deprecated -O3 -ffast-math -march=i686 -march=k8 -fPIC -D_NDEBUG -I"../include" -I"../include/GP" -I"../import/simplex/include" -I"../import/tnt/include" -o linux-g++-64/release/obj/RbtGPFFCHK1.o ../src/GP/RbtGPFFCHK1.cxx
/usr/bin/g++ -c -pipe -m64 -fpermissive  -Wno-deprecated -O3 -ffast-math -march=i686 -march=k8 -fPIC -D_NDEBUG -I"../include" -I"../include/GP" -I"../import/simplex/include" -I"../import/tnt/include" -o linux-g++-64/release/obj/RbtGPFFCrossDock.o ../src/GP/RbtGPFFCrossDock.cxx
/usr/bin/g++ -c -pipe -m64 -fpermissive  -Wno-deprecated -O3 -ffast-math -march=i686 -march=k8 -fPIC -D_NDEBUG -I"../include" -I"../include/GP" -I"../import/simplex/include" -I"../import/tnt/include" -o linux-g++-64/release/obj/RbtGPFFGold.o ../src/GP/RbtGPFFGold.cxx
/usr/bin/g++ -c -pipe -m64 -fpermissive  -Wno-deprecated -O3 -ffast-math -march=i686 -march=k8 -fPIC -D_NDEBUG -I"../include" -I"../include/GP" -I"../import/simplex/include" -I"../import/tnt/include" -o linux-g++-64/release/obj/RbtGPFFHSP90.o ../src/GP/RbtGPFFHSP90.cxx
/usr/bin/g++ -c -pipe -m64 -fpermissive  -Wno-deprecated -O3 -ffast-math -march=i686 -march=k8 -fPIC -D_NDEBUG -I"../include" -I"../include/GP" -I"../import/simplex/include" -I"../import/tnt/include" -o linux-g++-64/release/obj/RbtGPFFSpike.o ../src/GP/RbtGPFFSpike.cxx
/usr/bin/g++ -c -pipe -m64 -fpermissive  -Wno-deprecated -O3 -ffast-math -march=i686 -march=k8 -fPIC -D_NDEBUG -I"../include" -I"../include/GP" -I"../import/simplex/include" -I"../import/tnt/include" -o linux-g++-64/release/obj/RbtGPFitnessFunction.o ../src/GP/RbtGPFitnessFunction.cxx
/usr/bin/g++ -c -pipe -m64 -fpermissive  -Wno-deprecated -O3 -ffast-math -march=i686 -march=k8 -fPIC -D_NDEBUG -I"../include" -I"../include/GP" -I"../import/simplex/include" -I"../import/tnt/include" -o linux-g++-64/release/obj/RbtGPGenome.o ../src/GP/RbtGPGenome.cxx
/usr/bin/g++ -c -pipe -m64 -fpermissive  -Wno-deprecated -O3 -ffast-math -march=i686 -march=k8 -fPIC -D_NDEBUG -I"../include" -I"../include/GP" -I"../import/simplex/include" -I"../import/tnt/include" -o linux-g++-64/release/obj/RbtGPParser.o ../src/GP/RbtGPParser.cxx
/usr/bin/g++ -c -pipe -m64 -fpermissive  -Wno-deprecated -O3 -ffast-math -march=i686 -march=k8 -fPIC -D_NDEBUG -I"../include" -I"../include/GP" -I"../import/simplex/include" -I"../import/tnt/include" -o linux-g++-64/release/obj/RbtGPPopulation.o ../src/GP/RbtGPPopulation.cxx
/usr/bin/g++ -c -pipe -m64 -fpermissive  -Wno-deprecated -O3 -ffast-math -march=i686 -march=k8 -fPIC -D_NDEBUG -I"../include" -I"../include/GP" -I"../import/simplex/include" -I"../import/tnt/include" -o linux-g++-64/release/obj/Rbt.o ../src/lib/Rbt.cxx
/usr/bin/g++ -c -pipe -m64 -fpermissive  -Wno-deprecated -O3 -ffast-math -march=i686 -march=k8 -fPIC -D_NDEBUG -I"../include" -I"../include/GP" -I"../import/simplex/include" -I"../import/tnt/include" -o linux-g++-64/release/obj/RbtAlignTransform.o ../src/lib/RbtAlignTransform.cxx
/usr/bin/g++ -c -pipe -m64 -fpermissive  -Wno-deprecated -O3 -ffast-math -march=i686 -march=k8 -fPIC -D_NDEBUG -I"../include" -I"../include/GP" -I"../import/simplex/include" -I"../import/tnt/include" -o linux-g++-64/release/obj/RbtAnnotation.o ../src/lib/RbtAnnotation.cxx
/usr/bin/g++ -c -pipe -m64 -fpermissive  -Wno-deprecated -O3 -ffast-math -march=i686 -march=k8 -fPIC -D_NDEBUG -I"../include" -I"../include/GP" -I"../import/simplex/include" -I"../import/tnt/include" -o linux-g++-64/release/obj/RbtAnnotationHandler.o ../src/lib/RbtAnnotationHandler.cxx
/usr/bin/g++ -c -pipe -m64 -fpermissive  -Wno-deprecated -O3 -ffast-math -march=i686 -march=k8 -fPIC -D_NDEBUG -I"../include" -I"../include/GP" -I"../import/simplex/include" -I"../import/tnt/include" -o linux-g++-64/release/obj/RbtAromIdxSF.o ../src/lib/RbtAromIdxSF.cxx
/usr/bin/g++ -c -pipe -m64 -fpermissive  -Wno-deprecated -O3 -ffast-math -march=i686 -march=k8 -fPIC -D_NDEBUG -I"../include" -I"../include/GP" -I"../import/simplex/include" -I"../import/tnt/include" -o linux-g++-64/release/obj/RbtAtom.o ../src/lib/RbtAtom.cxx
/usr/bin/g++ -c -pipe -m64 -fpermissive  -Wno-deprecated -O3 -ffast-math -march=i686 -march=k8 -fPIC -D_NDEBUG -I"../include" -I"../include/GP" -I"../import/simplex/include" -I"../import/tnt/include" -o linux-g++-64/release/obj/RbtAtomFuncs.o ../src/lib/RbtAtomFuncs.cxx
/usr/bin/g++ -c -pipe -m64 -fpermissive  -Wno-deprecated -O3 -ffast-math -march=i686 -march=k8 -fPIC -D_NDEBUG -I"../include" -I"../include/GP" -I"../import/simplex/include" -I"../import/tnt/include" -o linux-g++-64/release/obj/RbtBaseBiMolTransform.o ../src/lib/RbtBaseBiMolTransform.cxx
In file included from ../src/lib/RbtAromIdxSF.cxx:16:0:
../include/RbtAromIdxSF.h:66:5: warning: extra qualification ‘RbtAromIdxSF::f1prms::’ on member ‘f1prms’
/usr/bin/g++ -c -pipe -m64 -fpermissive  -Wno-deprecated -O3 -ffast-math -march=i686 -march=k8 -fPIC -D_NDEBUG -I"../include" -I"../include/GP" -I"../import/simplex/include" -I"../import/tnt/include" -o linux-g++-64/release/obj/RbtBaseFileSink.o ../src/lib/RbtBaseFileSink.cxx
/usr/bin/g++ -c -pipe -m64 -fpermissive  -Wno-deprecated -O3 -ffast-math -march=i686 -march=k8 -fPIC -D_NDEBUG -I"../include" -I"../include/GP" -I"../import/simplex/include" -I"../import/tnt/include" -o linux-g++-64/release/obj/RbtBaseFileSource.o ../src/lib/RbtBaseFileSource.cxx
/usr/bin/g++ -c -pipe -m64 -fpermissive  -Wno-deprecated -O3 -ffast-math -march=i686 -march=k8 -fPIC -D_NDEBUG -I"../include" -I"../include/GP" -I"../import/simplex/include" -I"../import/tnt/include" -o linux-g++-64/release/obj/RbtBaseGrid.o ../src/lib/RbtBaseGrid.cxx
/usr/bin/g++ -c -pipe -m64 -fpermissive  -Wno-deprecated -O3 -ffast-math -march=i686 -march=k8 -fPIC -D_NDEBUG -I"../include" -I"../include/GP" -I"../import/simplex/include" -I"../import/tnt/include" -o linux-g++-64/release/obj/RbtBaseIdxSF.o ../src/lib/RbtBaseIdxSF.cxx
/usr/bin/g++ -c -pipe -m64 -fpermissive  -Wno-deprecated -O3 -ffast-math -march=i686 -march=k8 -fPIC -D_NDEBUG -I"../include" -I"../include/GP" -I"../import/simplex/include" -I"../import/tnt/include" -o linux-g++-64/release/obj/RbtBaseInterSF.o ../src/lib/RbtBaseInterSF.cxx
/usr/bin/g++ -c -pipe -m64 -fpermissive  -Wno-deprecated -O3 -ffast-math -march=i686 -march=k8 -fPIC -D_NDEBUG -I"../include" -I"../include/GP" -I"../import/simplex/include" -I"../import/tnt/include" -o linux-g++-64/release/obj/RbtBaseIntraSF.o ../src/lib/RbtBaseIntraSF.cxx
/usr/bin/g++ -c -pipe -m64 -fpermissive  -Wno-deprecated -O3 -ffast-math -march=i686 -march=k8 -fPIC -D_NDEBUG -I"../include" -I"../include/GP" -I"../import/simplex/include" -I"../import/tnt/include" -o linux-g++-64/release/obj/RbtBaseMolecularFileSink.o ../src/lib/RbtBaseMolecularFileSink.cxx
/usr/bin/g++ -c -pipe -m64 -fpermissive  -Wno-deprecated -O3 -ffast-math -march=i686 -march=k8 -fPIC -D_NDEBUG -I"../include" -I"../include/GP" -I"../import/simplex/include" -I"../import/tnt/include" -o linux-g++-64/release/obj/RbtBaseMolecularFileSource.o ../src/lib/RbtBaseMolecularFileSource.cxx
/usr/bin/g++ -c -pipe -m64 -fpermissive  -Wno-deprecated -O3 -ffast-math -march=i686 -march=k8 -fPIC -D_NDEBUG -I"../include" -I"../include/GP" -I"../import/simplex/include" -I"../import/tnt/include" -o linux-g++-64/release/obj/RbtBaseObject.o ../src/lib/RbtBaseObject.cxx
/usr/bin/g++ -c -pipe -m64 -fpermissive  -Wno-deprecated -O3 -ffast-math -march=i686 -march=k8 -fPIC -D_NDEBUG -I"../include" -I"../include/GP" -I"../import/simplex/include" -I"../import/tnt/include" -o linux-g++-64/release/obj/RbtBaseSF.o ../src/lib/RbtBaseSF.cxx
/usr/bin/g++ -c -pipe -m64 -fpermissive  -Wno-deprecated -O3 -ffast-math -march=i686 -march=k8 -fPIC -D_NDEBUG -I"../include" -I"../include/GP" -I"../import/simplex/include" -I"../import/tnt/include" -o linux-g++-64/release/obj/RbtBaseTransform.o ../src/lib/RbtBaseTransform.cxx
/usr/bin/g++ -c -pipe -m64 -fpermissive  -Wno-deprecated -O3 -ffast-math -march=i686 -march=k8 -fPIC -D_NDEBUG -I"../include" -I"../include/GP" -I"../import/simplex/include" -I"../import/tnt/include" -o linux-g++-64/release/obj/RbtBaseUniMolTransform.o ../src/lib/RbtBaseUniMolTransform.cxx
/usr/bin/g++ -c -pipe -m64 -fpermissive  -Wno-deprecated -O3 -ffast-math -march=i686 -march=k8 -fPIC -D_NDEBUG -I"../include" -I"../include/GP" -I"../import/simplex/include" -I"../import/tnt/include" -o linux-g++-64/release/obj/RbtBiMolWorkSpace.o ../src/lib/RbtBiMolWorkSpace.cxx
/usr/bin/g++ -c -pipe -m64 -fpermissive  -Wno-deprecated -O3 -ffast-math -march=i686 -march=k8 -fPIC -D_NDEBUG -I"../include" -I"../include/GP" -I"../import/simplex/include" -I"../import/tnt/include" -o linux-g++-64/release/obj/RbtBond.o ../src/lib/RbtBond.cxx
/usr/bin/g++ -c -pipe -m64 -fpermissive  -Wno-deprecated -O3 -ffast-math -march=i686 -march=k8 -fPIC -D_NDEBUG -I"../include" -I"../include/GP" -I"../import/simplex/include" -I"../import/tnt/include" -o linux-g++-64/release/obj/RbtCavityFillSF.o ../src/lib/RbtCavityFillSF.cxx
/usr/bin/g++ -c -pipe -m64 -fpermissive  -Wno-deprecated -O3 -ffast-math -march=i686 -march=k8 -fPIC -D_NDEBUG -I"../include" -I"../include/GP" -I"../import/simplex/include" -I"../import/tnt/include" -o linux-g++-64/release/obj/RbtCavityGridSF.o ../src/lib/RbtCavityGridSF.cxx
/usr/bin/g++ -c -pipe -m64 -fpermissive  -Wno-deprecated -O3 -ffast-math -march=i686 -march=k8 -fPIC -D_NDEBUG -I"../include" -I"../include/GP" -I"../import/simplex/include" -I"../import/tnt/include" -o linux-g++-64/release/obj/RbtCellTokenIter.o ../src/lib/RbtCellTokenIter.cxx
/usr/bin/g++ -c -pipe -m64 -fpermissive  -Wno-deprecated -O3 -ffast-math -march=i686 -march=k8 -fPIC -D_NDEBUG -I"../include" -I"../include/GP" -I"../import/simplex/include" -I"../import/tnt/include" -o linux-g++-64/release/obj/RbtCharmmDataSource.o ../src/lib/RbtCharmmDataSource.cxx
/usr/bin/g++ -c -pipe -m64 -fpermissive  -Wno-deprecated -O3 -ffast-math -march=i686 -march=k8 -fPIC -D_NDEBUG -I"../include" -I"../include/GP" -I"../import/simplex/include" -I"../import/tnt/include" -o linux-g++-64/release/obj/RbtCharmmTypesFileSource.o ../src/lib/RbtCharmmTypesFileSource.cxx
/usr/bin/g++ -c -pipe -m64 -fpermissive  -Wno-deprecated -O3 -ffast-math -march=i686 -march=k8 -fPIC -D_NDEBUG -I"../include" -I"../include/GP" -I"../import/simplex/include" -I"../import/tnt/include" -o linux-g++-64/release/obj/RbtChrom.o ../src/lib/RbtChrom.cxx
/usr/bin/g++ -c -pipe -m64 -fpermissive  -Wno-deprecated -O3 -ffast-math -march=i686 -march=k8 -fPIC -D_NDEBUG -I"../include" -I"../include/GP" -I"../import/simplex/include" -I"../import/tnt/include" -o linux-g++-64/release/obj/RbtChromDihedralElement.o ../src/lib/RbtChromDihedralElement.cxx
/usr/bin/g++ -c -pipe -m64 -fpermissive  -Wno-deprecated -O3 -ffast-math -march=i686 -march=k8 -fPIC -D_NDEBUG -I"../include" -I"../include/GP" -I"../import/simplex/include" -I"../import/tnt/include" -o linux-g++-64/release/obj/RbtChromDihedralRefData.o ../src/lib/RbtChromDihedralRefData.cxx
/usr/bin/g++ -c -pipe -m64 -fpermissive  -Wno-deprecated -O3 -ffast-math -march=i686 -march=k8 -fPIC -D_NDEBUG -I"../include" -I"../include/GP" -I"../import/simplex/include" -I"../import/tnt/include" -o linux-g++-64/release/obj/RbtChromElement.o ../src/lib/RbtChromElement.cxx
/usr/bin/g++ -c -pipe -m64 -fpermissive  -Wno-deprecated -O3 -ffast-math -march=i686 -march=k8 -fPIC -D_NDEBUG -I"../include" -I"../include/GP" -I"../import/simplex/include" -I"../import/tnt/include" -o linux-g++-64/release/obj/RbtChromFactory.o ../src/lib/RbtChromFactory.cxx
/usr/bin/g++ -c -pipe -m64 -fpermissive  -Wno-deprecated -O3 -ffast-math -march=i686 -march=k8 -fPIC -D_NDEBUG -I"../include" -I"../include/GP" -I"../import/simplex/include" -I"../import/tnt/include" -o linux-g++-64/release/obj/RbtChromOccupancyElement.o ../src/lib/RbtChromOccupancyElement.cxx
/usr/bin/g++ -c -pipe -m64 -fpermissive  -Wno-deprecated -O3 -ffast-math -march=i686 -march=k8 -fPIC -D_NDEBUG -I"../include" -I"../include/GP" -I"../import/simplex/include" -I"../import/tnt/include" -o linux-g++-64/release/obj/RbtChromOccupancyRefData.o ../src/lib/RbtChromOccupancyRefData.cxx
/usr/bin/g++ -c -pipe -m64 -fpermissive  -Wno-deprecated -O3 -ffast-math -march=i686 -march=k8 -fPIC -D_NDEBUG -I"../include" -I"../include/GP" -I"../import/simplex/include" -I"../import/tnt/include" -o linux-g++-64/release/obj/RbtChromPositionElement.o ../src/lib/RbtChromPositionElement.cxx
/usr/bin/g++ -c -pipe -m64 -fpermissive  -Wno-deprecated -O3 -ffast-math -march=i686 -march=k8 -fPIC -D_NDEBUG -I"../include" -I"../include/GP" -I"../import/simplex/include" -I"../import/tnt/include" -o linux-g++-64/release/obj/RbtChromPositionRefData.o ../src/lib/RbtChromPositionRefData.cxx
/usr/bin/g++ -c -pipe -m64 -fpermissive  -Wno-deprecated -O3 -ffast-math -march=i686 -march=k8 -fPIC -D_NDEBUG -I"../include" -I"../include/GP" -I"../import/simplex/include" -I"../import/tnt/include" -o linux-g++-64/release/obj/RbtConstSF.o ../src/lib/RbtConstSF.cxx
/usr/bin/g++ -c -pipe -m64 -fpermissive  -Wno-deprecated -O3 -ffast-math -march=i686 -march=k8 -fPIC -D_NDEBUG -I"../include" -I"../include/GP" -I"../import/simplex/include" -I"../import/tnt/include" -o linux-g++-64/release/obj/RbtConstraint.o ../src/lib/RbtConstraint.cxx
/usr/bin/g++ -c -pipe -m64 -fpermissive  -Wno-deprecated -O3 -ffast-math -march=i686 -march=k8 -fPIC -D_NDEBUG -I"../include" -I"../include/GP" -I"../import/simplex/include" -I"../import/tnt/include" -o linux-g++-64/release/obj/RbtContext.o ../src/lib/RbtContext.cxx
/usr/bin/g++ -c -pipe -m64 -fpermissive  -Wno-deprecated -O3 -ffast-math -march=i686 -march=k8 -fPIC -D_NDEBUG -I"../include" -I"../include/GP" -I"../import/simplex/include" -I"../import/tnt/include" -o linux-g++-64/release/obj/RbtCrdFileSink.o ../src/lib/RbtCrdFileSink.cxx
/usr/bin/g++ -c -pipe -m64 -fpermissive  -Wno-deprecated -O3 -ffast-math -march=i686 -march=k8 -fPIC -D_NDEBUG -I"../include" -I"../include/GP" -I"../import/simplex/include" -I"../import/tnt/include" -o linux-g++-64/release/obj/RbtCrdFileSource.o ../src/lib/RbtCrdFileSource.cxx
/usr/bin/g++ -c -pipe -m64 -fpermissive  -Wno-deprecated -O3 -ffast-math -march=i686 -march=k8 -fPIC -D_NDEBUG -I"../include" -I"../include/GP" -I"../import/simplex/include" -I"../import/tnt/include" -o linux-g++-64/release/obj/RbtDebug.o ../src/lib/RbtDebug.cxx
/usr/bin/g++ -c -pipe -m64 -fpermissive  -Wno-deprecated -O3 -ffast-math -march=i686 -march=k8 -fPIC -D_NDEBUG -I"../include" -I"../include/GP" -I"../import/simplex/include" -I"../import/tnt/include" -o linux-g++-64/release/obj/RbtDihedralIntraSF.o ../src/lib/RbtDihedralIntraSF.cxx
/usr/bin/g++ -c -pipe -m64 -fpermissive  -Wno-deprecated -O3 -ffast-math -march=i686 -march=k8 -fPIC -D_NDEBUG -I"../include" -I"../include/GP" -I"../import/simplex/include" -I"../import/tnt/include" -o linux-g++-64/release/obj/RbtDihedralSF.o ../src/lib/RbtDihedralSF.cxx
/usr/bin/g++ -c -pipe -m64 -fpermissive  -Wno-deprecated -O3 -ffast-math -march=i686 -march=k8 -fPIC -D_NDEBUG -I"../include" -I"../include/GP" -I"../import/simplex/include" -I"../import/tnt/include" -o linux-g++-64/release/obj/RbtDihedralTargetSF.o ../src/lib/RbtDihedralTargetSF.cxx
/usr/bin/g++ -c -pipe -m64 -fpermissive  -Wno-deprecated -O3 -ffast-math -march=i686 -march=k8 -fPIC -D_NDEBUG -I"../include" -I"../include/GP" -I"../import/simplex/include" -I"../import/tnt/include" -o linux-g++-64/release/obj/RbtDirectorySource.o ../src/lib/RbtDirectorySource.cxx
/usr/bin/g++ -c -pipe -m64 -fpermissive  -Wno-deprecated -O3 -ffast-math -march=i686 -march=k8 -fPIC -D_NDEBUG -I"../include" -I"../include/GP" -I"../import/simplex/include" -I"../import/tnt/include" -o linux-g++-64/release/obj/RbtDockingSite.o ../src/lib/RbtDockingSite.cxx
/usr/bin/g++ -c -pipe -m64 -fpermissive  -Wno-deprecated -O3 -ffast-math -march=i686 -march=k8 -fPIC -D_NDEBUG -I"../include" -I"../include/GP" -I"../import/simplex/include" -I"../import/tnt/include" -o linux-g++-64/release/obj/RbtElementFileSource.o ../src/lib/RbtElementFileSource.cxx
/usr/bin/g++ -c -pipe -m64 -fpermissive  -Wno-deprecated -O3 -ffast-math -march=i686 -march=k8 -fPIC -D_NDEBUG -I"../include" -I"../include/GP" -I"../import/simplex/include" -I"../import/tnt/include" -o linux-g++-64/release/obj/RbtEuler.o ../src/lib/RbtEuler.cxx
/usr/bin/g++ -c -pipe -m64 -fpermissive  -Wno-deprecated -O3 -ffast-math -march=i686 -march=k8 -fPIC -D_NDEBUG -I"../include" -I"../include/GP" -I"../import/simplex/include" -I"../import/tnt/include" -o linux-g++-64/release/obj/RbtFFTGrid.o ../src/lib/RbtFFTGrid.cxx
/usr/bin/g++ -c -pipe -m64 -fpermissive  -Wno-deprecated -O3 -ffast-math -march=i686 -march=k8 -fPIC -D_NDEBUG -I"../include" -I"../include/GP" -I"../import/simplex/include" -I"../import/tnt/include" -o linux-g++-64/release/obj/RbtFilter.o ../src/lib/RbtFilter.cxx
/usr/bin/g++ -c -pipe -m64 -fpermissive  -Wno-deprecated -O3 -ffast-math -march=i686 -march=k8 -fPIC -D_NDEBUG -I"../include" -I"../include/GP" -I"../import/simplex/include" -I"../import/tnt/include" -o linux-g++-64/release/obj/RbtFilterExpression.o ../src/lib/RbtFilterExpression.cxx
/usr/bin/g++ -c -pipe -m64 -fpermissive  -Wno-deprecated -O3 -ffast-math -march=i686 -march=k8 -fPIC -D_NDEBUG -I"../include" -I"../include/GP" -I"../import/simplex/include" -I"../import/tnt/include" -o linux-g++-64/release/obj/RbtFilterExpressionVisitor.o ../src/lib/RbtFilterExpressionVisitor.cxx
/usr/bin/g++ -c -pipe -m64 -fpermissive  -Wno-deprecated -O3 -ffast-math -march=i686 -march=k8 -fPIC -D_NDEBUG -I"../include" -I"../include/GP" -I"../import/simplex/include" -I"../import/tnt/include" -o linux-g++-64/release/obj/RbtFlexAtomFactory.o ../src/lib/RbtFlexAtomFactory.cxx
/usr/bin/g++ -c -pipe -m64 -fpermissive  -Wno-deprecated -O3 -ffast-math -march=i686 -march=k8 -fPIC -D_NDEBUG -I"../include" -I"../include/GP" -I"../import/simplex/include" -I"../import/tnt/include" -o linux-g++-64/release/obj/RbtGATransform.o ../src/lib/RbtGATransform.cxx
/usr/bin/g++ -c -pipe -m64 -fpermissive  -Wno-deprecated -O3 -ffast-math -march=i686 -march=k8 -fPIC -D_NDEBUG -I"../include" -I"../include/GP" -I"../import/simplex/include" -I"../import/tnt/include" -o linux-g++-64/release/obj/RbtGenome.o ../src/lib/RbtGenome.cxx
/usr/bin/g++ -c -pipe -m64 -fpermissive  -Wno-deprecated -O3 -ffast-math -march=i686 -march=k8 -fPIC -D_NDEBUG -I"../include" -I"../include/GP" -I"../import/simplex/include" -I"../import/tnt/include" -o linux-g++-64/release/obj/RbtInteractionGrid.o ../src/lib/RbtInteractionGrid.cxx
/usr/bin/g++ -c -pipe -m64 -fpermissive  -Wno-deprecated -O3 -ffast-math -march=i686 -march=k8 -fPIC -D_NDEBUG -I"../include" -I"../include/GP" -I"../import/simplex/include" -I"../import/tnt/include" -o linux-g++-64/release/obj/RbtLigandFlexData.o ../src/lib/RbtLigandFlexData.cxx
/usr/bin/g++ -c -pipe -m64 -fpermissive  -Wno-deprecated -O3 -ffast-math -march=i686 -march=k8 -fPIC -D_NDEBUG -I"../include" -I"../include/GP" -I"../import/simplex/include" -I"../import/tnt/include" -o linux-g++-64/release/obj/RbtLigandSiteMapper.o ../src/lib/RbtLigandSiteMapper.cxx
/usr/bin/g++ -c -pipe -m64 -fpermissive  -Wno-deprecated -O3 -ffast-math -march=i686 -march=k8 -fPIC -D_NDEBUG -I"../include" -I"../include/GP" -I"../import/simplex/include" -I"../import/tnt/include" -o linux-g++-64/release/obj/RbtMOEGrid.o ../src/lib/RbtMOEGrid.cxx
/usr/bin/g++ -c -pipe -m64 -fpermissive  -Wno-deprecated -O3 -ffast-math -march=i686 -march=k8 -fPIC -D_NDEBUG -I"../include" -I"../include/GP" -I"../import/simplex/include" -I"../import/tnt/include" -o linux-g++-64/release/obj/RbtMOL2FileSource.o ../src/lib/RbtMOL2FileSource.cxx
/usr/bin/g++ -c -pipe -m64 -fpermissive  -Wno-deprecated -O3 -ffast-math -march=i686 -march=k8 -fPIC -D_NDEBUG -I"../include" -I"../include/GP" -I"../import/simplex/include" -I"../import/tnt/include" -o linux-g++-64/release/obj/RbtMdlFileSink.o ../src/lib/RbtMdlFileSink.cxx
/usr/bin/g++ -c -pipe -m64 -fpermissive  -Wno-deprecated -O3 -ffast-math -march=i686 -march=k8 -fPIC -D_NDEBUG -I"../include" -I"../include/GP" -I"../import/simplex/include" -I"../import/tnt/include" -o linux-g++-64/release/obj/RbtMdlFileSource.o ../src/lib/RbtMdlFileSource.cxx
/usr/bin/g++ -c -pipe -m64 -fpermissive  -Wno-deprecated -O3 -ffast-math -march=i686 -march=k8 -fPIC -D_NDEBUG -I"../include" -I"../include/GP" -I"../import/simplex/include" -I"../import/tnt/include" -o linux-g++-64/release/obj/RbtModel.o ../src/lib/RbtModel.cxx
/usr/bin/g++ -c -pipe -m64 -fpermissive  -Wno-deprecated -O3 -ffast-math -march=i686 -march=k8 -fPIC -D_NDEBUG -I"../include" -I"../include/GP" -I"../import/simplex/include" -I"../import/tnt/include" -o linux-g++-64/release/obj/RbtModelMutator.o ../src/lib/RbtModelMutator.cxx
/usr/bin/g++ -c -pipe -m64 -fpermissive  -Wno-deprecated -O3 -ffast-math -march=i686 -march=k8 -fPIC -D_NDEBUG -I"../include" -I"../include/GP" -I"../import/simplex/include" -I"../import/tnt/include" -o linux-g++-64/release/obj/RbtNmrRestraintFileSource.o ../src/lib/RbtNmrRestraintFileSource.cxx
/usr/bin/g++ -c -pipe -m64 -fpermissive  -Wno-deprecated -O3 -ffast-math -march=i686 -march=k8 -fPIC -D_NDEBUG -I"../include" -I"../include/GP" -I"../import/simplex/include" -I"../import/tnt/include" -o linux-g++-64/release/obj/RbtNmrSF.o ../src/lib/RbtNmrSF.cxx
/usr/bin/g++ -c -pipe -m64 -fpermissive  -Wno-deprecated -O3 -ffast-math -march=i686 -march=k8 -fPIC -D_NDEBUG -I"../include" -I"../include/GP" -I"../import/simplex/include" -I"../import/tnt/include" -o linux-g++-64/release/obj/RbtNoeRestraint.o ../src/lib/RbtNoeRestraint.cxx
/usr/bin/g++ -c -pipe -m64 -fpermissive  -Wno-deprecated -O3 -ffast-math -march=i686 -march=k8 -fPIC -D_NDEBUG -I"../include" -I"../include/GP" -I"../import/simplex/include" -I"../import/tnt/include" -o linux-g++-64/release/obj/RbtNonBondedGrid.o ../src/lib/RbtNonBondedGrid.cxx
/usr/bin/g++ -c -pipe -m64 -fpermissive  -Wno-deprecated -O3 -ffast-math -march=i686 -march=k8 -fPIC -D_NDEBUG -I"../include" -I"../include/GP" -I"../import/simplex/include" -I"../import/tnt/include" -o linux-g++-64/release/obj/RbtNonBondedHHSGrid.o ../src/lib/RbtNonBondedHHSGrid.cxx
/usr/bin/g++ -c -pipe -m64 -fpermissive  -Wno-deprecated -O3 -ffast-math -march=i686 -march=k8 -fPIC -D_NDEBUG -I"../include" -I"../include/GP" -I"../import/simplex/include" -I"../import/tnt/include" -o linux-g++-64/release/obj/RbtNullTransform.o ../src/lib/RbtNullTransform.cxx
/usr/bin/g++ -c -pipe -m64 -fpermissive  -Wno-deprecated -O3 -ffast-math -march=i686 -march=k8 -fPIC -D_NDEBUG -I"../include" -I"../include/GP" -I"../import/simplex/include" -I"../import/tnt/include" -o linux-g++-64/release/obj/RbtObserver.o ../src/lib/RbtObserver.cxx
/usr/bin/g++ -c -pipe -m64 -fpermissive  -Wno-deprecated -O3 -ffast-math -march=i686 -march=k8 -fPIC -D_NDEBUG -I"../include" -I"../include/GP" -I"../import/simplex/include" -I"../import/tnt/include" -o linux-g++-64/release/obj/RbtPMF.o ../src/lib/RbtPMF.cxx
/usr/bin/g++ -c -pipe -m64 -fpermissive  -Wno-deprecated -O3 -ffast-math -march=i686 -march=k8 -fPIC -D_NDEBUG -I"../include" -I"../include/GP" -I"../import/simplex/include" -I"../import/tnt/include" -o linux-g++-64/release/obj/RbtPMFDirSource.o ../src/lib/RbtPMFDirSource.cxx
/usr/bin/g++ -c -pipe -m64 -fpermissive  -Wno-deprecated -O3 -ffast-math -march=i686 -march=k8 -fPIC -D_NDEBUG -I"../include" -I"../include/GP" -I"../import/simplex/include" -I"../import/tnt/include" -o linux-g++-64/release/obj/RbtPMFGridSF.o ../src/lib/RbtPMFGridSF.cxx
/usr/bin/g++ -c -pipe -m64 -fpermissive  -Wno-deprecated -O3 -ffast-math -march=i686 -march=k8 -fPIC -D_NDEBUG -I"../include" -I"../include/GP" -I"../import/simplex/include" -I"../import/tnt/include" -o linux-g++-64/release/obj/RbtPMFIdxSF.o ../src/lib/RbtPMFIdxSF.cxx
/usr/bin/g++ -c -pipe -m64 -fpermissive  -Wno-deprecated -O3 -ffast-math -march=i686 -march=k8 -fPIC -D_NDEBUG -I"../include" -I"../include/GP" -I"../import/simplex/include" -I"../import/tnt/include" -o linux-g++-64/release/obj/RbtPRMFactory.o ../src/lib/RbtPRMFactory.cxx
/usr/bin/g++ -c -pipe -m64 -fpermissive  -Wno-deprecated -O3 -ffast-math -march=i686 -march=k8 -fPIC -D_NDEBUG -I"../include" -I"../include/GP" -I"../import/simplex/include" -I"../import/tnt/include" -o linux-g++-64/release/obj/RbtParamHandler.o ../src/lib/RbtParamHandler.cxx
/usr/bin/g++ -c -pipe -m64 -fpermissive  -Wno-deprecated -O3 -ffast-math -march=i686 -march=k8 -fPIC -D_NDEBUG -I"../include" -I"../include/GP" -I"../import/simplex/include" -I"../import/tnt/include" -o linux-g++-64/release/obj/RbtParameterFileSource.o ../src/lib/RbtParameterFileSource.cxx
/usr/bin/g++ -c -pipe -m64 -fpermissive  -Wno-deprecated -O3 -ffast-math -march=i686 -march=k8 -fPIC -D_NDEBUG -I"../include" -I"../include/GP" -I"../import/simplex/include" -I"../import/tnt/include" -o linux-g++-64/release/obj/RbtParser.o ../src/lib/RbtParser.cxx
/usr/bin/g++ -c -pipe -m64 -fpermissive  -Wno-deprecated -O3 -ffast-math -march=i686 -march=k8 -fPIC -D_NDEBUG -I"../include" -I"../include/GP" -I"../import/simplex/include" -I"../import/tnt/include" -o linux-g++-64/release/obj/RbtPdbFileSource.o ../src/lib/RbtPdbFileSource.cxx
/usr/bin/g++ -c -pipe -m64 -fpermissive  -Wno-deprecated -O3 -ffast-math -march=i686 -march=k8 -fPIC -D_NDEBUG -I"../include" -I"../include/GP" -I"../import/simplex/include" -I"../import/tnt/include" -o linux-g++-64/release/obj/RbtPharmaSF.o ../src/lib/RbtPharmaSF.cxx
/usr/bin/g++ -c -pipe -m64 -fpermissive  -Wno-deprecated -O3 -ffast-math -march=i686 -march=k8 -fPIC -D_NDEBUG -I"../include" -I"../include/GP" -I"../import/simplex/include" -I"../import/tnt/include" -o linux-g++-64/release/obj/RbtPolarIdxSF.o ../src/lib/RbtPolarIdxSF.cxx
In file included from ../include/RbtPolarIdxSF.h:16:0,
                 from ../src/lib/RbtPolarIdxSF.cxx:16:
../include/RbtPolarSF.h:76:5: warning: extra qualification ‘RbtPolarSF::f1prms::’ on member ‘f1prms’
/usr/bin/g++ -c -pipe -m64 -fpermissive  -Wno-deprecated -O3 -ffast-math -march=i686 -march=k8 -fPIC -D_NDEBUG -I"../include" -I"../include/GP" -I"../import/simplex/include" -I"../import/tnt/include" -o linux-g++-64/release/obj/RbtPolarIntraSF.o ../src/lib/RbtPolarIntraSF.cxx
/usr/bin/g++ -c -pipe -m64 -fpermissive  -Wno-deprecated -O3 -ffast-math -march=i686 -march=k8 -fPIC -D_NDEBUG -I"../include" -I"../include/GP" -I"../import/simplex/include" -I"../import/tnt/include" -o linux-g++-64/release/obj/RbtPolarSF.o ../src/lib/RbtPolarSF.cxx
In file included from ../include/RbtPolarIntraSF.h:15:0,
                 from ../src/lib/RbtPolarIntraSF.cxx:16:
../include/RbtPolarSF.h:76:5: warning: extra qualification ‘RbtPolarSF::f1prms::’ on member ‘f1prms’
In file included from ../src/lib/RbtPolarSF.cxx:16:0:
../include/RbtPolarSF.h:76:5: warning: extra qualification ‘RbtPolarSF::f1prms::’ on member ‘f1prms’
/usr/bin/g++ -c -pipe -m64 -fpermissive  -Wno-deprecated -O3 -ffast-math -march=i686 -march=k8 -fPIC -D_NDEBUG -I"../include" -I"../include/GP" -I"../import/simplex/include" -I"../import/tnt/include" -o linux-g++-64/release/obj/RbtPopulation.o ../src/lib/RbtPopulation.cxx
/usr/bin/g++ -c -pipe -m64 -fpermissive  -Wno-deprecated -O3 -ffast-math -march=i686 -march=k8 -fPIC -D_NDEBUG -I"../include" -I"../include/GP" -I"../import/simplex/include" -I"../import/tnt/include" -o linux-g++-64/release/obj/RbtPrincipalAxes.o ../src/lib/RbtPrincipalAxes.cxx
/usr/bin/g++ -c -pipe -m64 -fpermissive  -Wno-deprecated -O3 -ffast-math -march=i686 -march=k8 -fPIC -D_NDEBUG -I"../include" -I"../include/GP" -I"../import/simplex/include" -I"../import/tnt/include" -o linux-g++-64/release/obj/RbtPseudoAtom.o ../src/lib/RbtPseudoAtom.cxx
/usr/bin/g++ -c -pipe -m64 -fpermissive  -Wno-deprecated -O3 -ffast-math -march=i686 -march=k8 -fPIC -D_NDEBUG -I"../include" -I"../include/GP" -I"../import/simplex/include" -I"../import/tnt/include" -o linux-g++-64/release/obj/RbtPsfFileSink.o ../src/lib/RbtPsfFileSink.cxx
/usr/bin/g++ -c -pipe -m64 -fpermissive  -Wno-deprecated -O3 -ffast-math -march=i686 -march=k8 -fPIC -D_NDEBUG -I"../include" -I"../include/GP" -I"../import/simplex/include" -I"../import/tnt/include" -o linux-g++-64/release/obj/RbtPsfFileSource.o ../src/lib/RbtPsfFileSource.cxx
/usr/bin/g++ -c -pipe -m64 -fpermissive  -Wno-deprecated -O3 -ffast-math -march=i686 -march=k8 -fPIC -D_NDEBUG -I"../include" -I"../include/GP" -I"../import/simplex/include" -I"../import/tnt/include" -o linux-g++-64/release/obj/RbtRand.o ../src/lib/RbtRand.cxx
/usr/bin/g++ -c -pipe -m64 -fpermissive  -Wno-deprecated -O3 -ffast-math -march=i686 -march=k8 -fPIC -D_NDEBUG -I"../include" -I"../include/GP" -I"../import/simplex/include" -I"../import/tnt/include" -o linux-g++-64/release/obj/RbtRandLigTransform.o ../src/lib/RbtRandLigTransform.cxx
/usr/bin/g++ -c -pipe -m64 -fpermissive  -Wno-deprecated -O3 -ffast-math -march=i686 -march=k8 -fPIC -D_NDEBUG -I"../include" -I"../include/GP" -I"../import/simplex/include" -I"../import/tnt/include" -o linux-g++-64/release/obj/RbtRandPopTransform.o ../src/lib/RbtRandPopTransform.cxx
/usr/bin/g++ -c -pipe -m64 -fpermissive  -Wno-deprecated -O3 -ffast-math -march=i686 -march=k8 -fPIC -D_NDEBUG -I"../include" -I"../include/GP" -I"../import/simplex/include" -I"../import/tnt/include" -o linux-g++-64/release/obj/RbtRealGrid.o ../src/lib/RbtRealGrid.cxx
/usr/bin/g++ -c -pipe -m64 -fpermissive  -Wno-deprecated -O3 -ffast-math -march=i686 -march=k8 -fPIC -D_NDEBUG -I"../include" -I"../include/GP" -I"../import/simplex/include" -I"../import/tnt/include" -o linux-g++-64/release/obj/RbtReceptorFlexData.o ../src/lib/RbtReceptorFlexData.cxx
/usr/bin/g++ -c -pipe -m64 -fpermissive  -Wno-deprecated -O3 -ffast-math -march=i686 -march=k8 -fPIC -D_NDEBUG -I"../include" -I"../include/GP" -I"../import/simplex/include" -I"../import/tnt/include" -o linux-g++-64/release/obj/RbtRotSF.o ../src/lib/RbtRotSF.cxx
/usr/bin/g++ -c -pipe -m64 -fpermissive  -Wno-deprecated -O3 -ffast-math -march=i686 -march=k8 -fPIC -D_NDEBUG -I"../include" -I"../include/GP" -I"../import/simplex/include" -I"../import/tnt/include" -o linux-g++-64/release/obj/RbtSAIdxSF.o ../src/lib/RbtSAIdxSF.cxx
/usr/bin/g++ -c -pipe -m64 -fpermissive  -Wno-deprecated -O3 -ffast-math -march=i686 -march=k8 -fPIC -D_NDEBUG -I"../include" -I"../include/GP" -I"../import/simplex/include" -I"../import/tnt/include" -o linux-g++-64/release/obj/RbtSATypes.o ../src/lib/RbtSATypes.cxx
/usr/bin/g++ -c -pipe -m64 -fpermissive  -Wno-deprecated -O3 -ffast-math -march=i686 -march=k8 -fPIC -D_NDEBUG -I"../include" -I"../include/GP" -I"../import/simplex/include" -I"../import/tnt/include" -o linux-g++-64/release/obj/RbtSFAgg.o ../src/lib/RbtSFAgg.cxx
/usr/bin/g++ -c -pipe -m64 -fpermissive  -Wno-deprecated -O3 -ffast-math -march=i686 -march=k8 -fPIC -D_NDEBUG -I"../include" -I"../include/GP" -I"../import/simplex/include" -I"../import/tnt/include" -o linux-g++-64/release/obj/RbtSFFactory.o ../src/lib/RbtSFFactory.cxx
/usr/bin/g++ -c -pipe -m64 -fpermissive  -Wno-deprecated -O3 -ffast-math -march=i686 -march=k8 -fPIC -D_NDEBUG -I"../include" -I"../include/GP" -I"../import/simplex/include" -I"../import/tnt/include" -o linux-g++-64/release/obj/RbtSetupPMFSF.o ../src/lib/RbtSetupPMFSF.cxx
In file included from ../src/lib/RbtSFFactory.cxx:23:0:
../include/RbtAromIdxSF.h:66:5: warning: extra qualification ‘RbtAromIdxSF::f1prms::’ on member ‘f1prms’
In file included from ../include/RbtPolarIdxSF.h:16:0,
                 from ../src/lib/RbtSFFactory.cxx:24:
../include/RbtPolarSF.h:76:5: warning: extra qualification ‘RbtPolarSF::f1prms::’ on member ‘f1prms’
/usr/bin/g++ -c -pipe -m64 -fpermissive  -Wno-deprecated -O3 -ffast-math -march=i686 -march=k8 -fPIC -D_NDEBUG -I"../include" -I"../include/GP" -I"../import/simplex/include" -I"../import/tnt/include" -o linux-g++-64/release/obj/RbtSetupPolarSF.o ../src/lib/RbtSetupPolarSF.cxx
/usr/bin/g++ -c -pipe -m64 -fpermissive  -Wno-deprecated -O3 -ffast-math -march=i686 -march=k8 -fPIC -D_NDEBUG -I"../include" -I"../include/GP" -I"../import/simplex/include" -I"../import/tnt/include" -o linux-g++-64/release/obj/RbtSetupSASF.o ../src/lib/RbtSetupSASF.cxx
/usr/bin/g++ -c -pipe -m64 -fpermissive  -Wno-deprecated -O3 -ffast-math -march=i686 -march=k8 -fPIC -D_NDEBUG -I"../include" -I"../include/GP" -I"../import/simplex/include" -I"../import/tnt/include" -o linux-g++-64/release/obj/RbtSimAnnTransform.o ../src/lib/RbtSimAnnTransform.cxx
/usr/bin/g++ -c -pipe -m64 -fpermissive  -Wno-deprecated -O3 -ffast-math -march=i686 -march=k8 -fPIC -D_NDEBUG -I"../include" -I"../include/GP" -I"../import/simplex/include" -I"../import/tnt/include" -o linux-g++-64/release/obj/RbtSimplexTransform.o ../src/lib/RbtSimplexTransform.cxx
/usr/bin/g++ -c -pipe -m64 -fpermissive  -Wno-deprecated -O3 -ffast-math -march=i686 -march=k8 -fPIC -D_NDEBUG -I"../include" -I"../include/GP" -I"../import/simplex/include" -I"../import/tnt/include" -o linux-g++-64/release/obj/RbtSiteMapper.o ../src/lib/RbtSiteMapper.cxx
/usr/bin/g++ -c -pipe -m64 -fpermissive  -Wno-deprecated -O3 -ffast-math -march=i686 -march=k8 -fPIC -D_NDEBUG -I"../include" -I"../include/GP" -I"../import/simplex/include" -I"../import/tnt/include" -o linux-g++-64/release/obj/RbtSiteMapperFactory.o ../src/lib/RbtSiteMapperFactory.cxx
/usr/bin/g++ -c -pipe -m64 -fpermissive  -Wno-deprecated -O3 -ffast-math -march=i686 -march=k8 -fPIC -D_NDEBUG -I"../include" -I"../include/GP" -I"../import/simplex/include" -I"../import/tnt/include" -o linux-g++-64/release/obj/RbtSolventFlexData.o ../src/lib/RbtSolventFlexData.cxx
/usr/bin/g++ -c -pipe -m64 -fpermissive  -Wno-deprecated -O3 -ffast-math -march=i686 -march=k8 -fPIC -D_NDEBUG -I"../include" -I"../include/GP" -I"../import/simplex/include" -I"../import/tnt/include" -o linux-g++-64/release/obj/RbtSphereSiteMapper.o ../src/lib/RbtSphereSiteMapper.cxx
/usr/bin/g++ -c -pipe -m64 -fpermissive  -Wno-deprecated -O3 -ffast-math -march=i686 -march=k8 -fPIC -D_NDEBUG -I"../include" -I"../include/GP" -I"../import/simplex/include" -I"../import/tnt/include" -o linux-g++-64/release/obj/RbtStringTokenIter.o ../src/lib/RbtStringTokenIter.cxx
/usr/bin/g++ -c -pipe -m64 -fpermissive  -Wno-deprecated -O3 -ffast-math -march=i686 -march=k8 -fPIC -D_NDEBUG -I"../include" -I"../include/GP" -I"../import/simplex/include" -I"../import/tnt/include" -o linux-g++-64/release/obj/RbtSubject.o ../src/lib/RbtSubject.cxx
/usr/bin/g++ -c -pipe -m64 -fpermissive  -Wno-deprecated -O3 -ffast-math -march=i686 -march=k8 -fPIC -D_NDEBUG -I"../include" -I"../include/GP" -I"../import/simplex/include" -I"../import/tnt/include" -o linux-g++-64/release/obj/RbtTetherSF.o ../src/lib/RbtTetherSF.cxx
/usr/bin/g++ -c -pipe -m64 -fpermissive  -Wno-deprecated -O3 -ffast-math -march=i686 -march=k8 -fPIC -D_NDEBUG -I"../include" -I"../include/GP" -I"../import/simplex/include" -I"../import/tnt/include" -o linux-g++-64/release/obj/RbtToken.o ../src/lib/RbtToken.cxx
/usr/bin/g++ -c -pipe -m64 -fpermissive  -Wno-deprecated -O3 -ffast-math -march=i686 -march=k8 -fPIC -D_NDEBUG -I"../include" -I"../include/GP" -I"../import/simplex/include" -I"../import/tnt/include" -o linux-g++-64/release/obj/RbtTransformAgg.o ../src/lib/RbtTransformAgg.cxx
/usr/bin/g++ -c -pipe -m64 -fpermissive  -Wno-deprecated -O3 -ffast-math -march=i686 -march=k8 -fPIC -D_NDEBUG -I"../include" -I"../include/GP" -I"../import/simplex/include" -I"../import/tnt/include" -o linux-g++-64/release/obj/RbtTransformFactory.o ../src/lib/RbtTransformFactory.cxx
/usr/bin/g++ -c -pipe -m64 -fpermissive  -Wno-deprecated -O3 -ffast-math -march=i686 -march=k8 -fPIC -D_NDEBUG -I"../include" -I"../include/GP" -I"../import/simplex/include" -I"../import/tnt/include" -o linux-g++-64/release/obj/RbtTriposAtomType.o ../src/lib/RbtTriposAtomType.cxx
/usr/bin/g++ -c -pipe -m64 -fpermissive  -Wno-deprecated -O3 -ffast-math -march=i686 -march=k8 -fPIC -D_NDEBUG -I"../include" -I"../include/GP" -I"../import/simplex/include" -I"../import/tnt/include" -o linux-g++-64/release/obj/RbtVdwGridSF.o ../src/lib/RbtVdwGridSF.cxx
/usr/bin/g++ -c -pipe -m64 -fpermissive  -Wno-deprecated -O3 -ffast-math -march=i686 -march=k8 -fPIC -D_NDEBUG -I"../include" -I"../include/GP" -I"../import/simplex/include" -I"../import/tnt/include" -o linux-g++-64/release/obj/RbtVdwIdxSF.o ../src/lib/RbtVdwIdxSF.cxx
/usr/bin/g++ -c -pipe -m64 -fpermissive  -Wno-deprecated -O3 -ffast-math -march=i686 -march=k8 -fPIC -D_NDEBUG -I"../include" -I"../include/GP" -I"../import/simplex/include" -I"../import/tnt/include" -o linux-g++-64/release/obj/RbtVdwIntraSF.o ../src/lib/RbtVdwIntraSF.cxx
/usr/bin/g++ -c -pipe -m64 -fpermissive  -Wno-deprecated -O3 -ffast-math -march=i686 -march=k8 -fPIC -D_NDEBUG -I"../include" -I"../include/GP" -I"../import/simplex/include" -I"../import/tnt/include" -o linux-g++-64/release/obj/RbtVdwSF.o ../src/lib/RbtVdwSF.cxx
/usr/bin/g++ -c -pipe -m64 -fpermissive  -Wno-deprecated -O3 -ffast-math -march=i686 -march=k8 -fPIC -D_NDEBUG -I"../include" -I"../include/GP" -I"../import/simplex/include" -I"../import/tnt/include" -o linux-g++-64/release/obj/RbtWorkSpace.o ../src/lib/RbtWorkSpace.cxx
rm -f libRbt.so.rdock-code-0.0 libRbt.so libRbt.so.rdock-code-0
/usr/bin/g++ -m64 -shared -Wl,-soname,libRbt.so.rdock-code-0 -o libRbt.so.rdock-code-0.0 linux-g++-64/release/obj/NMSearch.o linux-g++-64/release/obj/RbtGPChromosome.o linux-g++-64/release/obj/RbtGPFFCHK1.o linux-g++-64/release/obj/RbtGPFFCrossDock.o linux-g++-64/release/obj/RbtGPFFGold.o linux-g++-64/release/obj/RbtGPFFHSP90.o linux-g++-64/release/obj/RbtGPFFSpike.o linux-g++-64/release/obj/RbtGPFitnessFunction.o linux-g++-64/release/obj/RbtGPGenome.o linux-g++-64/release/obj/RbtGPParser.o linux-g++-64/release/obj/RbtGPPopulation.o linux-g++-64/release/obj/Rbt.o linux-g++-64/release/obj/RbtAlignTransform.o linux-g++-64/release/obj/RbtAnnotation.o linux-g++-64/release/obj/RbtAnnotationHandler.o linux-g++-64/release/obj/RbtAromIdxSF.o linux-g++-64/release/obj/RbtAtom.o linux-g++-64/release/obj/RbtAtomFuncs.o linux-g++-64/release/obj/RbtBaseBiMolTransform.o linux-g++-64/release/obj/RbtBaseFileSink.o linux-g++-64/release/obj/RbtBaseFileSource.o linux-g++-64/release/obj/RbtBaseGrid.o linux-g++-64/release/obj/RbtBaseIdxSF.o linux-g++-64/release/obj/RbtBaseInterSF.o linux-g++-64/release/obj/RbtBaseIntraSF.o linux-g++-64/release/obj/RbtBaseMolecularFileSink.o linux-g++-64/release/obj/RbtBaseMolecularFileSource.o linux-g++-64/release/obj/RbtBaseObject.o linux-g++-64/release/obj/RbtBaseSF.o linux-g++-64/release/obj/RbtBaseTransform.o linux-g++-64/release/obj/RbtBaseUniMolTransform.o linux-g++-64/release/obj/RbtBiMolWorkSpace.o linux-g++-64/release/obj/RbtBond.o linux-g++-64/release/obj/RbtCavityFillSF.o linux-g++-64/release/obj/RbtCavityGridSF.o linux-g++-64/release/obj/RbtCellTokenIter.o linux-g++-64/release/obj/RbtCharmmDataSource.o linux-g++-64/release/obj/RbtCharmmTypesFileSource.o linux-g++-64/release/obj/RbtChrom.o linux-g++-64/release/obj/RbtChromDihedralElement.o linux-g++-64/release/obj/RbtChromDihedralRefData.o linux-g++-64/release/obj/RbtChromElement.o linux-g++-64/release/obj/RbtChromFactory.o linux-g++-64/release/obj/RbtChromOccupancyElement.o linux-g++-64/release/obj/RbtChromOccupancyRefData.o linux-g++-64/release/obj/RbtChromPositionElement.o linux-g++-64/release/obj/RbtChromPositionRefData.o linux-g++-64/release/obj/RbtConstSF.o linux-g++-64/release/obj/RbtConstraint.o linux-g++-64/release/obj/RbtContext.o linux-g++-64/release/obj/RbtCrdFileSink.o linux-g++-64/release/obj/RbtCrdFileSource.o linux-g++-64/release/obj/RbtDebug.o linux-g++-64/release/obj/RbtDihedralIntraSF.o linux-g++-64/release/obj/RbtDihedralSF.o linux-g++-64/release/obj/RbtDihedralTargetSF.o linux-g++-64/release/obj/RbtDirectorySource.o linux-g++-64/release/obj/RbtDockingSite.o linux-g++-64/release/obj/RbtElementFileSource.o linux-g++-64/release/obj/RbtEuler.o linux-g++-64/release/obj/RbtFFTGrid.o linux-g++-64/release/obj/RbtFilter.o linux-g++-64/release/obj/RbtFilterExpression.o linux-g++-64/release/obj/RbtFilterExpressionVisitor.o linux-g++-64/release/obj/RbtFlexAtomFactory.o linux-g++-64/release/obj/RbtGATransform.o linux-g++-64/release/obj/RbtGenome.o linux-g++-64/release/obj/RbtInteractionGrid.o linux-g++-64/release/obj/RbtLigandFlexData.o linux-g++-64/release/obj/RbtLigandSiteMapper.o linux-g++-64/release/obj/RbtMOEGrid.o linux-g++-64/release/obj/RbtMOL2FileSource.o linux-g++-64/release/obj/RbtMdlFileSink.o linux-g++-64/release/obj/RbtMdlFileSource.o linux-g++-64/release/obj/RbtModel.o linux-g++-64/release/obj/RbtModelMutator.o linux-g++-64/release/obj/RbtNmrRestraintFileSource.o linux-g++-64/release/obj/RbtNmrSF.o linux-g++-64/release/obj/RbtNoeRestraint.o linux-g++-64/release/obj/RbtNonBondedGrid.o linux-g++-64/release/obj/RbtNonBondedHHSGrid.o linux-g++-64/release/obj/RbtNullTransform.o linux-g++-64/release/obj/RbtObserver.o linux-g++-64/release/obj/RbtPMF.o linux-g++-64/release/obj/RbtPMFDirSource.o linux-g++-64/release/obj/RbtPMFGridSF.o linux-g++-64/release/obj/RbtPMFIdxSF.o linux-g++-64/release/obj/RbtPRMFactory.o linux-g++-64/release/obj/RbtParamHandler.o linux-g++-64/release/obj/RbtParameterFileSource.o linux-g++-64/release/obj/RbtParser.o linux-g++-64/release/obj/RbtPdbFileSource.o linux-g++-64/release/obj/RbtPharmaSF.o linux-g++-64/release/obj/RbtPolarIdxSF.o linux-g++-64/release/obj/RbtPolarIntraSF.o linux-g++-64/release/obj/RbtPolarSF.o linux-g++-64/release/obj/RbtPopulation.o linux-g++-64/release/obj/RbtPrincipalAxes.o linux-g++-64/release/obj/RbtPseudoAtom.o linux-g++-64/release/obj/RbtPsfFileSink.o linux-g++-64/release/obj/RbtPsfFileSource.o linux-g++-64/release/obj/RbtRand.o linux-g++-64/release/obj/RbtRandLigTransform.o linux-g++-64/release/obj/RbtRandPopTransform.o linux-g++-64/release/obj/RbtRealGrid.o linux-g++-64/release/obj/RbtReceptorFlexData.o linux-g++-64/release/obj/RbtRotSF.o linux-g++-64/release/obj/RbtSAIdxSF.o linux-g++-64/release/obj/RbtSATypes.o linux-g++-64/release/obj/RbtSFAgg.o linux-g++-64/release/obj/RbtSFFactory.o linux-g++-64/release/obj/RbtSetupPMFSF.o linux-g++-64/release/obj/RbtSetupPolarSF.o linux-g++-64/release/obj/RbtSetupSASF.o linux-g++-64/release/obj/RbtSimAnnTransform.o linux-g++-64/release/obj/RbtSimplexTransform.o linux-g++-64/release/obj/RbtSiteMapper.o linux-g++-64/release/obj/RbtSiteMapperFactory.o linux-g++-64/release/obj/RbtSolventFlexData.o linux-g++-64/release/obj/RbtSphereSiteMapper.o linux-g++-64/release/obj/RbtStringTokenIter.o linux-g++-64/release/obj/RbtSubject.o linux-g++-64/release/obj/RbtTetherSF.o linux-g++-64/release/obj/RbtToken.o linux-g++-64/release/obj/RbtTransformAgg.o linux-g++-64/release/obj/RbtTransformFactory.o linux-g++-64/release/obj/RbtTriposAtomType.o linux-g++-64/release/obj/RbtVdwGridSF.o linux-g++-64/release/obj/RbtVdwIdxSF.o linux-g++-64/release/obj/RbtVdwIntraSF.o linux-g++-64/release/obj/RbtVdwSF.o linux-g++-64/release/obj/RbtWorkSpace.o  
ln -s libRbt.so.rdock-code-0.0 libRbt.so
ln -s libRbt.so.rdock-code-0.0 libRbt.so.rdock-code-0
rm -f linux-g++-64/release/lib/libRbt.so.rdock-code-0.0
rm -f linux-g++-64/release/lib/libRbt.so
rm -f linux-g++-64/release/lib/libRbt.so.rdock-code-0
mv libRbt.so.rdock-code-0.0 libRbt.so libRbt.so.rdock-code-0 linux-g++-64/release/lib/
make[2]: Leaving directory `/home/sergi/work/dev/rdock/rdock-code-0/build'
cp -df linux-g++-64/release/lib/* ../lib	
./exemake -t"linux-g++-64" -c"release" -o"Makefile.linux-g++-64-release-exe"
make -j 4		 -f Makefile.linux-g++-64-release-exe exe
make[2]: Entering directory `/home/sergi/work/dev/rdock/rdock-code-0/build'
/usr/bin/g++ -pipe -m64 -fpermissive  -Wno-deprecated -fPIC -O3 -ffast-math -march=i686 -march=k8 -D_NDEBUG -I../include -I../include/GP -I../popt -Llinux-g++-64/release/lib ../src/exe/rbdock.cxx -lRbt -lm -lpopt -o linux-g++-64/release/exe/rbdock
/usr/bin/g++ -pipe -m64 -fpermissive  -Wno-deprecated -fPIC -O3 -ffast-math -march=i686 -march=k8 -D_NDEBUG -I../include -I../include/GP -I../popt -Llinux-g++-64/release/lib ../src/exe/rbcavity.cxx -lRbt -lm -lpopt -o linux-g++-64/release/exe/rbcavity
/usr/bin/g++ -pipe -m64 -fpermissive  -Wno-deprecated -fPIC -O3 -ffast-math -march=i686 -march=k8 -D_NDEBUG -I../include -I../include/GP -I../popt -Llinux-g++-64/release/lib ../src/exe/rbrms.cxx -lRbt -lm -lpopt -o linux-g++-64/release/exe/rbrms
/usr/bin/g++ -pipe -m64 -fpermissive  -Wno-deprecated -fPIC -O3 -ffast-math -march=i686 -march=k8 -D_NDEBUG -I../include -I../include/GP -I../popt -Llinux-g++-64/release/lib ../src/exe/rbmoegrid.cxx -lRbt -lm -lpopt -o linux-g++-64/release/exe/rbmoegrid
/usr/bin/g++ -pipe -m64 -fpermissive  -Wno-deprecated -fPIC -O3 -ffast-math -march=i686 -march=k8 -D_NDEBUG -I../include -I../include/GP -I../popt -Llinux-g++-64/release/lib ../src/exe/rblist.cxx -lRbt -lm -lpopt -o linux-g++-64/release/exe/rblist
/usr/bin/g++ -pipe -m64 -fpermissive  -Wno-deprecated -fPIC -O3 -ffast-math -march=i686 -march=k8 -D_NDEBUG -I../include -I../include/GP -I../popt -Llinux-g++-64/release/lib ../src/exe/rbcalcgrid.cxx -lRbt -lm -lpopt -o linux-g++-64/release/exe/rbcalcgrid
make[2]: Leaving directory `/home/sergi/work/dev/rdock/rdock-code-0/build'
cp -df linux-g++-64/release/exe/* ../bin	
make[1]: Leaving directory `/home/sergi/work/dev/rdock/rdock-code-0/build'
