# Supplementary material for: rDock: A Fast, Versatile and Open Source Program for Docking Ligands to Proteins and Nucleic Acids
Source: PLoS Comput Biol. 2014 Apr 10;10(4):e1003571. doi: 10.1371/journal.pcbi.1003571 (PMC3983074; doi:10.1371/journal.pcbi.1003571)
Supplement: Software S1 — Compressed file with the source code of the rDock software for ligand docking to Proteins and Nucleic Acids. (GZ) [file pcbi.1003571.s010.gz › rDock_2013.1_src/build/test/Main.cxx]

#include <cppunit/extensions/TestFactoryRegistry.h>
#include <cppunit/ui/text/TestRunner.h>
#include "RbtConfig.h"

const RbtString EXEVERSION = " ($Id$)";

int main( int argc, char **argv) {
  RbtString strExeName(argv[0]);
  Rbt::PrintStdHeader(std::cout,strExeName + EXEVERSION);
  CppUnit::TextUi::TestRunner runner;
  CppUnit::TestFactoryRegistry &registry = CppUnit::TestFactoryRegistry::getRegistry();
  runner.addTest( registry.makeTest() );
  runner.run();
  _RBTOBJECTCOUNTER_DUMP_(cout)
  return 0;
}
