# Supplementary material for: rDock: A Fast, Versatile and Open Source Program for Docking Ligands to Proteins and Nucleic Acids
Source: PLoS Comput Biol. 2014 Apr 10;10(4):e1003571. doi: 10.1371/journal.pcbi.1003571 (PMC3983074; doi:10.1371/journal.pcbi.1003571)
Supplement: Software S1 — Compressed file with the source code of the rDock software for ligand docking to Proteins and Nucleic Acids. (GZ) [file pcbi.1003571.s010.gz › rDock_2013.1_src/build/test/RBT_HOME/1koc.psf]

PSF 

       2 !NTITLE
* Insight II-generated PSF for P1KOC using the CHARMPLR_RBT.cfrc forcefield
* Produced on Mon May 13 15:41:53 2002 by szilva

     625 !NATOM
       1 P1KO 5    A    P      62   1.360000E+00   30.9738           0
       2 P1KO 5    A    O1P    43  -7.200000E-01   15.9994           0
       3 P1KO 5    A    O2P    43  -7.200000E-01   15.9994           0
       4 P1KO 5    A    O5'    49  -4.600000E-01   15.9994           0
       5 P1KO 5    A    C5'    12   7.000000E-02   14.0270           0
       6 P1KO 5    A    C4'    11   1.000000E-01   13.0190           0
       7 P1KO 5    A    O4'    50  -3.700000E-01   15.9994           0
       8 P1KO 5    A    C3'    11   0.000000E+00   13.0190           0
       9 P1KO 5    A    O3'    49  -4.600000E-01   15.9994           0
      10 P1KO 5    A    C2'    11   3.200000E-01   13.0190           0
      11 P1KO 5    A    O2'    45  -6.499999E-01   15.9994           0
      12 P1KO 5    A    H2'     8   4.000000E-01    1.0080           0
      13 P1KO 5    A    C1'    11   2.000000E-01   13.0190           0
      14 P1KO 5    A    N9     34  -3.500000E-01   14.0067           0
      15 P1KO 5    A    C8     23   4.200000E-01   13.0190           0
      16 P1KO 5    A    N7     34  -5.400000E-01   14.0067           0
      17 P1KO 5    A    C5     26  -1.000000E-01   12.0110           0
      18 P1KO 5    A    C6     22   7.700000E-01   12.0110           0
      19 P1KO 5    A    N6     32  -7.700000E-01   14.0067           0
      20 P1KO 5    A    H61     1   3.300000E-01    1.0080           0
      21 P1KO 5    A    H62     1   3.300000E-01    1.0080           0
      22 P1KO 5    A    N1     35  -7.700000E-01   14.0067           0
      23 P1KO 5    A    C2     24   7.900000E-01   13.0190           0
      24 P1KO 5    A    N3     35  -7.300000E-01   14.0067           0
      25 P1KO 5    A    C4     26   5.500000E-01   12.0110           0
      26 P1KO 6    G    P      62   1.360000E+00   30.9738           0
      27 P1KO 6    G    O1P    43  -7.200000E-01   15.9994           0
      28 P1KO 6    G    O2P    43  -7.200000E-01   15.9994           0
      29 P1KO 6    G    O5'    49  -4.600000E-01   15.9994           0
      30 P1KO 6    G    C5'    12   7.000000E-02   14.0270           0
      31 P1KO 6    G    C4'    11   1.000000E-01   13.0190           0
      32 P1KO 6    G    O4'    50  -3.700000E-01   15.9994           0
      33 P1KO 6    G    C3'    11   0.000000E+00   13.0190           0
      34 P1KO 6    G    O3'    49  -4.600000E-01   15.9994           0
      35 P1KO 6    G    C2'    11   3.200000E-01   13.0190           0
      36 P1KO 6    G    O2'    45  -6.499999E-01   15.9994           0
      37 P1KO 6    G    H2'     8   4.000000E-01    1.0080           0
      38 P1KO 6    G    C1'    11   2.000000E-01   13.0190           0
      39 P1KO 6    G    N9     34  -1.100000E-01   14.0067           0
      40 P1KO 6    G    C8     23   3.200000E-01   13.0190           0
      41 P1KO 6    G    N7     34  -5.400000E-01   14.0067           0
      42 P1KO 6    G    C5     26  -6.000000E-02   12.0110           0
      43 P1KO 6    G    C6     14   6.900000E-01   12.0110           0
      44 P1KO 6    G    O6     40  -5.500000E-01   15.9994           0
      45 P1KO 6    G    N1     35  -5.900000E-01   14.0067           0
      46 P1KO 6    G    H1      1   3.400000E-01    1.0080           0
      47 P1KO 6    G    C2     22   8.700000E-01   12.0110           0
      48 P1KO 6    G    N2     32  -7.800000E-01   14.0067           0
      49 P1KO 6    G    H21     1   3.300000E-01    1.0080           0
      50 P1KO 6    G    H22     1   3.300000E-01    1.0080           0
      51 P1KO 6    G    N3     35  -7.100000E-01   14.0067           0
      52 P1KO 6    G    C4     26   3.900000E-01   12.0110           0
      53 P1KO 7    A    P      62   1.360000E+00   30.9738           0
      54 P1KO 7    A    O1P    43  -7.200000E-01   15.9994           0
      55 P1KO 7    A    O2P    43  -7.200000E-01   15.9994           0
      56 P1KO 7    A    O5'    49  -4.600000E-01   15.9994           0
      57 P1KO 7    A    C5'    12   7.000000E-02   14.0270           0
      58 P1KO 7    A    C4'    11   1.000000E-01   13.0190           0
      59 P1KO 7    A    O4'    50  -3.700000E-01   15.9994           0
      60 P1KO 7    A    C3'    11   0.000000E+00   13.0190           0
      61 P1KO 7    A    O3'    49  -4.600000E-01   15.9994           0
      62 P1KO 7    A    C2'    11   3.200000E-01   13.0190           0
      63 P1KO 7    A    O2'    45  -6.499999E-01   15.9994           0
      64 P1KO 7    A    H2'     8   4.000000E-01    1.0080           0
      65 P1KO 7    A    C1'    11   2.000000E-01   13.0190           0
      66 P1KO 7    A    N9     34  -3.500000E-01   14.0067           0
      67 P1KO 7    A    C8     23   4.200000E-01   13.0190           0
      68 P1KO 7    A    N7     34  -5.400000E-01   14.0067           0
      69 P1KO 7    A    C5     26  -1.000000E-01   12.0110           0
      70 P1KO 7    A    C6     22   7.700000E-01   12.0110           0
      71 P1KO 7    A    N6     32  -7.700000E-01   14.0067           0
      72 P1KO 7    A    H61     1   3.300000E-01    1.0080           0
      73 P1KO 7    A    H62     1   3.300000E-01    1.0080           0
      74 P1KO 7    A    N1     35  -7.700000E-01   14.0067           0
      75 P1KO 7    A    C2     24   7.900000E-01   13.0190           0
      76 P1KO 7    A    N3     35  -7.300000E-01   14.0067           0
      77 P1KO 7    A    C4     26   5.500000E-01   12.0110           0
      78 P1KO 8    A    P      62   1.360000E+00   30.9738           0
      79 P1KO 8    A    O1P    43  -7.200000E-01   15.9994           0
      80 P1KO 8    A    O2P    43  -7.200000E-01   15.9994           0
      81 P1KO 8    A    O5'    49  -4.600000E-01   15.9994           0
      82 P1KO 8    A    C5'    12   7.000000E-02   14.0270           0
      83 P1KO 8    A    C4'    11   1.000000E-01   13.0190           0
      84 P1KO 8    A    O4'    50  -3.700000E-01   15.9994           0
      85 P1KO 8    A    C3'    11   0.000000E+00   13.0190           0
      86 P1KO 8    A    O3'    49  -4.600000E-01   15.9994           0
      87 P1KO 8    A    C2'    11   3.200000E-01   13.0190           0
      88 P1KO 8    A    O2'    45  -6.499999E-01   15.9994           0
      89 P1KO 8    A    H2'     8   4.000000E-01    1.0080           0
      90 P1KO 8    A    C1'    11   2.000000E-01   13.0190           0
      91 P1KO 8    A    N9     34  -3.500000E-01   14.0067           0
      92 P1KO 8    A    C8     23   4.200000E-01   13.0190           0
      93 P1KO 8    A    N7     34  -5.400000E-01   14.0067           0
      94 P1KO 8    A    C5     26  -1.000000E-01   12.0110           0
      95 P1KO 8    A    C6     22   7.700000E-01   12.0110           0
      96 P1KO 8    A    N6     32  -7.700000E-01   14.0067           0
      97 P1KO 8    A    H61     1   3.300000E-01    1.0080           0
      98 P1KO 8    A    H62     1   3.300000E-01    1.0080           0
      99 P1KO 8    A    N1     35  -7.700000E-01   14.0067           0
     100 P1KO 8    A    C2     24   7.900000E-01   13.0190           0
     101 P1KO 8    A    N3     35  -7.300000E-01   14.0067           0
     102 P1KO 8    A    C4     26   5.500000E-01   12.0110           0
     103 P1KO 9    G    P      62   1.360000E+00   30.9738           0
     104 P1KO 9    G    O1P    43  -7.200000E-01   15.9994           0
     105 P1KO 9    G    O2P    43  -7.200000E-01   15.9994           0
     106 P1KO 9    G    O5'    49  -4.600000E-01   15.9994           0
     107 P1KO 9    G    C5'    12   7.000000E-02   14.0270           0
     108 P1KO 9    G    C4'    11   1.000000E-01   13.0190           0
     109 P1KO 9    G    O4'    50  -3.700000E-01   15.9994           0
     110 P1KO 9    G    C3'    11   0.000000E+00   13.0190           0
     111 P1KO 9    G    O3'    49  -4.600000E-01   15.9994           0
     112 P1KO 9    G    C2'    11   3.200000E-01   13.0190           0
     113 P1KO 9    G    O2'    45  -6.499999E-01   15.9994           0
     114 P1KO 9    G    H2'     8   4.000000E-01    1.0080           0
     115 P1KO 9    G    C1'    11   2.000000E-01   13.0190           0
     116 P1KO 9    G    N9     34  -1.100000E-01   14.0067           0
     117 P1KO 9    G    C8     23   3.200000E-01   13.0190           0
     118 P1KO 9    G    N7     34  -5.400000E-01   14.0067           0
     119 P1KO 9    G    C5     26  -6.000000E-02   12.0110           0
     120 P1KO 9    G    C6     14   6.900000E-01   12.0110           0
     121 P1KO 9    G    O6     40  -5.500000E-01   15.9994           0
     122 P1KO 9    G    N1     35  -5.900000E-01   14.0067           0
     123 P1KO 9    G    H1      1   3.400000E-01    1.0080           0
     124 P1KO 9    G    C2     22   8.700000E-01   12.0110           0
     125 P1KO 9    G    N2     32  -7.800000E-01   14.0067           0
     126 P1KO 9    G    H21     1   3.300000E-01    1.0080           0
     127 P1KO 9    G    H22     1   3.300000E-01    1.0080           0
     128 P1KO 9    G    N3     35  -7.100000E-01   14.0067           0
     129 P1KO 9    G    C4     26   3.900000E-01   12.0110           0
     130 P1KO 10   G    P      62   1.360000E+00   30.9738           0
     131 P1KO 10   G    O1P    43  -7.200000E-01   15.9994           0
     132 P1KO 10   G    O2P    43  -7.200000E-01   15.9994           0
     133 P1KO 10   G    O5'    49  -4.600000E-01   15.9994           0
     134 P1KO 10   G    C5'    12   7.000000E-02   14.0270           0
     135 P1KO 10   G    C4'    11   1.000000E-01   13.0190           0
     136 P1KO 10   G    O4'    50  -3.700000E-01   15.9994           0
     137 P1KO 10   G    C3'    11   0.000000E+00   13.0190           0
     138 P1KO 10   G    O3'    49  -4.600000E-01   15.9994           0
     139 P1KO 10   G    C2'    11   3.200000E-01   13.0190           0
     140 P1KO 10   G    O2'    45  -6.499999E-01   15.9994           0
     141 P1KO 10   G    H2'     8   4.000000E-01    1.0080           0
     142 P1KO 10   G    C1'    11   2.000000E-01   13.0190           0
     143 P1KO 10   G    N9     34  -1.100000E-01   14.0067           0
     144 P1KO 10   G    C8     23   3.200000E-01   13.0190           0
     145 P1KO 10   G    N7     34  -5.400000E-01   14.0067           0
     146 P1KO 10   G    C5     26  -6.000000E-02   12.0110           0
     147 P1KO 10   G    C6     14   6.900000E-01   12.0110           0
     148 P1KO 10   G    O6     40  -5.500000E-01   15.9994           0
     149 P1KO 10   G    N1     35  -5.900000E-01   14.0067           0
     150 P1KO 10   G    H1      1   3.400000E-01    1.0080           0
     151 P1KO 10   G    C2     22   8.700000E-01   12.0110           0
     152 P1KO 10   G    N2     32  -7.800000E-01   14.0067           0
     153 P1KO 10   G    H21     1   3.300000E-01    1.0080           0
     154 P1KO 10   G    H22     1   3.300000E-01    1.0080           0
     155 P1KO 10   G    N3     35  -7.100000E-01   14.0067           0
     156 P1KO 10   G    C4     26   3.900000E-01   12.0110           0
     157 P1KO 11   A    P      62   1.360000E+00   30.9738           0
     158 P1KO 11   A    O1P    43  -7.200000E-01   15.9994           0
     159 P1KO 11   A    O2P    43  -7.200000E-01   15.9994           0
     160 P1KO 11   A    O5'    49  -4.600000E-01   15.9994           0
     161 P1KO 11   A    C5'    12   7.000000E-02   14.0270           0
     162 P1KO 11   A    C4'    11   1.000000E-01   13.0190           0
     163 P1KO 11   A    O4'    50  -3.700000E-01   15.9994           0
     164 P1KO 11   A    C3'    11   0.000000E+00   13.0190           0
     165 P1KO 11   A    O3'    49  -4.600000E-01   15.9994           0
     166 P1KO 11   A    C2'    11   3.200000E-01   13.0190           0
     167 P1KO 11   A    O2'    45  -6.499999E-01   15.9994           0
     168 P1KO 11   A    H2'     8   4.000000E-01    1.0080           0
     169 P1KO 11   A    C1'    11   2.000000E-01   13.0190           0
     170 P1KO 11   A    N9     34  -3.500000E-01   14.0067           0
     171 P1KO 11   A    C8     23   4.200000E-01   13.0190           0
     172 P1KO 11   A    N7     34  -5.400000E-01   14.0067           0
     173 P1KO 11   A    C5     26  -1.000000E-01   12.0110           0
     174 P1KO 11   A    C6     22   7.700000E-01   12.0110           0
     175 P1KO 11   A    N6     32  -7.700000E-01   14.0067           0
     176 P1KO 11   A    H61     1   3.300000E-01    1.0080           0
     177 P1KO 11   A    H62     1   3.300000E-01    1.0080           0
     178 P1KO 11   A    N1     35  -7.700000E-01   14.0067           0
     179 P1KO 11   A    C2     24   7.900000E-01   13.0190           0
     180 P1KO 11   A    N3     35  -7.300000E-01   14.0067           0
     181 P1KO 11   A    C4     26   5.500000E-01   12.0110           0
     182 P1KO 12   G    P      62   1.360000E+00   30.9738           0
     183 P1KO 12   G    O1P    43  -7.200000E-01   15.9994           0
     184 P1KO 12   G    O2P    43  -7.200000E-01   15.9994           0
     185 P1KO 12   G    O5'    49  -4.600000E-01   15.9994           0
     186 P1KO 12   G    C5'    12   7.000000E-02   14.0270           0
     187 P1KO 12   G    C4'    11   1.000000E-01   13.0190           0
     188 P1KO 12   G    O4'    50  -3.700000E-01   15.9994           0
     189 P1KO 12   G    C3'    11   0.000000E+00   13.0190           0
     190 P1KO 12   G    O3'    49  -4.600000E-01   15.9994           0
     191 P1KO 12   G    C2'    11   3.200000E-01   13.0190           0
     192 P1KO 12   G    O2'    45  -6.499999E-01   15.9994           0
     193 P1KO 12   G    H2'     8   4.000000E-01    1.0080           0
     194 P1KO 12   G    C1'    11   2.000000E-01   13.0190           0
     195 P1KO 12   G    N9     34  -1.100000E-01   14.0067           0
     196 P1KO 12   G    C8     23   3.200000E-01   13.0190           0
     197 P1KO 12   G    N7     34  -5.400000E-01   14.0067           0
     198 P1KO 12   G    C5     26  -6.000000E-02   12.0110           0
     199 P1KO 12   G    C6     14   6.900000E-01   12.0110           0
     200 P1KO 12   G    O6     40  -5.500000E-01   15.9994           0
     201 P1KO 12   G    N1     35  -5.900000E-01   14.0067           0
     202 P1KO 12   G    H1      1   3.400000E-01    1.0080           0
     203 P1KO 12   G    C2     22   8.700000E-01   12.0110           0
     204 P1KO 12   G    N2     32  -7.800000E-01   14.0067           0
     205 P1KO 12   G    H21     1   3.300000E-01    1.0080           0
     206 P1KO 12   G    H22     1   3.300000E-01    1.0080           0
     207 P1KO 12   G    N3     35  -7.100000E-01   14.0067           0
     208 P1KO 12   G    C4     26   3.900000E-01   12.0110           0
     209 P1KO 13   C    P      62   1.360000E+00   30.9738           0
     210 P1KO 13   C    O1P    43  -7.200000E-01   15.9994           0
     211 P1KO 13   C    O2P    43  -7.200000E-01   15.9994           0
     212 P1KO 13   C    O5'    49  -4.600000E-01   15.9994           0
     213 P1KO 13   C    C5'    12   7.000000E-02   14.0270           0
     214 P1KO 13   C    C4'    11   1.000000E-01   13.0190           0
     215 P1KO 13   C    O4'    50  -3.700000E-01   15.9994           0
     216 P1KO 13   C    C3'    11   0.000000E+00   13.0190           0
     217 P1KO 13   C    O3'    49  -4.600000E-01   15.9994           0
     218 P1KO 13   C    C2'    11   3.200000E-01   13.0190           0
     219 P1KO 13   C    O2'    45  -6.499999E-01   15.9994           0
     220 P1KO 13   C    H2'     8   4.000000E-01    1.0080           0
     221 P1KO 13   C    C1'    11   2.000000E-01   13.0190           0
     222 P1KO 13   C    N1     35  -2.100000E-01   14.0067           0
     223 P1KO 13   C    C2     14   8.600000E-01   12.0110           0
     224 P1KO 13   C    O2     40  -5.500000E-01   15.9994           0
     225 P1KO 13   C    N3     35  -8.600000E-01   14.0067           0
     226 P1KO 13   C    C4     22   9.400000E-01   12.0110           0
     227 P1KO 13   C    N4     32  -8.299999E-01   14.0067           0
     228 P1KO 13   C    H41     1   3.300000E-01    1.0080           0
     229 P1KO 13   C    H42     1   3.300000E-01    1.0080           0
     230 P1KO 13   C    C5     24  -4.300000E-01   13.0190           0
     231 P1KO 13   C    C6     24   3.500000E-01   13.0190           0
     232 P1KO 14   G    P      62   1.360000E+00   30.9738           0
     233 P1KO 14   G    O1P    43  -7.200000E-01   15.9994           0
     234 P1KO 14   G    O2P    43  -7.200000E-01   15.9994           0
     235 P1KO 14   G    O5'    49  -4.600000E-01   15.9994           0
     236 P1KO 14   G    C5'    12   7.000000E-02   14.0270           0
     237 P1KO 14   G    C4'    11   1.000000E-01   13.0190           0
     238 P1KO 14   G    O4'    50  -3.700000E-01   15.9994           0
     239 P1KO 14   G    C3'    11   0.000000E+00   13.0190           0
     240 P1KO 14   G    O3'    49  -4.600000E-01   15.9994           0
     241 P1KO 14   G    C2'    11   3.200000E-01   13.0190           0
     242 P1KO 14   G    O2'    45  -6.499999E-01   15.9994           0
     243 P1KO 14   G    H2'     8   4.000000E-01    1.0080           0
     244 P1KO 14   G    C1'    11   2.000000E-01   13.0190           0
     245 P1KO 14   G    N9     34  -1.100000E-01   14.0067           0
     246 P1KO 14   G    C8     23   3.200000E-01   13.0190           0
     247 P1KO 14   G    N7     34  -5.400000E-01   14.0067           0
     248 P1KO 14   G    C5     26  -6.000000E-02   12.0110           0
     249 P1KO 14   G    C6     14   6.900000E-01   12.0110           0
     250 P1KO 14   G    O6     40  -5.500000E-01   15.9994           0
     251 P1KO 14   G    N1     35  -5.900000E-01   14.0067           0
     252 P1KO 14   G    H1      1   3.400000E-01    1.0080           0
     253 P1KO 14   G    C2     22   8.700000E-01   12.0110           0
     254 P1KO 14   G    N2     32  -7.800000E-01   14.0067           0
     255 P1KO 14   G    H21     1   3.300000E-01    1.0080           0
     256 P1KO 14   G    H22     1   3.300000E-01    1.0080           0
     257 P1KO 14   G    N3     35  -7.100000E-01   14.0067           0
     258 P1KO 14   G    C4     26   3.900000E-01   12.0110           0
     259 P1KO 15   U    P      62   1.360000E+00   30.9738           0
     260 P1KO 15   U    O1P    43  -7.200000E-01   15.9994           0
     261 P1KO 15   U    O2P    43  -7.200000E-01   15.9994           0
     262 P1KO 15   U    O5'    49  -4.600000E-01   15.9994           0
     263 P1KO 15   U    C5'    12   7.000000E-02   14.0270           0
     264 P1KO 15   U    C4'    11   1.000000E-01   13.0190           0
     265 P1KO 15   U    O4'    50  -3.700000E-01   15.9994           0
     266 P1KO 15   U    C3'    11   0.000000E+00   13.0190           0
     267 P1KO 15   U    O3'    49  -4.600000E-01   15.9994           0
     268 P1KO 15   U    C2'    11   3.200000E-01   13.0190           0
     269 P1KO 15   U    O2'    45  -6.499999E-01   15.9994           0
     270 P1KO 15   U    H2'     8   4.000000E-01    1.0080           0
     271 P1KO 15   U    C1'    11   2.000000E-01   13.0190           0
     272 P1KO 15   U    N1     35  -1.800000E-01   14.0067           0
     273 P1KO 15   U    C2     14   8.000000E-01   12.0110           0
     274 P1KO 15   U    O2     40  -5.500000E-01   15.9994           0
     275 P1KO 15   U    N3     32  -8.100001E-01   14.0067           0
     276 P1KO 15   U    H3      1   4.500000E-01    1.0080           0
     277 P1KO 15   U    C4     14   8.700000E-01   12.0110           0
     278 P1KO 15   U    O4     40  -5.500000E-01   15.9994           0
     279 P1KO 15   U    C5     24  -2.900000E-01   13.0190           0
     280 P1KO 15   U    C6     24   1.900000E-01   13.0190           0
     281 P1KO 27   A    P      62   1.360000E+00   30.9738           0
     282 P1KO 27   A    O1P    43  -7.200000E-01   15.9994           0
     283 P1KO 27   A    O2P    43  -7.200000E-01   15.9994           0
     284 P1KO 27   A    O5'    49  -4.600000E-01   15.9994           0
     285 P1KO 27   A    C5'    12   7.000000E-02   14.0270           0
     286 P1KO 27   A    C4'    11   1.000000E-01   13.0190           0
     287 P1KO 27   A    O4'    50  -3.700000E-01   15.9994           0
     288 P1KO 27   A    C3'    11   0.000000E+00   13.0190           0
     289 P1KO 27   A    O3'    49  -4.600000E-01   15.9994           0
     290 P1KO 27   A    C2'    11   3.200000E-01   13.0190           0
     291 P1KO 27   A    O2'    45  -6.499999E-01   15.9994           0
     292 P1KO 27   A    H2'     8   4.000000E-01    1.0080           0
     293 P1KO 27   A    C1'    11   2.000000E-01   13.0190           0
     294 P1KO 27   A    N9     34  -3.500000E-01   14.0067           0
     295 P1KO 27   A    C8     23   4.200000E-01   13.0190           0
     296 P1KO 27   A    N7     34  -5.400000E-01   14.0067           0
     297 P1KO 27   A    C5     26  -1.000000E-01   12.0110           0
     298 P1KO 27   A    C6     22   7.700000E-01   12.0110           0
     299 P1KO 27   A    N6     32  -7.700000E-01   14.0067           0
     300 P1KO 27   A    H61     1   3.300000E-01    1.0080           0
     301 P1KO 27   A    H62     1   3.300000E-01    1.0080           0
     302 P1KO 27   A    N1     35  -7.700000E-01   14.0067           0
     303 P1KO 27   A    C2     24   7.900000E-01   13.0190           0
     304 P1KO 27   A    N3     35  -7.300000E-01   14.0067           0
     305 P1KO 27   A    C4     26   5.500000E-01   12.0110           0
     306 P1KO 28   C    P      62   1.360000E+00   30.9738           0
     307 P1KO 28   C    O1P    43  -7.200000E-01   15.9994           0
     308 P1KO 28   C    O2P    43  -7.200000E-01   15.9994           0
     309 P1KO 28   C    O5'    49  -4.600000E-01   15.9994           0
     310 P1KO 28   C    C5'    12   7.000000E-02   14.0270           0
     311 P1KO 28   C    C4'    11   1.000000E-01   13.0190           0
     312 P1KO 28   C    O4'    50  -3.700000E-01   15.9994           0
     313 P1KO 28   C    C3'    11   0.000000E+00   13.0190           0
     314 P1KO 28   C    O3'    49  -4.600000E-01   15.9994           0
     315 P1KO 28   C    C2'    11   3.200000E-01   13.0190           0
     316 P1KO 28   C    O2'    45  -6.499999E-01   15.9994           0
     317 P1KO 28   C    H2'     8   4.000000E-01    1.0080           0
     318 P1KO 28   C    C1'    11   2.000000E-01   13.0190           0
     319 P1KO 28   C    N1     35  -2.100000E-01   14.0067           0
     320 P1KO 28   C    C2     14   8.600000E-01   12.0110           0
     321 P1KO 28   C    O2     40  -5.500000E-01   15.9994           0
     322 P1KO 28   C    N3     35  -8.600000E-01   14.0067           0
     323 P1KO 28   C    C4     22   9.400000E-01   12.0110           0
     324 P1KO 28   C    N4     32  -8.299999E-01   14.0067           0
     325 P1KO 28   C    H41     1   3.300000E-01    1.0080           0
     326 P1KO 28   C    H42     1   3.300000E-01    1.0080           0
     327 P1KO 28   C    C5     24  -4.300000E-01   13.0190           0
     328 P1KO 28   C    C6     24   3.500000E-01   13.0190           0
     329 P1KO 29   A    P      62   1.360000E+00   30.9738           0
     330 P1KO 29   A    O1P    43  -7.200000E-01   15.9994           0
     331 P1KO 29   A    O2P    43  -7.200000E-01   15.9994           0
     332 P1KO 29   A    O5'    49  -4.600000E-01   15.9994           0
     333 P1KO 29   A    C5'    12   7.000000E-02   14.0270           0
     334 P1KO 29   A    C4'    11   1.000000E-01   13.0190           0
     335 P1KO 29   A    O4'    50  -3.700000E-01   15.9994           0
     336 P1KO 29   A    C3'    11   0.000000E+00   13.0190           0
     337 P1KO 29   A    O3'    49  -4.600000E-01   15.9994           0
     338 P1KO 29   A    C2'    11   3.200000E-01   13.0190           0
     339 P1KO 29   A    O2'    45  -6.499999E-01   15.9994           0
     340 P1KO 29   A    H2'     8   4.000000E-01    1.0080           0
     341 P1KO 29   A    C1'    11   2.000000E-01   13.0190           0
     342 P1KO 29   A    N9     34  -3.500000E-01   14.0067           0
     343 P1KO 29   A    C8     23   4.200000E-01   13.0190           0
     344 P1KO 29   A    N7     34  -5.400000E-01   14.0067           0
     345 P1KO 29   A    C5     26  -1.000000E-01   12.0110           0
     346 P1KO 29   A    C6     22   7.700000E-01   12.0110           0
     347 P1KO 29   A    N6     32  -7.700000E-01   14.0067           0
     348 P1KO 29   A    H61     1   3.300000E-01    1.0080           0
     349 P1KO 29   A    H62     1   3.300000E-01    1.0080           0
     350 P1KO 29   A    N1     35  -7.700000E-01   14.0067           0
     351 P1KO 29   A    C2     24   7.900000E-01   13.0190           0
     352 P1KO 29   A    N3     35  -7.300000E-01   14.0067           0
     353 P1KO 29   A    C4     26   5.500000E-01   12.0110           0
     354 P1KO 30   G    P      62   1.360000E+00   30.9738           0
     355 P1KO 30   G    O1P    43  -7.200000E-01   15.9994           0
     356 P1KO 30   G    O2P    43  -7.200000E-01   15.9994           0
     357 P1KO 30   G    O5'    49  -4.600000E-01   15.9994           0
     358 P1KO 30   G    C5'    12   7.000000E-02   14.0270           0
     359 P1KO 30   G    C4'    11   1.000000E-01   13.0190           0
     360 P1KO 30   G    O4'    50  -3.700000E-01   15.9994           0
     361 P1KO 30   G    C3'    11   0.000000E+00   13.0190           0
     362 P1KO 30   G    O3'    49  -4.600000E-01   15.9994           0
     363 P1KO 30   G    C2'    11   3.200000E-01   13.0190           0
     364 P1KO 30   G    O2'    45  -6.499999E-01   15.9994           0
     365 P1KO 30   G    H2'     8   4.000000E-01    1.0080           0
     366 P1KO 30   G    C1'    11   2.000000E-01   13.0190           0
     367 P1KO 30   G    N9     34  -1.100000E-01   14.0067           0
     368 P1KO 30   G    C8     23   3.200000E-01   13.0190           0
     369 P1KO 30   G    N7     34  -5.400000E-01   14.0067           0
     370 P1KO 30   G    C5     26  -6.000000E-02   12.0110           0
     371 P1KO 30   G    C6     14   6.900000E-01   12.0110           0
     372 P1KO 30   G    O6     40  -5.500000E-01   15.9994           0
     373 P1KO 30   G    N1     35  -5.900000E-01   14.0067           0
     374 P1KO 30   G    H1      1   3.400000E-01    1.0080           0
     375 P1KO 30   G    C2     22   8.700000E-01   12.0110           0
     376 P1KO 30   G    N2     32  -7.800000E-01   14.0067           0
     377 P1KO 30   G    H21     1   3.300000E-01    1.0080           0
     378 P1KO 30   G    H22     1   3.300000E-01    1.0080           0
     379 P1KO 30   G    N3     35  -7.100000E-01   14.0067           0
     380 P1KO 30   G    C4     26   3.900000E-01   12.0110           0
     381 P1KO 31   G    P      62   1.360000E+00   30.9738           0
     382 P1KO 31   G    O1P    43  -7.200000E-01   15.9994           0
     383 P1KO 31   G    O2P    43  -7.200000E-01   15.9994           0
     384 P1KO 31   G    O5'    49  -4.600000E-01   15.9994           0
     385 P1KO 31   G    C5'    12   7.000000E-02   14.0270           0
     386 P1KO 31   G    C4'    11   1.000000E-01   13.0190           0
     387 P1KO 31   G    O4'    50  -3.700000E-01   15.9994           0
     388 P1KO 31   G    C3'    11   0.000000E+00   13.0190           0
     389 P1KO 31   G    O3'    49  -4.600000E-01   15.9994           0
     390 P1KO 31   G    C2'    11   3.200000E-01   13.0190           0
     391 P1KO 31   G    O2'    45  -6.499999E-01   15.9994           0
     392 P1KO 31   G    H2'     8   4.000000E-01    1.0080           0
     393 P1KO 31   G    C1'    11   2.000000E-01   13.0190           0
     394 P1KO 31   G    N9     34  -1.100000E-01   14.0067           0
     395 P1KO 31   G    C8     23   3.200000E-01   13.0190           0
     396 P1KO 31   G    N7     34  -5.400000E-01   14.0067           0
     397 P1KO 31   G    C5     26  -6.000000E-02   12.0110           0
     398 P1KO 31   G    C6     14   6.900000E-01   12.0110           0
     399 P1KO 31   G    O6     40  -5.500000E-01   15.9994           0
     400 P1KO 31   G    N1     35  -5.900000E-01   14.0067           0
     401 P1KO 31   G    H1      1   3.400000E-01    1.0080           0
     402 P1KO 31   G    C2     22   8.700000E-01   12.0110           0
     403 P1KO 31   G    N2     32  -7.800000E-01   14.0067           0
     404 P1KO 31   G    H21     1   3.300000E-01    1.0080           0
     405 P1KO 31   G    H22     1   3.300000E-01    1.0080           0
     406 P1KO 31   G    N3     35  -7.100000E-01   14.0067           0
     407 P1KO 31   G    C4     26   3.900000E-01   12.0110           0
     408 P1KO 32   U    P      62   1.360000E+00   30.9738           0
     409 P1KO 32   U    O1P    43  -7.200000E-01   15.9994           0
     410 P1KO 32   U    O2P    43  -7.200000E-01   15.9994           0
     411 P1KO 32   U    O5'    49  -4.600000E-01   15.9994           0
     412 P1KO 32   U    C5'    12   7.000000E-02   14.0270           0
     413 P1KO 32   U    C4'    11   1.000000E-01   13.0190           0
     414 P1KO 32   U    O4'    50  -3.700000E-01   15.9994           0
     415 P1KO 32   U    C3'    11   0.000000E+00   13.0190           0
     416 P1KO 32   U    O3'    49  -4.600000E-01   15.9994           0
     417 P1KO 32   U    C2'    11   3.200000E-01   13.0190           0
     418 P1KO 32   U    O2'    45  -6.499999E-01   15.9994           0
     419 P1KO 32   U    H2'     8   4.000000E-01    1.0080           0
     420 P1KO 32   U    C1'    11   2.000000E-01   13.0190           0
     421 P1KO 32   U    N1     35  -1.800000E-01   14.0067           0
     422 P1KO 32   U    C2     14   8.000000E-01   12.0110           0
     423 P1KO 32   U    O2     40  -5.500000E-01   15.9994           0
     424 P1KO 32   U    N3     32  -8.100001E-01   14.0067           0
     425 P1KO 32   U    H3      1   4.500000E-01    1.0080           0
     426 P1KO 32   U    C4     14   8.700000E-01   12.0110           0
     427 P1KO 32   U    O4     40  -5.500000E-01   15.9994           0
     428 P1KO 32   U    C5     24  -2.900000E-01   13.0190           0
     429 P1KO 32   U    C6     24   1.900000E-01   13.0190           0
     430 P1KO 33   A    P      62   1.360000E+00   30.9738           0
     431 P1KO 33   A    O1P    43  -7.200000E-01   15.9994           0
     432 P1KO 33   A    O2P    43  -7.200000E-01   15.9994           0
     433 P1KO 33   A    O5'    49  -4.600000E-01   15.9994           0
     434 P1KO 33   A    C5'    12   7.000000E-02   14.0270           0
     435 P1KO 33   A    C4'    11   1.000000E-01   13.0190           0
     436 P1KO 33   A    O4'    50  -3.700000E-01   15.9994           0
     437 P1KO 33   A    C3'    11   0.000000E+00   13.0190           0
     438 P1KO 33   A    O3'    49  -4.600000E-01   15.9994           0
     439 P1KO 33   A    C2'    11   3.200000E-01   13.0190           0
     440 P1KO 33   A    O2'    45  -6.499999E-01   15.9994           0
     441 P1KO 33   A    H2'     8   4.000000E-01    1.0080           0
     442 P1KO 33   A    C1'    11   2.000000E-01   13.0190           0
     443 P1KO 33   A    N9     34  -3.500000E-01   14.0067           0
     444 P1KO 33   A    C8     23   4.200000E-01   13.0190           0
     445 P1KO 33   A    N7     34  -5.400000E-01   14.0067           0
     446 P1KO 33   A    C5     26  -1.000000E-01   12.0110           0
     447 P1KO 33   A    C6     22   7.700000E-01   12.0110           0
     448 P1KO 33   A    N6     32  -7.700000E-01   14.0067           0
     449 P1KO 33   A    H61     1   3.300000E-01    1.0080           0
     450 P1KO 33   A    H62     1   3.300000E-01    1.0080           0
     451 P1KO 33   A    N1     35  -7.700000E-01   14.0067           0
     452 P1KO 33   A    C2     24   7.900000E-01   13.0190           0
     453 P1KO 33   A    N3     35  -7.300000E-01   14.0067           0
     454 P1KO 33   A    C4     26   5.500000E-01   12.0110           0
     455 P1KO 34   G    P      62   1.360000E+00   30.9738           0
     456 P1KO 34   G    O1P    43  -7.200000E-01   15.9994           0
     457 P1KO 34   G    O2P    43  -7.200000E-01   15.9994           0
     458 P1KO 34   G    O5'    49  -4.600000E-01   15.9994           0
     459 P1KO 34   G    C5'    12   7.000000E-02   14.0270           0
     460 P1KO 34   G    C4'    11   1.000000E-01   13.0190           0
     461 P1KO 34   G    O4'    50  -3.700000E-01   15.9994           0
     462 P1KO 34   G    C3'    11   0.000000E+00   13.0190           0
     463 P1KO 34   G    O3'    49  -4.600000E-01   15.9994           0
     464 P1KO 34   G    C2'    11   3.200000E-01   13.0190           0
     465 P1KO 34   G    O2'    45  -6.499999E-01   15.9994           0
     466 P1KO 34   G    H2'     8   4.000000E-01    1.0080           0
     467 P1KO 34   G    C1'    11   2.000000E-01   13.0190           0
     468 P1KO 34   G    N9     34  -1.100000E-01   14.0067           0
     469 P1KO 34   G    C8     23   3.200000E-01   13.0190           0
     470 P1KO 34   G    N7     34  -5.400000E-01   14.0067           0
     471 P1KO 34   G    C5     26  -6.000000E-02   12.0110           0
     472 P1KO 34   G    C6     14   6.900000E-01   12.0110           0
     473 P1KO 34   G    O6     40  -5.500000E-01   15.9994           0
     474 P1KO 34   G    N1     35  -5.900000E-01   14.0067           0
     475 P1KO 34   G    H1      1   3.400000E-01    1.0080           0
     476 P1KO 34   G    C2     22   8.700000E-01   12.0110           0
     477 P1KO 34   G    N2     32  -7.800000E-01   14.0067           0
     478 P1KO 34   G    H21     1   3.300000E-01    1.0080           0
     479 P1KO 34   G    H22     1   3.300000E-01    1.0080           0
     480 P1KO 34   G    N3     35  -7.100000E-01   14.0067           0
     481 P1KO 34   G    C4     26   3.900000E-01   12.0110           0
     482 P1KO 35   G    P      62   1.360000E+00   30.9738           0
     483 P1KO 35   G    O1P    43  -7.200000E-01   15.9994           0
     484 P1KO 35   G    O2P    43  -7.200000E-01   15.9994           0
     485 P1KO 35   G    O5'    49  -4.600000E-01   15.9994           0
     486 P1KO 35   G    C5'    12   7.000000E-02   14.0270           0
     487 P1KO 35   G    C4'    11   1.000000E-01   13.0190           0
     488 P1KO 35   G    O4'    50  -3.700000E-01   15.9994           0
     489 P1KO 35   G    C3'    11   0.000000E+00   13.0190           0
     490 P1KO 35   G    O3'    49  -4.600000E-01   15.9994           0
     491 P1KO 35   G    C2'    11   3.200000E-01   13.0190           0
     492 P1KO 35   G    O2'    45  -6.499999E-01   15.9994           0
     493 P1KO 35   G    H2'     8   4.000000E-01    1.0080           0
     494 P1KO 35   G    C1'    11   2.000000E-01   13.0190           0
     495 P1KO 35   G    N9     34  -1.100000E-01   14.0067           0
     496 P1KO 35   G    C8     23   3.200000E-01   13.0190           0
     497 P1KO 35   G    N7     34  -5.400000E-01   14.0067           0
     498 P1KO 35   G    C5     26  -6.000000E-02   12.0110           0
     499 P1KO 35   G    C6     14   6.900000E-01   12.0110           0
     500 P1KO 35   G    O6     40  -5.500000E-01   15.9994           0
     501 P1KO 35   G    N1     35  -5.900000E-01   14.0067           0
     502 P1KO 35   G    H1      1   3.400000E-01    1.0080           0
     503 P1KO 35   G    C2     22   8.700000E-01   12.0110           0
     504 P1KO 35   G    N2     32  -7.800000E-01   14.0067           0
     505 P1KO 35   G    H21     1   3.300000E-01    1.0080           0
     506 P1KO 35   G    H22     1   3.300000E-01    1.0080           0
     507 P1KO 35   G    N3     35  -7.100000E-01   14.0067           0
     508 P1KO 35   G    C4     26   3.900000E-01   12.0110           0
     509 P1KO 36   U    P      62   1.360000E+00   30.9738           0
     510 P1KO 36   U    O1P    43  -7.200000E-01   15.9994           0
     511 P1KO 36   U    O2P    43  -7.200000E-01   15.9994           0
     512 P1KO 36   U    O5'    49  -4.600000E-01   15.9994           0
     513 P1KO 36   U    C5'    12   7.000000E-02   14.0270           0
     514 P1KO 36   U    C4'    11   1.000000E-01   13.0190           0
     515 P1KO 36   U    O4'    50  -3.700000E-01   15.9994           0
     516 P1KO 36   U    C3'    11   0.000000E+00   13.0190           0
     517 P1KO 36   U    O3'    49  -4.600000E-01   15.9994           0
     518 P1KO 36   U    C2'    11   3.200000E-01   13.0190           0
     519 P1KO 36   U    O2'    45  -6.499999E-01   15.9994           0
     520 P1KO 36   U    H2'     8   4.000000E-01    1.0080           0
     521 P1KO 36   U    C1'    11   2.000000E-01   13.0190           0
     522 P1KO 36   U    N1     35  -1.800000E-01   14.0067           0
     523 P1KO 36   U    C2     14   8.000000E-01   12.0110           0
     524 P1KO 36   U    O2     40  -5.500000E-01   15.9994           0
     525 P1KO 36   U    N3     32  -8.100001E-01   14.0067           0
     526 P1KO 36   U    H3      1   4.500000E-01    1.0080           0
     527 P1KO 36   U    C4     14   8.700000E-01   12.0110           0
     528 P1KO 36   U    O4     40  -5.500000E-01   15.9994           0
     529 P1KO 36   U    C5     24  -2.900000E-01   13.0190           0
     530 P1KO 36   U    C6     24   1.900000E-01   13.0190           0
     531 P1KO 37   C    P      62   1.360000E+00   30.9738           0
     532 P1KO 37   C    O1P    43  -7.200000E-01   15.9994           0
     533 P1KO 37   C    O2P    43  -7.200000E-01   15.9994           0
     534 P1KO 37   C    O5'    49  -4.600000E-01   15.9994           0
     535 P1KO 37   C    C5'    12   7.000000E-02   14.0270           0
     536 P1KO 37   C    C4'    11   1.000000E-01   13.0190           0
     537 P1KO 37   C    O4'    50  -3.700000E-01   15.9994           0
     538 P1KO 37   C    C3'    11   0.000000E+00   13.0190           0
     539 P1KO 37   C    O3'    49  -4.600000E-01   15.9994           0
     540 P1KO 37   C    C2'    11   3.200000E-01   13.0190           0
     541 P1KO 37   C    O2'    45  -6.499999E-01   15.9994           0
     542 P1KO 37   C    H2'     8   4.000000E-01    1.0080           0
     543 P1KO 37   C    C1'    11   2.000000E-01   13.0190           0
     544 P1KO 37   C    N1     35  -2.100000E-01   14.0067           0
     545 P1KO 37   C    C2     14   8.600000E-01   12.0110           0
     546 P1KO 37   C    O2     40  -5.500000E-01   15.9994           0
     547 P1KO 37   C    N3     35  -8.600000E-01   14.0067           0
     548 P1KO 37   C    C4     22   9.400000E-01   12.0110           0
     549 P1KO 37   C    N4     32  -8.299999E-01   14.0067           0
     550 P1KO 37   C    H41     1   3.300000E-01    1.0080           0
     551 P1KO 37   C    H42     1   3.300000E-01    1.0080           0
     552 P1KO 37   C    C5     24  -4.300000E-01   13.0190           0
     553 P1KO 37   C    C6     24   3.500000E-01   13.0190           0
     554 P1KO 38   G    P      62   1.360000E+00   30.9738           0
     555 P1KO 38   G    O1P    43  -7.200000E-01   15.9994           0
     556 P1KO 38   G    O2P    43  -7.200000E-01   15.9994           0
     557 P1KO 38   G    O5'    49  -4.600000E-01   15.9994           0
     558 P1KO 38   G    C5'    12   7.000000E-02   14.0270           0
     559 P1KO 38   G    C4'    11   1.000000E-01   13.0190           0
     560 P1KO 38   G    O4'    50  -3.700000E-01   15.9994           0
     561 P1KO 38   G    C3'    11   0.000000E+00   13.0190           0
     562 P1KO 38   G    O3'    49  -4.600000E-01   15.9994           0
     563 P1KO 38   G    C2'    11   3.200000E-01   13.0190           0
     564 P1KO 38   G    O2'    45  -6.499999E-01   15.9994           0
     565 P1KO 38   G    H2'     8   4.000000E-01    1.0080           0
     566 P1KO 38   G    C1'    11   2.000000E-01   13.0190           0
     567 P1KO 38   G    N9     34  -1.100000E-01   14.0067           0
     568 P1KO 38   G    C8     23   3.200000E-01   13.0190           0
     569 P1KO 38   G    N7     34  -5.400000E-01   14.0067           0
     570 P1KO 38   G    C5     26  -6.000000E-02   12.0110           0
     571 P1KO 38   G    C6     14   6.900000E-01   12.0110           0
     572 P1KO 38   G    O6     40  -5.500000E-01   15.9994           0
     573 P1KO 38   G    N1     35  -5.900000E-01   14.0067           0
     574 P1KO 38   G    H1      1   3.400000E-01    1.0080           0
     575 P1KO 38   G    C2     22   8.700000E-01   12.0110           0
     576 P1KO 38   G    N2     32  -7.800000E-01   14.0067           0
     577 P1KO 38   G    H21     1   3.300000E-01    1.0080           0
     578 P1KO 38   G    H22     1   3.300000E-01    1.0080           0
     579 P1KO 38   G    N3     35  -7.100000E-01   14.0067           0
     580 P1KO 38   G    C4     26   3.900000E-01   12.0110           0
     581 P1KO 39   C    P      62   1.360000E+00   30.9738           0
     582 P1KO 39   C    O1P    43  -7.200000E-01   15.9994           0
     583 P1KO 39   C    O2P    43  -7.200000E-01   15.9994           0
     584 P1KO 39   C    O5'    49  -4.600000E-01   15.9994           0
     585 P1KO 39   C    C5'    12   7.000000E-02   14.0270           0
     586 P1KO 39   C    C4'    11   1.000000E-01   13.0190           0
     587 P1KO 39   C    O4'    50  -3.700000E-01   15.9994           0
     588 P1KO 39   C    C3'    11   0.000000E+00   13.0190           0
     589 P1KO 39   C    O3'    49  -4.600000E-01   15.9994           0
     590 P1KO 39   C    C2'    11   3.200000E-01   13.0190           0
     591 P1KO 39   C    O2'    45  -6.499999E-01   15.9994           0
     592 P1KO 39   C    H2'     8   4.000000E-01    1.0080           0
     593 P1KO 39   C    C1'    11   2.000000E-01   13.0190           0
     594 P1KO 39   C    N1     35  -2.100000E-01   14.0067           0
     595 P1KO 39   C    C2     14   8.600000E-01   12.0110           0
     596 P1KO 39   C    O2     40  -5.500000E-01   15.9994           0
     597 P1KO 39   C    N3     35  -8.600000E-01   14.0067           0
     598 P1KO 39   C    C4     22   9.400000E-01   12.0110           0
     599 P1KO 39   C    N4     32  -8.299999E-01   14.0067           0
     600 P1KO 39   C    H41     1   3.300000E-01    1.0080           0
     601 P1KO 39   C    H42     1   3.300000E-01    1.0080           0
     602 P1KO 39   C    C5     24  -4.300000E-01   13.0190           0
     603 P1KO 39   C    C6     24   3.500000E-01   13.0190           0
     604 P1KO 40   U    P      62   1.360000E+00   30.9738           0
     605 P1KO 40   U    O1P    43  -7.200000E-01   15.9994           0
     606 P1KO 40   U    O2P    43  -7.200000E-01   15.9994           0
     607 P1KO 40   U    O5'    49  -4.600000E-01   15.9994           0
     608 P1KO 40   U    C5'    12   7.000000E-02   14.0270           0
     609 P1KO 40   U    C4'    11   1.000000E-01   13.0190           0
     610 P1KO 40   U    O4'    50  -3.700000E-01   15.9994           0
     611 P1KO 40   U    C3'    11   0.000000E+00   13.0190           0
     612 P1KO 40   U    O3'    49  -4.600000E-01   15.9994           0
     613 P1KO 40   U    C2'    11   3.200000E-01   13.0190           0
     614 P1KO 40   U    O2'    45  -6.499999E-01   15.9994           0
     615 P1KO 40   U    H2'     8   4.000000E-01    1.0080           0
     616 P1KO 40   U    C1'    11   2.000000E-01   13.0190           0
     617 P1KO 40   U    N1     35  -1.800000E-01   14.0067           0
     618 P1KO 40   U    C2     14   8.000000E-01   12.0110           0
     619 P1KO 40   U    O2     40  -5.500000E-01   15.9994           0
     620 P1KO 40   U    N3     32  -8.100001E-01   14.0067           0
     621 P1KO 40   U    H3      1   4.500000E-01    1.0080           0
     622 P1KO 40   U    C4     14   8.700000E-01   12.0110           0
     623 P1KO 40   U    O4     40  -5.500000E-01   15.9994           0
     624 P1KO 40   U    C5     24  -2.900000E-01   13.0190           0
     625 P1KO 40   U    C6     24   1.900000E-01   13.0190           0

     690 !NBONDS: bonds
       1       2       1       3       1       4       4       5
       5       6       6       8       6       7       8      10
       8       9       7      13      13      14      10      13
      10      11      14      25      14      15      17      25
      17      18      16      17      15      16      18      19
      18      22      22      23      23      24      24      25
      26      27      26      28      26      29      29      30
      30      31      31      33      31      32      33      35
      33      34      32      38      38      39      35      38
      35      36      39      52      39      40      42      52
      42      43      41      42      40      41      43      44
      43      45      45      47      47      48      47      51
      51      52      53      54      53      55      53      56
      56      57      57      58      58      60      58      59
      60      62      60      61      59      65      65      66
      62      65      62      63      66      77      66      67
      69      77      69      70      68      69      67      68
      70      71      70      74      74      75      75      76
      76      77      78      79      78      80      78      81
      81      82      82      83      83      85      83      84
      85      87      85      86      84      90      90      91
      87      90      87      88      91     102      91      92
      94     102      94      95      93      94      92      93
      95      96      95      99      99     100     100     101
     101     102     103     104     103     105     103     106
     106     107     107     108     108     110     108     109
     110     112     110     111     109     115     115     116
     112     115     112     113     116     129     116     117
     119     129     119     120     118     119     117     118
     120     121     120     122     122     124     124     125
     124     128     128     129     130     131     130     132
     130     133     133     134     134     135     135     137
     135     136     137     139     137     138     136     142
     142     143     139     142     139     140     143     156
     143     144     146     156     146     147     145     146
     144     145     147     148     147     149     149     151
     151     152     151     155     155     156     157     158
     157     159     157     160     160     161     161     162
     162     164     162     163     164     166     164     165
     163     169     169     170     166     169     166     167
     170     181     170     171     173     181     173     174
     172     173     171     172     174     175     174     178
     178     179     179     180     180     181     182     183
     182     184     182     185     185     186     186     187
     187     189     187     188     189     191     189     190
     188     194     194     195     191     194     191     192
     195     208     195     196     198     208     198     199
     197     198     196     197     199     200     199     201
     201     203     203     204     203     207     207     208
     209     210     209     211     209     212     212     213
     213     214     214     216     214     215     216     218
     216     217     215     221     221     222     218     221
     218     219     222     223     222     231     223     224
     223     225     225     226     226     227     226     230
     230     231     232     233     232     234     232     235
     235     236     236     237     237     239     237     238
     239     241     239     240     238     244     244     245
     241     244     241     242     245     258     245     246
     248     258     248     249     247     248     246     247
     249     250     249     251     251     253     253     254
     253     257     257     258     259     260     259     261
     259     262     262     263     263     264     264     266
     264     265     266     268     266     267     265     271
     271     272     268     271     268     269     272     273
     272     280     273     274     273     275     275     277
     277     278     277     279     279     280     281     282
     281     283     281     284     284     285     285     286
     286     288     286     287     288     290     288     289
     287     293     293     294     290     293     290     291
     294     305     294     295     297     305     297     298
     296     297     295     296     298     299     298     302
     302     303     303     304     304     305     306     307
     306     308     306     309     309     310     310     311
     311     313     311     312     313     315     313     314
     312     318     318     319     315     318     315     316
     319     320     319     328     320     321     320     322
     322     323     323     324     323     327     327     328
     329     330     329     331     329     332     332     333
     333     334     334     336     334     335     336     338
     336     337     335     341     341     342     338     341
     338     339     342     353     342     343     345     353
     345     346     344     345     343     344     346     347
     346     350     350     351     351     352     352     353
     354     355     354     356     354     357     357     358
     358     359     359     361     359     360     361     363
     361     362     360     366     366     367     363     366
     363     364     367     380     367     368     370     380
     370     371     369     370     368     369     371     372
     371     373     373     375     375     376     375     379
     379     380     381     382     381     383     381     384
     384     385     385     386     386     388     386     387
     388     390     388     389     387     393     393     394
     390     393     390     391     394     407     394     395
     397     407     397     398     396     397     395     396
     398     399     398     400     400     402     402     403
     402     406     406     407     408     409     408     410
     408     411     411     412     412     413     413     415
     413     414     415     417     415     416     414     420
     420     421     417     420     417     418     421     422
     421     429     422     423     422     424     424     426
     426     427     426     428     428     429     430     431
     430     432     430     433     433     434     434     435
     435     437     435     436     437     439     437     438
     436     442     442     443     439     442     439     440
     443     454     443     444     446     454     446     447
     445     446     444     445     447     448     447     451
     451     452     452     453     453     454     455     456
     455     457     455     458     458     459     459     460
     460     462     460     461     462     464     462     463
     461     467     467     468     464     467     464     465
     468     481     468     469     471     481     471     472
     470     471     469     470     472     473     472     474
     474     476     476     477     476     480     480     481
     482     483     482     484     482     485     485     486
     486     487     487     489     487     488     489     491
     489     490     488     494     494     495     491     494
     491     492     495     508     495     496     498     508
     498     499     497     498     496     497     499     500
     499     501     501     503     503     504     503     507
     507     508     509     510     509     511     509     512
     512     513     513     514     514     516     514     515
     516     518     516     517     515     521     521     522
     518     521     518     519     522     523     522     530
     523     524     523     525     525     527     527     528
     527     529     529     530     531     532     531     533
     531     534     534     535     535     536     536     538
     536     537     538     540     538     539     537     543
     543     544     540     543     540     541     544     545
     544     553     545     546     545     547     547     548
     548     549     548     552     552     553     554     555
     554     556     554     557     557     558     558     559
     559     561     559     560     561     563     561     562
     560     566     566     567     563     566     563     564
     567     580     567     568     570     580     570     571
     569     570     568     569     571     572     571     573
     573     575     575     576     575     579     579     580
     581     582     581     583     581     584     584     585
     585     586     586     588     586     587     588     590
     588     589     587     593     593     594     590     593
     590     591     594     595     594     603     595     596
     595     597     597     598     598     599     598     602
     602     603     604     605     604     606     604     607
     607     608     608     609     609     611     609     610
     611     613     611     612     610     616     616     617
     613     616     613     614     617     618     617     625
     618     619     618     620     620     622     622     623
     622     624     624     625       9      26      34      53
      61      78      86     103     111     130     138     157
     165     182     190     209     217     232     240     259
     289     306     314     329     337     354     362     381
     389     408     416     430     438     455     463     482
     490     509     517     531     539     554     562     581
     589     604      11      12      19      20      19      21
      36      37      45      46      48      49      48      50
      63      64      71      72      71      73      88      89
      96      97      96      98     113     114     122     123
     125     126     125     127     140     141     149     150
     152     153     152     154     167     168     175     176
     175     177     192     193     201     202     204     205
     204     206     219     220     227     228     227     229
     242     243     251     252     254     255     254     256
     269     270     275     276     291     292     299     300
     299     301     316     317     324     325     324     326
     339     340     347     348     347     349     364     365
     373     374     376     377     376     378     391     392
     400     401     403     404     403     405     418     419
     424     425     440     441     448     449     448     450
     465     466     474     475     477     478     477     479
     492     493     501     502     504     505     504     506
     519     520     525     526     541     542     549     550
     549     551     564     565     573     574     576     577
     576     578     591     592     599     600     599     601
     614     615     620     621

    1063 !NTHETA: angles
       2       1       3       2       1       4       3       1       4
       1       4       5       4       5       6       5       6       8
       5       6       7       8       6       7       6       8      10
       6       8       9       6       7      13      10       8       9
       8      10      13       8      10      11       8       9      26
       7      13      14       7      13      10      14      13      10
      13      14      25      13      14      15      13      10      11
      10      11      12      25      14      15      14      25      17
      14      25      24      14      15      16      25      17      18
      25      17      16      17      25      24      18      17      16
      17      18      19      17      18      22      17      16      15
      19      18      22      18      19      20      18      19      21
      18      22      23      22      23      24      23      24      25
      27      26      28      27      26      29      27      26       9
      28      26      29      28      26       9      26      29      30
      29      26       9      29      30      31      30      31      33
      30      31      32      33      31      32      31      33      35
      31      33      34      31      32      38      35      33      34
      33      35      38      33      35      36      33      34      53
      32      38      39      32      38      35      39      38      35
      38      39      52      38      39      40      38      35      36
      35      36      37      52      39      40      39      52      42
      39      52      51      39      40      41      52      42      43
      52      42      41      42      52      51      43      42      41
      42      43      44      42      43      45      42      41      40
      44      43      45      43      45      47      43      45      46
      45      47      48      45      47      51      47      45      46
      48      47      51      47      48      49      47      48      50
      47      51      52      54      53      55      54      53      56
      54      53      34      55      53      56      55      53      34
      53      56      57      56      53      34      56      57      58
      57      58      60      57      58      59      60      58      59
      58      60      62      58      60      61      58      59      65
      62      60      61      60      62      65      60      62      63
      60      61      78      59      65      66      59      65      62
      66      65      62      65      66      77      65      66      67
      65      62      63      62      63      64      77      66      67
      66      77      69      66      77      76      66      67      68
      77      69      70      77      69      68      69      77      76
      70      69      68      69      70      71      69      70      74
      69      68      67      71      70      74      70      71      72
      70      71      73      70      74      75      74      75      76
      75      76      77      79      78      80      79      78      81
      79      78      61      80      78      81      80      78      61
      78      81      82      81      78      61      81      82      83
      82      83      85      82      83      84      85      83      84
      83      85      87      83      85      86      83      84      90
      87      85      86      85      87      90      85      87      88
      85      86     103      84      90      91      84      90      87
      91      90      87      90      91     102      90      91      92
      90      87      88      87      88      89     102      91      92
      91     102      94      91     102     101      91      92      93
     102      94      95     102      94      93      94     102     101
      95      94      93      94      95      96      94      95      99
      94      93      92      96      95      99      95      96      97
      95      96      98      95      99     100      99     100     101
     100     101     102     104     103     105     104     103     106
     104     103      86     105     103     106     105     103      86
     103     106     107     106     103      86     106     107     108
     107     108     110     107     108     109     110     108     109
     108     110     112     108     110     111     108     109     115
     112     110     111     110     112     115     110     112     113
     110     111     130     109     115     116     109     115     112
     116     115     112     115     116     129     115     116     117
     115     112     113     112     113     114     129     116     117
     116     129     119     116     129     128     116     117     118
     129     119     120     129     119     118     119     129     128
     120     119     118     119     120     121     119     120     122
     119     118     117     121     120     122     120     122     124
     120     122     123     122     124     125     122     124     128
     124     122     123     125     124     128     124     125     126
     124     125     127     124     128     129     131     130     132
     131     130     133     131     130     111     132     130     133
     132     130     111     130     133     134     133     130     111
     133     134     135     134     135     137     134     135     136
     137     135     136     135     137     139     135     137     138
     135     136     142     139     137     138     137     139     142
     137     139     140     137     138     157     136     142     143
     136     142     139     143     142     139     142     143     156
     142     143     144     142     139     140     139     140     141
     156     143     144     143     156     146     143     156     155
     143     144     145     156     146     147     156     146     145
     146     156     155     147     146     145     146     147     148
     146     147     149     146     145     144     148     147     149
     147     149     151     147     149     150     149     151     152
     149     151     155     151     149     150     152     151     155
     151     152     153     151     152     154     151     155     156
     158     157     159     158     157     160     158     157     138
     159     157     160     159     157     138     157     160     161
     160     157     138     160     161     162     161     162     164
     161     162     163     164     162     163     162     164     166
     162     164     165     162     163     169     166     164     165
     164     166     169     164     166     167     164     165     182
     163     169     170     163     169     166     170     169     166
     169     170     181     169     170     171     169     166     167
     166     167     168     181     170     171     170     181     173
     170     181     180     170     171     172     181     173     174
     181     173     172     173     181     180     174     173     172
     173     174     175     173     174     178     173     172     171
     175     174     178     174     175     176     174     175     177
     174     178     179     178     179     180     179     180     181
     183     182     184     183     182     185     183     182     165
     184     182     185     184     182     165     182     185     186
     185     182     165     185     186     187     186     187     189
     186     187     188     189     187     188     187     189     191
     187     189     190     187     188     194     191     189     190
     189     191     194     189     191     192     189     190     209
     188     194     195     188     194     191     195     194     191
     194     195     208     194     195     196     194     191     192
     191     192     193     208     195     196     195     208     198
     195     208     207     195     196     197     208     198     199
     208     198     197     198     208     207     199     198     197
     198     199     200     198     199     201     198     197     196
     200     199     201     199     201     203     199     201     202
     201     203     204     201     203     207     203     201     202
     204     203     207     203     204     205     203     204     206
     203     207     208     210     209     211     210     209     212
     210     209     190     211     209     212     211     209     190
     209     212     213     212     209     190     212     213     214
     213     214     216     213     214     215     216     214     215
     214     216     218     214     216     217     214     215     221
     218     216     217     216     218     221     216     218     219
     216     217     232     215     221     222     215     221     218
     222     221     218     221     222     223     221     222     231
     221     218     219     218     219     220     223     222     231
     222     223     224     222     223     225     222     231     230
     224     223     225     223     225     226     225     226     227
     225     226     230     227     226     230     226     227     228
     226     227     229     226     230     231     233     232     234
     233     232     235     233     232     217     234     232     235
     234     232     217     232     235     236     235     232     217
     235     236     237     236     237     239     236     237     238
     239     237     238     237     239     241     237     239     240
     237     238     244     241     239     240     239     241     244
     239     241     242     239     240     259     238     244     245
     238     244     241     245     244     241     244     245     258
     244     245     246     244     241     242     241     242     243
     258     245     246     245     258     248     245     258     257
     245     246     247     258     248     249     258     248     247
     248     258     257     249     248     247     248     249     250
     248     249     251     248     247     246     250     249     251
     249     251     253     249     251     252     251     253     254
     251     253     257     253     251     252     254     253     257
     253     254     255     253     254     256     253     257     258
     260     259     261     260     259     262     260     259     240
     261     259     262     261     259     240     259     262     263
     262     259     240     262     263     264     263     264     266
     263     264     265     266     264     265     264     266     268
     264     266     267     264     265     271     268     266     267
     266     268     271     266     268     269     265     271     272
     265     271     268     272     271     268     271     272     273
     271     272     280     271     268     269     268     269     270
     273     272     280     272     273     274     272     273     275
     272     280     279     274     273     275     273     275     277
     273     275     276     275     277     278     275     277     279
     277     275     276     278     277     279     277     279     280
     282     281     283     282     281     284     283     281     284
     281     284     285     284     285     286     285     286     288
     285     286     287     288     286     287     286     288     290
     286     288     289     286     287     293     290     288     289
     288     290     293     288     290     291     288     289     306
     287     293     294     287     293     290     294     293     290
     293     294     305     293     294     295     293     290     291
     290     291     292     305     294     295     294     305     297
     294     305     304     294     295     296     305     297     298
     305     297     296     297     305     304     298     297     296
     297     298     299     297     298     302     297     296     295
     299     298     302     298     299     300     298     299     301
     298     302     303     302     303     304     303     304     305
     307     306     308     307     306     309     307     306     289
     308     306     309     308     306     289     306     309     310
     309     306     289     309     310     311     310     311     313
     310     311     312     313     311     312     311     313     315
     311     313     314     311     312     318     315     313     314
     313     315     318     313     315     316     313     314     329
     312     318     319     312     318     315     319     318     315
     318     319     320     318     319     328     318     315     316
     315     316     317     320     319     328     319     320     321
     319     320     322     319     328     327     321     320     322
     320     322     323     322     323     324     322     323     327
     324     323     327     323     324     325     323     324     326
     323     327     328     330     329     331     330     329     332
     330     329     314     331     329     332     331     329     314
     329     332     333     332     329     314     332     333     334
     333     334     336     333     334     335     336     334     335
     334     336     338     334     336     337     334     335     341
     338     336     337     336     338     341     336     338     339
     336     337     354     335     341     342     335     341     338
     342     341     338     341     342     353     341     342     343
     341     338     339     338     339     340     353     342     343
     342     353     345     342     353     352     342     343     344
     353     345     346     353     345     344     345     353     352
     346     345     344     345     346     347     345     346     350
     345     344     343     347     346     350     346     347     348
     346     347     349     346     350     351     350     351     352
     351     352     353     355     354     356     355     354     357
     355     354     337     356     354     357     356     354     337
     354     357     358     357     354     337     357     358     359
     358     359     361     358     359     360     361     359     360
     359     361     363     359     361     362     359     360     366
     363     361     362     361     363     366     361     363     364
     361     362     381     360     366     367     360     366     363
     367     366     363     366     367     380     366     367     368
     366     363     364     363     364     365     380     367     368
     367     380     370     367     380     379     367     368     369
     380     370     371     380     370     369     370     380     379
     371     370     369     370     371     372     370     371     373
     370     369     368     372     371     373     371     373     375
     371     373     374     373     375     376     373     375     379
     375     373     374     376     375     379     375     376     377
     375     376     378     375     379     380     382     381     383
     382     381     384     382     381     362     383     381     384
     383     381     362     381     384     385     384     381     362
     384     385     386     385     386     388     385     386     387
     388     386     387     386     388     390     386     388     389
     386     387     393     390     388     389     388     390     393
     388     390     391     388     389     408     387     393     394
     387     393     390     394     393     390     393     394     407
     393     394     395     393     390     391     390     391     392
     407     394     395     394     407     397     394     407     406
     394     395     396     407     397     398     407     397     396
     397     407     406     398     397     396     397     398     399
     397     398     400     397     396     395     399     398     400
     398     400     402     398     400     401     400     402     403
     400     402     406     402     400     401     403     402     406
     402     403     404     402     403     405     402     406     407
     409     408     410     409     408     411     409     408     389
     410     408     411     410     408     389     408     411     412
     411     408     389     411     412     413     412     413     415
     412     413     414     415     413     414     413     415     417
     413     415     416     413     414     420     417     415     416
     415     417     420     415     417     418     415     416     430
     414     420     421     414     420     417     421     420     417
     420     421     422     420     421     429     420     417     418
     417     418     419     422     421     429     421     422     423
     421     422     424     421     429     428     423     422     424
     422     424     426     422     424     425     424     426     427
     424     426     428     426     424     425     427     426     428
     426     428     429     431     430     432     431     430     433
     431     430     416     432     430     433     432     430     416
     430     433     434     433     430     416     433     434     435
     434     435     437     434     435     436     437     435     436
     435     437     439     435     437     438     435     436     442
     439     437     438     437     439     442     437     439     440
     437     438     455     436     442     443     436     442     439
     443     442     439     442     443     454     442     443     444
     442     439     440     439     440     441     454     443     444
     443     454     446     443     454     453     443     444     445
     454     446     447     454     446     445     446     454     453
     447     446     445     446     447     448     446     447     451
     446     445     444     448     447     451     447     448     449
     447     448     450     447     451     452     451     452     453
     452     453     454     456     455     457     456     455     458
     456     455     438     457     455     458     457     455     438
     455     458     459     458     455     438     458     459     460
     459     460     462     459     460     461     462     460     461
     460     462     464     460     462     463     460     461     467
     464     462     463     462     464     467     462     464     465
     462     463     482     461     467     468     461     467     464
     468     467     464     467     468     481     467     468     469
     467     464     465     464     465     466     481     468     469
     468     481     471     468     481     480     468     469     470
     481     471     472     481     471     470     471     481     480
     472     471     470     471     472     473     471     472     474
     471     470     469     473     472     474     472     474     476
     472     474     475     474     476     477     474     476     480
     476     474     475     477     476     480     476     477     478
     476     477     479     476     480     481     483     482     484
     483     482     485     483     482     463     484     482     485
     484     482     463     482     485     486     485     482     463
     485     486     487     486     487     489     486     487     488
     489     487     488     487     489     491     487     489     490
     487     488     494     491     489     490     489     491     494
     489     491     492     489     490     509     488     494     495
     488     494     491     495     494     491     494     495     508
     494     495     496     494     491     492     491     492     493
     508     495     496     495     508     498     495     508     507
     495     496     497     508     498     499     508     498     497
     498     508     507     499     498     497     498     499     500
     498     499     501     498     497     496     500     499     501
     499     501     503     499     501     502     501     503     504
     501     503     507     503     501     502     504     503     507
     503     504     505     503     504     506     503     507     508
     510     509     511     510     509     512     510     509     490
     511     509     512     511     509     490     509     512     513
     512     509     490     512     513     514     513     514     516
     513     514     515     516     514     515     514     516     518
     514     516     517     514     515     521     518     516     517
     516     518     521     516     518     519     516     517     531
     515     521     522     515     521     518     522     521     518
     521     522     523     521     522     530     521     518     519
     518     519     520     523     522     530     522     523     524
     522     523     525     522     530     529     524     523     525
     523     525     527     523     525     526     525     527     528
     525     527     529     527     525     526     528     527     529
     527     529     530     532     531     533     532     531     534
     532     531     517     533     531     534     533     531     517
     531     534     535     534     531     517     534     535     536
     535     536     538     535     536     537     538     536     537
     536     538     540     536     538     539     536     537     543
     540     538     539     538     540     543     538     540     541
     538     539     554     537     543     544     537     543     540
     544     543     540     543     544     545     543     544     553
     543     540     541     540     541     542     545     544     553
     544     545     546     544     545     547     544     553     552
     546     545     547     545     547     548     547     548     549
     547     548     552     549     548     552     548     549     550
     548     549     551     548     552     553     555     554     556
     555     554     557     555     554     539     556     554     557
     556     554     539     554     557     558     557     554     539
     557     558     559     558     559     561     558     559     560
     561     559     560     559     561     563     559     561     562
     559     560     566     563     561     562     561     563     566
     561     563     564     561     562     581     560     566     567
     560     566     563     567     566     563     566     567     580
     566     567     568     566     563     564     563     564     565
     580     567     568     567     580     570     567     580     579
     567     568     569     580     570     571     580     570     569
     570     580     579     571     570     569     570     571     572
     570     571     573     570     569     568     572     571     573
     571     573     575     571     573     574     573     575     576
     573     575     579     575     573     574     576     575     579
     575     576     577     575     576     578     575     579     580
     582     581     583     582     581     584     582     581     562
     583     581     584     583     581     562     581     584     585
     584     581     562     584     585     586     585     586     588
     585     586     587     588     586     587     586     588     590
     586     588     589     586     587     593     590     588     589
     588     590     593     588     590     591     588     589     604
     587     593     594     587     593     590     594     593     590
     593     594     595     593     594     603     593     590     591
     590     591     592     595     594     603     594     595     596
     594     595     597     594     603     602     596     595     597
     595     597     598     597     598     599     597     598     602
     599     598     602     598     599     600     598     599     601
     598     602     603     605     604     606     605     604     607
     605     604     589     606     604     607     606     604     589
     604     607     608     607     604     589     607     608     609
     608     609     611     608     609     610     611     609     610
     609     611     613     609     611     612     609     610     616
     613     611     612     611     613     616     611     613     614
     610     616     617     610     616     613     617     616     613
     616     617     618     616     617     625     616     613     614
     613     614     615     618     617     625     617     618     619
     617     618     620     617     625     624     619     618     620
     618     620     622     618     620     621     620     622     623
     620     622     624     622     620     621     623     622     624
     622     624     625      20      19      21      49      48      50
      72      71      73      97      96      98     126     125     127
     153     152     154     176     175     177     205     204     206
     228     227     229     255     254     256     300     299     301
     325     324     326     348     347     349     377     376     378
     404     403     405     449     448     450     478     477     479
     505     504     506     550     549     551     577     576     578
     600     599     601

    1468 !NPHI: dihedrals
       2       1       4       5       3       1       4       5
       1       4       5       6       4       5       6       8
       4       5       6       7       5       6       8      10
       5       6       8       9       5       6       7      13
       7       6       8      10       7       6       8       9
       8       6       7      13       6       8      10      13
       6       8      10      11       6       8       9      26
       6       7      13      14       6       7      13      10
       9       8      10      13       9       8      10      11
      10       8       9      26       8      10      13       7
       8      10      13      14       8      10      11      12
       8       9      26      27       8       9      26      28
       8       9      26      29       7      13      14      25
       7      13      14      15       7      13      10      11
      10      13      14      25      10      13      14      15
      14      13      10      11      13      14      25      17
      13      14      25      24      13      14      15      16
      13      10      11      12      15      14      25      17
      15      14      25      24      25      14      15      16
      14      25      17      18      14      25      17      16
      14      25      24      23      14      15      16      17
      18      17      25      24      25      17      18      19
      25      17      18      22      16      17      25      24
      25      17      16      15      17      25      24      23
      16      17      18      19      16      17      18      22
      18      17      16      15      17      18      19      20
      17      18      19      21      17      18      22      23
      22      18      19      20      22      18      19      21
      19      18      22      23      18      22      23      24
      22      23      24      25      27      26      29      30
      28      26      29      30      30      29      26       9
      26      29      30      31      29      30      31      33
      29      30      31      32      30      31      33      35
      30      31      33      34      30      31      32      38
      32      31      33      35      32      31      33      34
      33      31      32      38      31      33      35      38
      31      33      35      36      31      33      34      53
      31      32      38      39      31      32      38      35
      34      33      35      38      34      33      35      36
      35      33      34      53      33      35      38      32
      33      35      38      39      33      35      36      37
      33      34      53      54      33      34      53      55
      33      34      53      56      32      38      39      52
      32      38      39      40      32      38      35      36
      35      38      39      52      35      38      39      40
      39      38      35      36      38      39      52      42
      38      39      52      51      38      39      40      41
      38      35      36      37      40      39      52      42
      40      39      52      51      52      39      40      41
      39      52      42      43      39      52      42      41
      39      52      51      47      39      40      41      42
      43      42      52      51      52      42      43      44
      52      42      43      45      41      42      52      51
      52      42      41      40      42      52      51      47
      41      42      43      44      41      42      43      45
      43      42      41      40      42      43      45      47
      42      43      45      46      44      43      45      47
      44      43      45      46      43      45      47      48
      43      45      47      51      48      47      45      46
      45      47      48      49      45      47      48      50
      51      47      45      46      45      47      51      52
      51      47      48      49      51      47      48      50
      48      47      51      52      54      53      56      57
      55      53      56      57      57      56      53      34
      53      56      57      58      56      57      58      60
      56      57      58      59      57      58      60      62
      57      58      60      61      57      58      59      65
      59      58      60      62      59      58      60      61
      60      58      59      65      58      60      62      65
      58      60      62      63      58      60      61      78
      58      59      65      66      58      59      65      62
      61      60      62      65      61      60      62      63
      62      60      61      78      60      62      65      59
      60      62      65      66      60      62      63      64
      60      61      78      79      60      61      78      80
      60      61      78      81      59      65      66      77
      59      65      66      67      59      65      62      63
      62      65      66      77      62      65      66      67
      66      65      62      63      65      66      77      69
      65      66      77      76      65      66      67      68
      65      62      63      64      67      66      77      69
      67      66      77      76      77      66      67      68
      66      77      69      70      66      77      69      68
      66      77      76      75      66      67      68      69
      70      69      77      76      77      69      70      71
      77      69      70      74      68      69      77      76
      77      69      68      67      69      77      76      75
      68      69      70      71      68      69      70      74
      70      69      68      67      69      70      71      72
      69      70      71      73      69      70      74      75
      74      70      71      72      74      70      71      73
      71      70      74      75      70      74      75      76
      74      75      76      77      79      78      81      82
      80      78      81      82      82      81      78      61
      78      81      82      83      81      82      83      85
      81      82      83      84      82      83      85      87
      82      83      85      86      82      83      84      90
      84      83      85      87      84      83      85      86
      85      83      84      90      83      85      87      90
      83      85      87      88      83      85      86     103
      83      84      90      91      83      84      90      87
      86      85      87      90      86      85      87      88
      87      85      86     103      85      87      90      84
      85      87      90      91      85      87      88      89
      85      86     103     104      85      86     103     105
      85      86     103     106      84      90      91     102
      84      90      91      92      84      90      87      88
      87      90      91     102      87      90      91      92
      91      90      87      88      90      91     102      94
      90      91     102     101      90      91      92      93
      90      87      88      89      92      91     102      94
      92      91     102     101     102      91      92      93
      91     102      94      95      91     102      94      93
      91     102     101     100      91      92      93      94
      95      94     102     101     102      94      95      96
     102      94      95      99      93      94     102     101
     102      94      93      92      94     102     101     100
      93      94      95      96      93      94      95      99
      95      94      93      92      94      95      96      97
      94      95      96      98      94      95      99     100
      99      95      96      97      99      95      96      98
      96      95      99     100      95      99     100     101
      99     100     101     102     104     103     106     107
     105     103     106     107     107     106     103      86
     103     106     107     108     106     107     108     110
     106     107     108     109     107     108     110     112
     107     108     110     111     107     108     109     115
     109     108     110     112     109     108     110     111
     110     108     109     115     108     110     112     115
     108     110     112     113     108     110     111     130
     108     109     115     116     108     109     115     112
     111     110     112     115     111     110     112     113
     112     110     111     130     110     112     115     109
     110     112     115     116     110     112     113     114
     110     111     130     131     110     111     130     132
     110     111     130     133     109     115     116     129
     109     115     116     117     109     115     112     113
     112     115     116     129     112     115     116     117
     116     115     112     113     115     116     129     119
     115     116     129     128     115     116     117     118
     115     112     113     114     117     116     129     119
     117     116     129     128     129     116     117     118
     116     129     119     120     116     129     119     118
     116     129     128     124     116     117     118     119
     120     119     129     128     129     119     120     121
     129     119     120     122     118     119     129     128
     129     119     118     117     119     129     128     124
     118     119     120     121     118     119     120     122
     120     119     118     117     119     120     122     124
     119     120     122     123     121     120     122     124
     121     120     122     123     120     122     124     125
     120     122     124     128     125     124     122     123
     122     124     125     126     122     124     125     127
     128     124     122     123     122     124     128     129
     128     124     125     126     128     124     125     127
     125     124     128     129     131     130     133     134
     132     130     133     134     134     133     130     111
     130     133     134     135     133     134     135     137
     133     134     135     136     134     135     137     139
     134     135     137     138     134     135     136     142
     136     135     137     139     136     135     137     138
     137     135     136     142     135     137     139     142
     135     137     139     140     135     137     138     157
     135     136     142     143     135     136     142     139
     138     137     139     142     138     137     139     140
     139     137     138     157     137     139     142     136
     137     139     142     143     137     139     140     141
     137     138     157     158     137     138     157     159
     137     138     157     160     136     142     143     156
     136     142     143     144     136     142     139     140
     139     142     143     156     139     142     143     144
     143     142     139     140     142     143     156     146
     142     143     156     155     142     143     144     145
     142     139     140     141     144     143     156     146
     144     143     156     155     156     143     144     145
     143     156     146     147     143     156     146     145
     143     156     155     151     143     144     145     146
     147     146     156     155     156     146     147     148
     156     146     147     149     145     146     156     155
     156     146     145     144     146     156     155     151
     145     146     147     148     145     146     147     149
     147     146     145     144     146     147     149     151
     146     147     149     150     148     147     149     151
     148     147     149     150     147     149     151     152
     147     149     151     155     152     151     149     150
     149     151     152     153     149     151     152     154
     155     151     149     150     149     151     155     156
     155     151     152     153     155     151     152     154
     152     151     155     156     158     157     160     161
     159     157     160     161     161     160     157     138
     157     160     161     162     160     161     162     164
     160     161     162     163     161     162     164     166
     161     162     164     165     161     162     163     169
     163     162     164     166     163     162     164     165
     164     162     163     169     162     164     166     169
     162     164     166     167     162     164     165     182
     162     163     169     170     162     163     169     166
     165     164     166     169     165     164     166     167
     166     164     165     182     164     166     169     163
     164     166     169     170     164     166     167     168
     164     165     182     183     164     165     182     184
     164     165     182     185     163     169     170     181
     163     169     170     171     163     169     166     167
     166     169     170     181     166     169     170     171
     170     169     166     167     169     170     181     173
     169     170     181     180     169     170     171     172
     169     166     167     168     171     170     181     173
     171     170     181     180     181     170     171     172
     170     181     173     174     170     181     173     172
     170     181     180     179     170     171     172     173
     174     173     181     180     181     173     174     175
     181     173     174     178     172     173     181     180
     181     173     172     171     173     181     180     179
     172     173     174     175     172     173     174     178
     174     173     172     171     173     174     175     176
     173     174     175     177     173     174     178     179
     178     174     175     176     178     174     175     177
     175     174     178     179     174     178     179     180
     178     179     180     181     183     182     185     186
     184     182     185     186     186     185     182     165
     182     185     186     187     185     186     187     189
     185     186     187     188     186     187     189     191
     186     187     189     190     186     187     188     194
     188     187     189     191     188     187     189     190
     189     187     188     194     187     189     191     194
     187     189     191     192     187     189     190     209
     187     188     194     195     187     188     194     191
     190     189     191     194     190     189     191     192
     191     189     190     209     189     191     194     188
     189     191     194     195     189     191     192     193
     189     190     209     210     189     190     209     211
     189     190     209     212     188     194     195     208
     188     194     195     196     188     194     191     192
     191     194     195     208     191     194     195     196
     195     194     191     192     194     195     208     198
     194     195     208     207     194     195     196     197
     194     191     192     193     196     195     208     198
     196     195     208     207     208     195     196     197
     195     208     198     199     195     208     198     197
     195     208     207     203     195     196     197     198
     199     198     208     207     208     198     199     200
     208     198     199     201     197     198     208     207
     208     198     197     196     198     208     207     203
     197     198     199     200     197     198     199     201
     199     198     197     196     198     199     201     203
     198     199     201     202     200     199     201     203
     200     199     201     202     199     201     203     204
     199     201     203     207     204     203     201     202
     201     203     204     205     201     203     204     206
     207     203     201     202     201     203     207     208
     207     203     204     205     207     203     204     206
     204     203     207     208     210     209     212     213
     211     209     212     213     213     212     209     190
     209     212     213     214     212     213     214     216
     212     213     214     215     213     214     216     218
     213     214     216     217     213     214     215     221
     215     214     216     218     215     214     216     217
     216     214     215     221     214     216     218     221
     214     216     218     219     214     216     217     232
     214     215     221     222     214     215     221     218
     217     216     218     221     217     216     218     219
     218     216     217     232     216     218     221     215
     216     218     221     222     216     218     219     220
     216     217     232     233     216     217     232     234
     216     217     232     235     215     221     222     223
     215     221     222     231     215     221     218     219
     218     221     222     223     218     221     222     231
     222     221     218     219     221     222     223     224
     221     222     223     225     221     222     231     230
     221     218     219     220     231     222     223     224
     231     222     223     225     223     222     231     230
     222     223     225     226     222     231     230     226
     224     223     225     226     223     225     226     227
     223     225     226     230     225     226     227     228
     225     226     227     229     225     226     230     231
     230     226     227     228     230     226     227     229
     227     226     230     231     233     232     235     236
     234     232     235     236     236     235     232     217
     232     235     236     237     235     236     237     239
     235     236     237     238     236     237     239     241
     236     237     239     240     236     237     238     244
     238     237     239     241     238     237     239     240
     239     237     238     244     237     239     241     244
     237     239     241     242     237     239     240     259
     237     238     244     245     237     238     244     241
     240     239     241     244     240     239     241     242
     241     239     240     259     239     241     244     238
     239     241     244     245     239     241     242     243
     239     240     259     260     239     240     259     261
     239     240     259     262     238     244     245     258
     238     244     245     246     238     244     241     242
     241     244     245     258     241     244     245     246
     245     244     241     242     244     245     258     248
     244     245     258     257     244     245     246     247
     244     241     242     243     246     245     258     248
     246     245     258     257     258     245     246     247
     245     258     248     249     245     258     248     247
     245     258     257     253     245     246     247     248
     249     248     258     257     258     248     249     250
     258     248     249     251     247     248     258     257
     258     248     247     246     248     258     257     253
     247     248     249     250     247     248     249     251
     249     248     247     246     248     249     251     253
     248     249     251     252     250     249     251     253
     250     249     251     252     249     251     253     254
     249     251     253     257     254     253     251     252
     251     253     254     255     251     253     254     256
     257     253     251     252     251     253     257     258
     257     253     254     255     257     253     254     256
     254     253     257     258     260     259     262     263
     261     259     262     263     263     262     259     240
     259     262     263     264     262     263     264     266
     262     263     264     265     263     264     266     268
     263     264     266     267     263     264     265     271
     265     264     266     268     265     264     266     267
     266     264     265     271     264     266     268     271
     264     266     268     269     264     265     271     272
     264     265     271     268     267     266     268     271
     267     266     268     269     266     268     271     265
     266     268     271     272     266     268     269     270
     265     271     272     273     265     271     272     280
     265     271     268     269     268     271     272     273
     268     271     272     280     272     271     268     269
     271     272     273     274     271     272     273     275
     271     272     280     279     271     268     269     270
     280     272     273     274     280     272     273     275
     273     272     280     279     272     273     275     277
     272     273     275     276     272     280     279     277
     274     273     275     277     274     273     275     276
     273     275     277     278     273     275     277     279
     278     277     275     276     279     277     275     276
     275     277     279     280     278     277     279     280
     282     281     284     285     283     281     284     285
     281     284     285     286     284     285     286     288
     284     285     286     287     285     286     288     290
     285     286     288     289     285     286     287     293
     287     286     288     290     287     286     288     289
     288     286     287     293     286     288     290     293
     286     288     290     291     286     288     289     306
     286     287     293     294     286     287     293     290
     289     288     290     293     289     288     290     291
     290     288     289     306     288     290     293     287
     288     290     293     294     288     290     291     292
     288     289     306     307     288     289     306     308
     288     289     306     309     287     293     294     305
     287     293     294     295     287     293     290     291
     290     293     294     305     290     293     294     295
     294     293     290     291     293     294     305     297
     293     294     305     304     293     294     295     296
     293     290     291     292     295     294     305     297
     295     294     305     304     305     294     295     296
     294     305     297     298     294     305     297     296
     294     305     304     303     294     295     296     297
     298     297     305     304     305     297     298     299
     305     297     298     302     296     297     305     304
     305     297     296     295     297     305     304     303
     296     297     298     299     296     297     298     302
     298     297     296     295     297     298     299     300
     297     298     299     301     297     298     302     303
     302     298     299     300     302     298     299     301
     299     298     302     303     298     302     303     304
     302     303     304     305     307     306     309     310
     308     306     309     310     310     309     306     289
     306     309     310     311     309     310     311     313
     309     310     311     312     310     311     313     315
     310     311     313     314     310     311     312     318
     312     311     313     315     312     311     313     314
     313     311     312     318     311     313     315     318
     311     313     315     316     311     313     314     329
     311     312     318     319     311     312     318     315
     314     313     315     318     314     313     315     316
     315     313     314     329     313     315     318     312
     313     315     318     319     313     315     316     317
     313     314     329     330     313     314     329     331
     313     314     329     332     312     318     319     320
     312     318     319     328     312     318     315     316
     315     318     319     320     315     318     319     328
     319     318     315     316     318     319     320     321
     318     319     320     322     318     319     328     327
     318     315     316     317     328     319     320     321
     328     319     320     322     320     319     328     327
     319     320     322     323     319     328     327     323
     321     320     322     323     320     322     323     324
     320     322     323     327     322     323     324     325
     322     323     324     326     322     323     327     328
     327     323     324     325     327     323     324     326
     324     323     327     328     330     329     332     333
     331     329     332     333     333     332     329     314
     329     332     333     334     332     333     334     336
     332     333     334     335     333     334     336     338
     333     334     336     337     333     334     335     341
     335     334     336     338     335     334     336     337
     336     334     335     341     334     336     338     341
     334     336     338     339     334     336     337     354
     334     335     341     342     334     335     341     338
     337     336     338     341     337     336     338     339
     338     336     337     354     336     338     341     335
     336     338     341     342     336     338     339     340
     336     337     354     355     336     337     354     356
     336     337     354     357     335     341     342     353
     335     341     342     343     335     341     338     339
     338     341     342     353     338     341     342     343
     342     341     338     339     341     342     353     345
     341     342     353     352     341     342     343     344
     341     338     339     340     343     342     353     345
     343     342     353     352     353     342     343     344
     342     353     345     346     342     353     345     344
     342     353     352     351     342     343     344     345
     346     345     353     352     353     345     346     347
     353     345     346     350     344     345     353     352
     353     345     344     343     345     353     352     351
     344     345     346     347     344     345     346     350
     346     345     344     343     345     346     347     348
     345     346     347     349     345     346     350     351
     350     346     347     348     350     346     347     349
     347     346     350     351     346     350     351     352
     350     351     352     353     355     354     357     358
     356     354     357     358     358     357     354     337
     354     357     358     359     357     358     359     361
     357     358     359     360     358     359     361     363
     358     359     361     362     358     359     360     366
     360     359     361     363     360     359     361     362
     361     359     360     366     359     361     363     366
     359     361     363     364     359     361     362     381
     359     360     366     367     359     360     366     363
     362     361     363     366     362     361     363     364
     363     361     362     381     361     363     366     360
     361     363     366     367     361     363     364     365
     361     362     381     382     361     362     381     383
     361     362     381     384     360     366     367     380
     360     366     367     368     360     366     363     364
     363     366     367     380     363     366     367     368
     367     366     363     364     366     367     380     370
     366     367     380     379     366     367     368     369
     366     363     364     365     368     367     380     370
     368     367     380     379     380     367     368     369
     367     380     370     371     367     380     370     369
     367     380     379     375     367     368     369     370
     371     370     380     379     380     370     371     372
     380     370     371     373     369     370     380     379
     380     370     369     368     370     380     379     375
     369     370     371     372     369     370     371     373
     371     370     369     368     370     371     373     375
     370     371     373     374     372     371     373     375
     372     371     373     374     371     373     375     376
     371     373     375     379     376     375     373     374
     373     375     376     377     373     375     376     378
     379     375     373     374     373     375     379     380
     379     375     376     377     379     375     376     378
     376     375     379     380     382     381     384     385
     383     381     384     385     385     384     381     362
     381     384     385     386     384     385     386     388
     384     385     386     387     385     386     388     390
     385     386     388     389     385     386     387     393
     387     386     388     390     387     386     388     389
     388     386     387     393     386     388     390     393
     386     388     390     391     386     388     389     408
     386     387     393     394     386     387     393     390
     389     388     390     393     389     388     390     391
     390     388     389     408     388     390     393     387
     388     390     393     394     388     390     391     392
     388     389     408     409     388     389     408     410
     388     389     408     411     387     393     394     407
     387     393     394     395     387     393     390     391
     390     393     394     407     390     393     394     395
     394     393     390     391     393     394     407     397
     393     394     407     406     393     394     395     396
     393     390     391     392     395     394     407     397
     395     394     407     406     407     394     395     396
     394     407     397     398     394     407     397     396
     394     407     406     402     394     395     396     397
     398     397     407     406     407     397     398     399
     407     397     398     400     396     397     407     406
     407     397     396     395     397     407     406     402
     396     397     398     399     396     397     398     400
     398     397     396     395     397     398     400     402
     397     398     400     401     399     398     400     402
     399     398     400     401     398     400     402     403
     398     400     402     406     403     402     400     401
     400     402     403     404     400     402     403     405
     406     402     400     401     400     402     406     407
     406     402     403     404     406     402     403     405
     403     402     406     407     409     408     411     412
     410     408     411     412     412     411     408     389
     408     411     412     413     411     412     413     415
     411     412     413     414     412     413     415     417
     412     413     415     416     412     413     414     420
     414     413     415     417     414     413     415     416
     415     413     414     420     413     415     417     420
     413     415     417     418     413     415     416     430
     413     414     420     421     413     414     420     417
     416     415     417     420     416     415     417     418
     417     415     416     430     415     417     420     414
     415     417     420     421     415     417     418     419
     415     416     430     431     415     416     430     432
     415     416     430     433     414     420     421     422
     414     420     421     429     414     420     417     418
     417     420     421     422     417     420     421     429
     421     420     417     418     420     421     422     423
     420     421     422     424     420     421     429     428
     420     417     418     419     429     421     422     423
     429     421     422     424     422     421     429     428
     421     422     424     426     421     422     424     425
     421     429     428     426     423     422     424     426
     423     422     424     425     422     424     426     427
     422     424     426     428     427     426     424     425
     428     426     424     425     424     426     428     429
     427     426     428     429     431     430     433     434
     432     430     433     434     434     433     430     416
     430     433     434     435     433     434     435     437
     433     434     435     436     434     435     437     439
     434     435     437     438     434     435     436     442
     436     435     437     439     436     435     437     438
     437     435     436     442     435     437     439     442
     435     437     439     440     435     437     438     455
     435     436     442     443     435     436     442     439
     438     437     439     442     438     437     439     440
     439     437     438     455     437     439     442     436
     437     439     442     443     437     439     440     441
     437     438     455     456     437     438     455     457
     437     438     455     458     436     442     443     454
     436     442     443     444     436     442     439     440
     439     442     443     454     439     442     443     444
     443     442     439     440     442     443     454     446
     442     443     454     453     442     443     444     445
     442     439     440     441     444     443     454     446
     444     443     454     453     454     443     444     445
     443     454     446     447     443     454     446     445
     443     454     453     452     443     444     445     446
     447     446     454     453     454     446     447     448
     454     446     447     451     445     446     454     453
     454     446     445     444     446     454     453     452
     445     446     447     448     445     446     447     451
     447     446     445     444     446     447     448     449
     446     447     448     450     446     447     451     452
     451     447     448     449     451     447     448     450
     448     447     451     452     447     451     452     453
     451     452     453     454     456     455     458     459
     457     455     458     459     459     458     455     438
     455     458     459     460     458     459     460     462
     458     459     460     461     459     460     462     464
     459     460     462     463     459     460     461     467
     461     460     462     464     461     460     462     463
     462     460     461     467     460     462     464     467
     460     462     464     465     460     462     463     482
     460     461     467     468     460     461     467     464
     463     462     464     467     463     462     464     465
     464     462     463     482     462     464     467     461
     462     464     467     468     462     464     465     466
     462     463     482     483     462     463     482     484
     462     463     482     485     461     467     468     481
     461     467     468     469     461     467     464     465
     464     467     468     481     464     467     468     469
     468     467     464     465     467     468     481     471
     467     468     481     480     467     468     469     470
     467     464     465     466     469     468     481     471
     469     468     481     480     481     468     469     470
     468     481     471     472     468     481     471     470
     468     481     480     476     468     469     470     471
     472     471     481     480     481     471     472     473
     481     471     472     474     470     471     481     480
     481     471     470     469     471     481     480     476
     470     471     472     473     470     471     472     474
     472     471     470     469     471     472     474     476
     471     472     474     475     473     472     474     476
     473     472     474     475     472     474     476     477
     472     474     476     480     477     476     474     475
     474     476     477     478     474     476     477     479
     480     476     474     475     474     476     480     481
     480     476     477     478     480     476     477     479
     477     476     480     481     483     482     485     486
     484     482     485     486     486     485     482     463
     482     485     486     487     485     486     487     489
     485     486     487     488     486     487     489     491
     486     487     489     490     486     487     488     494
     488     487     489     491     488     487     489     490
     489     487     488     494     487     489     491     494
     487     489     491     492     487     489     490     509
     487     488     494     495     487     488     494     491
     490     489     491     494     490     489     491     492
     491     489     490     509     489     491     494     488
     489     491     494     495     489     491     492     493
     489     490     509     510     489     490     509     511
     489     490     509     512     488     494     495     508
     488     494     495     496     488     494     491     492
     491     494     495     508     491     494     495     496
     495     494     491     492     494     495     508     498
     494     495     508     507     494     495     496     497
     494     491     492     493     496     495     508     498
     496     495     508     507     508     495     496     497
     495     508     498     499     495     508     498     497
     495     508     507     503     495     496     497     498
     499     498     508     507     508     498     499     500
     508     498     499     501     497     498     508     507
     508     498     497     496     498     508     507     503
     497     498     499     500     497     498     499     501
     499     498     497     496     498     499     501     503
     498     499     501     502     500     499     501     503
     500     499     501     502     499     501     503     504
     499     501     503     507     504     503     501     502
     501     503     504     505     501     503     504     506
     507     503     501     502     501     503     507     508
     507     503     504     505     507     503     504     506
     504     503     507     508     510     509     512     513
     511     509     512     513     513     512     509     490
     509     512     513     514     512     513     514     516
     512     513     514     515     513     514     516     518
     513     514     516     517     513     514     515     521
     515     514     516     518     515     514     516     517
     516     514     515     521     514     516     518     521
     514     516     518     519     514     516     517     531
     514     515     521     522     514     515     521     518
     517     516     518     521     517     516     518     519
     518     516     517     531     516     518     521     515
     516     518     521     522     516     518     519     520
     516     517     531     532     516     517     531     533
     516     517     531     534     515     521     522     523
     515     521     522     530     515     521     518     519
     518     521     522     523     518     521     522     530
     522     521     518     519     521     522     523     524
     521     522     523     525     521     522     530     529
     521     518     519     520     530     522     523     524
     530     522     523     525     523     522     530     529
     522     523     525     527     522     523     525     526
     522     530     529     527     524     523     525     527
     524     523     525     526     523     525     527     528
     523     525     527     529     528     527     525     526
     529     527     525     526     525     527     529     530
     528     527     529     530     532     531     534     535
     533     531     534     535     535     534     531     517
     531     534     535     536     534     535     536     538
     534     535     536     537     535     536     538     540
     535     536     538     539     535     536     537     543
     537     536     538     540     537     536     538     539
     538     536     537     543     536     538     540     543
     536     538     540     541     536     538     539     554
     536     537     543     544     536     537     543     540
     539     538     540     543     539     538     540     541
     540     538     539     554     538     540     543     537
     538     540     543     544     538     540     541     542
     538     539     554     555     538     539     554     556
     538     539     554     557     537     543     544     545
     537     543     544     553     537     543     540     541
     540     543     544     545     540     543     544     553
     544     543     540     541     543     544     545     546
     543     544     545     547     543     544     553     552
     543     540     541     542     553     544     545     546
     553     544     545     547     545     544     553     552
     544     545     547     548     544     553     552     548
     546     545     547     548     545     547     548     549
     545     547     548     552     547     548     549     550
     547     548     549     551     547     548     552     553
     552     548     549     550     552     548     549     551
     549     548     552     553     555     554     557     558
     556     554     557     558     558     557     554     539
     554     557     558     559     557     558     559     561
     557     558     559     560     558     559     561     563
     558     559     561     562     558     559     560     566
     560     559     561     563     560     559     561     562
     561     559     560     566     559     561     563     566
     559     561     563     564     559     561     562     581
     559     560     566     567     559     560     566     563
     562     561     563     566     562     561     563     564
     563     561     562     581     561     563     566     560
     561     563     566     567     561     563     564     565
     561     562     581     582     561     562     581     583
     561     562     581     584     560     566     567     580
     560     566     567     568     560     566     563     564
     563     566     567     580     563     566     567     568
     567     566     563     564     566     567     580     570
     566     567     580     579     566     567     568     569
     566     563     564     565     568     567     580     570
     568     567     580     579     580     567     568     569
     567     580     570     571     567     580     570     569
     567     580     579     575     567     568     569     570
     571     570     580     579     580     570     571     572
     580     570     571     573     569     570     580     579
     580     570     569     568     570     580     579     575
     569     570     571     572     569     570     571     573
     571     570     569     568     570     571     573     575
     570     571     573     574     572     571     573     575
     572     571     573     574     571     573     575     576
     571     573     575     579     576     575     573     574
     573     575     576     577     573     575     576     578
     579     575     573     574     573     575     579     580
     579     575     576     577     579     575     576     578
     576     575     579     580     582     581     584     585
     583     581     584     585     585     584     581     562
     581     584     585     586     584     585     586     588
     584     585     586     587     585     586     588     590
     585     586     588     589     585     586     587     593
     587     586     588     590     587     586     588     589
     588     586     587     593     586     588     590     593
     586     588     590     591     586     588     589     604
     586     587     593     594     586     587     593     590
     589     588     590     593     589     588     590     591
     590     588     589     604     588     590     593     587
     588     590     593     594     588     590     591     592
     588     589     604     605     588     589     604     606
     588     589     604     607     587     593     594     595
     587     593     594     603     587     593     590     591
     590     593     594     595     590     593     594     603
     594     593     590     591     593     594     595     596
     593     594     595     597     593     594     603     602
     593     590     591     592     603     594     595     596
     603     594     595     597     595     594     603     602
     594     595     597     598     594     603     602     598
     596     595     597     598     595     597     598     599
     595     597     598     602     597     598     599     600
     597     598     599     601     597     598     602     603
     602     598     599     600     602     598     599     601
     599     598     602     603     605     604     607     608
     606     604     607     608     608     607     604     589
     604     607     608     609     607     608     609     611
     607     608     609     610     608     609     611     613
     608     609     611     612     608     609     610     616
     610     609     611     613     610     609     611     612
     611     609     610     616     609     611     613     616
     609     611     613     614     609     610     616     617
     609     610     616     613     612     611     613     616
     612     611     613     614     611     613     616     610
     611     613     616     617     611     613     614     615
     610     616     617     618     610     616     617     625
     610     616     613     614     613     616     617     618
     613     616     617     625     617     616     613     614
     616     617     618     619     616     617     618     620
     616     617     625     624     616     613     614     615
     625     617     618     619     625     617     618     620
     618     617     625     624     617     618     620     622
     617     618     620     621     617     625     624     622
     619     618     620     622     619     618     620     621
     618     620     622     623     618     620     622     624
     623     622     620     621     624     622     620     621
     620     622     624     625     623     622     624     625

     472 !NIMPHI: impropers
       5       7       8       6       9      10       6       8
      14      10       7      13      13      25      15      14
      14      25      17      16      25      17      16      15
      17      16      15      14      16      15      14      25
      15      14      25      17      19      22      17      18
      19      21      20      18      25      24      23      22
      24      23      22      18      23      22      18      17
      22      18      17      25      18      17      25      24
      17      25      24      23      25      14      24      17
      17      16      18      25      10       8      13      11
      30      32      33      31      34      35      31      33
      39      35      32      38      38      52      40      39
      39      52      42      41      52      42      41      40
      42      41      40      39      41      40      39      52
      40      39      52      42      48      51      45      47
      46      47      43      45      44      45      42      43
      52      51      47      45      51      47      45      43
      47      45      43      42      45      43      42      52
      43      42      52      51      42      52      51      47
      48      50      49      47      52      39      51      42
      42      41      43      52      35      33      38      36
      57      59      60      58      61      62      58      60
      66      62      59      65      65      77      67      66
      66      77      69      68      77      69      68      67
      69      68      67      66      68      67      66      77
      67      66      77      69      71      74      69      70
      71      73      72      70      77      76      75      74
      76      75      74      70      75      74      70      69
      74      70      69      77      70      69      77      76
      69      77      76      75      77      66      76      69
      69      68      70      77      62      60      65      63
      82      84      85      83      86      87      83      85
      91      87      84      90      90     102      92      91
      91     102      94      93     102      94      93      92
      94      93      92      91      93      92      91     102
      92      91     102      94      96      99      94      95
      96      98      97      95     102     101     100      99
     101     100      99      95     100      99      95      94
      99      95      94     102      95      94     102     101
      94     102     101     100     102      91     101      94
      94      93      95     102      87      85      90      88
     107     109     110     108     111     112     108     110
     116     112     109     115     115     129     117     116
     116     129     119     118     129     119     118     117
     119     118     117     116     118     117     116     129
     117     116     129     119     125     128     122     124
     123     124     120     122     121     122     119     120
     129     128     124     122     128     124     122     120
     124     122     120     119     122     120     119     129
     120     119     129     128     119     129     128     124
     125     127     126     124     129     116     128     119
     119     118     120     129     112     110     115     113
     134     136     137     135     138     139     135     137
     143     139     136     142     142     156     144     143
     143     156     146     145     156     146     145     144
     146     145     144     143     145     144     143     156
     144     143     156     146     152     155     149     151
     150     151     147     149     148     149     146     147
     156     155     151     149     155     151     149     147
     151     149     147     146     149     147     146     156
     147     146     156     155     146     156     155     151
     152     154     153     151     156     143     155     146
     146     145     147     156     139     137     142     140
     161     163     164     162     165     166     162     164
     170     166     163     169     169     181     171     170
     170     181     173     172     181     173     172     171
     173     172     171     170     172     171     170     181
     171     170     181     173     175     178     173     174
     175     177     176     174     181     180     179     178
     180     179     178     174     179     178     174     173
     178     174     173     181     174     173     181     180
     173     181     180     179     181     170     180     173
     173     172     174     181     166     164     169     167
     186     188     189     187     190     191     187     189
     195     191     188     194     194     208     196     195
     195     208     198     197     208     198     197     196
     198     197     196     195     197     196     195     208
     196     195     208     198     204     207     201     203
     202     203     199     201     200     201     198     199
     208     207     203     201     207     203     201     199
     203     201     199     198     201     199     198     208
     199     198     208     207     198     208     207     203
     204     206     205     203     208     195     207     198
     198     197     199     208     191     189     194     192
     213     215     216     214     217     218     214     216
     222     218     215     221     221     223     231     222
     224     222     225     223     227     225     230     226
     222     223     225     226     223     225     226     230
     225     226     230     231     226     230     231     222
     230     231     222     223     231     222     223     225
     227     229     228     226     218     216     221     219
     236     238     239     237     240     241     237     239
     245     241     238     244     244     258     246     245
     245     258     248     247     258     248     247     246
     248     247     246     245     247     246     245     258
     246     245     258     248     254     257     251     253
     252     253     249     251     250     251     248     249
     258     257     253     251     257     253     251     249
     253     251     249     248     251     249     248     258
     249     248     258     257     248     258     257     253
     254     256     255     253     258     245     257     248
     248     247     249     258     241     239     244     242
     263     265     266     264     267     268     264     266
     272     268     265     271     271     273     280     272
     274     272     275     273     276     273     277     275
     278     275     279     277     272     273     275     277
     273     275     277     279     275     277     279     280
     277     279     280     272     279     280     272     273
     280     272     273     275     268     266     271     269
     285     287     288     286     289     290     286     288
     294     290     287     293     293     305     295     294
     294     305     297     296     305     297     296     295
     297     296     295     294     296     295     294     305
     295     294     305     297     299     302     297     298
     299     301     300     298     305     304     303     302
     304     303     302     298     303     302     298     297
     302     298     297     305     298     297     305     304
     297     305     304     303     305     294     304     297
     297     296     298     305     290     288     293     291
     310     312     313     311     314     315     311     313
     319     315     312     318     318     320     328     319
     321     319     322     320     324     322     327     323
     319     320     322     323     320     322     323     327
     322     323     327     328     323     327     328     319
     327     328     319     320     328     319     320     322
     324     326     325     323     315     313     318     316
     333     335     336     334     337     338     334     336
     342     338     335     341     341     353     343     342
     342     353     345     344     353     345     344     343
     345     344     343     342     344     343     342     353
     343     342     353     345     347     350     345     346
     347     349     348     346     353     352     351     350
     352     351     350     346     351     350     346     345
     350     346     345     353     346     345     353     352
     345     353     352     351     353     342     352     345
     345     344     346     353     338     336     341     339
     358     360     361     359     362     363     359     361
     367     363     360     366     366     380     368     367
     367     380     370     369     380     370     369     368
     370     369     368     367     369     368     367     380
     368     367     380     370     376     379     373     375
     374     375     371     373     372     373     370     371
     380     379     375     373     379     375     373     371
     375     373     371     370     373     371     370     380
     371     370     380     379     370     380     379     375
     376     378     377     375     380     367     379     370
     370     369     371     380     363     361     366     364
     385     387     388     386     389     390     386     388
     394     390     387     393     393     407     395     394
     394     407     397     396     407     397     396     395
     397     396     395     394     396     395     394     407
     395     394     407     397     403     406     400     402
     401     402     398     400     399     400     397     398
     407     406     402     400     406     402     400     398
     402     400     398     397     400     398     397     407
     398     397     407     406     397     407     406     402
     403     405     404     402     407     394     406     397
     397     396     398     407     390     388     393     391
     412     414     415     413     416     417     413     415
     421     417     414     420     420     422     429     421
     423     421     424     422     425     422     426     424
     427     424     428     426     421     422     424     426
     422     424     426     428     424     426     428     429
     426     428     429     421     428     429     421     422
     429     421     422     424     417     415     420     418
     434     436     437     435     438     439     435     437
     443     439     436     442     442     454     444     443
     443     454     446     445     454     446     445     444
     446     445     444     443     445     444     443     454
     444     443     454     446     448     451     446     447
     448     450     449     447     454     453     452     451
     453     452     451     447     452     451     447     446
     451     447     446     454     447     446     454     453
     446     454     453     452     454     443     453     446
     446     445     447     454     439     437     442     440
     459     461     462     460     463     464     460     462
     468     464     461     467     467     481     469     468
     468     481     471     470     481     471     470     469
     471     470     469     468     470     469     468     481
     469     468     481     471     477     480     474     476
     475     476     472     474     473     474     471     472
     481     480     476     474     480     476     474     472
     476     474     472     471     474     472     471     481
     472     471     481     480     471     481     480     476
     477     479     478     476     481     468     480     471
     471     470     472     481     464     462     467     465
     486     488     489     487     490     491     487     489
     495     491     488     494     494     508     496     495
     495     508     498     497     508     498     497     496
     498     497     496     495     497     496     495     508
     496     495     508     498     504     507     501     503
     502     503     499     501     500     501     498     499
     508     507     503     501     507     503     501     499
     503     501     499     498     501     499     498     508
     499     498     508     507     498     508     507     503
     504     506     505     503     508     495     507     498
     498     497     499     508     491     489     494     492
     513     515     516     514     517     518     514     516
     522     518     515     521     521     523     530     522
     524     522     525     523     526     523     527     525
     528     525     529     527     522     523     525     527
     523     525     527     529     525     527     529     530
     527     529     530     522     529     530     522     523
     530     522     523     525     518     516     521     519
     535     537     538     536     539     540     536     538
     544     540     537     543     543     545     553     544
     546     544     547     545     549     547     552     548
     544     545     547     548     545     547     548     552
     547     548     552     553     548     552     553     544
     552     553     544     545     553     544     545     547
     549     551     550     548     540     538     543     541
     558     560     561     559     562     563     559     561
     567     563     560     566     566     580     568     567
     567     580     570     569     580     570     569     568
     570     569     568     567     569     568     567     580
     568     567     580     570     576     579     573     575
     574     575     571     573     572     573     570     571
     580     579     575     573     579     575     573     571
     575     573     571     570     573     571     570     580
     571     570     580     579     570     580     579     575
     576     578     577     575     580     567     579     570
     570     569     571     580     563     561     566     564
     585     587     588     586     589     590     586     588
     594     590     587     593     593     595     603     594
     596     594     597     595     599     597     602     598
     594     595     597     598     595     597     598     602
     597     598     602     603     598     602     603     594
     602     603     594     595     603     594     595     597
     599     601     600     598     590     588     593     591
     608     610     611     609     612     613     609     611
     617     613     610     616     616     618     625     617
     619     617     620     618     621     618     622     620
     623     620     624     622     617     618     620     622
     618     620     622     624     620     622     624     625
     622     624     625     617     624     625     617     618
     625     617     618     620     613     611     616     614

       0 !NDON: donors


       0 !NACC: acceptors


       0 !NNB

       0       0       0       0       0       0       0       0
       0       0       0       0       0       0       0       0
       0       0       0       0       0       0       0       0
       0       0       0       0       0       0       0       0
       0       0       0       0       0       0       0       0
       0       0       0       0       0       0       0       0
       0       0       0       0       0       0       0       0
       0       0       0       0       0       0       0       0
       0       0       0       0       0       0       0       0
       0       0       0       0       0       0       0       0
       0       0       0       0       0       0       0       0
       0       0       0       0       0       0       0       0
       0       0       0       0       0       0       0       0
       0       0       0       0       0       0       0       0
       0       0       0       0       0       0       0       0
       0       0       0       0       0       0       0       0
       0       0       0       0       0       0       0       0
       0       0       0       0       0       0       0       0
       0       0       0       0       0       0       0       0
       0       0       0       0       0       0       0       0
       0       0       0       0       0       0       0       0
       0       0       0       0       0       0       0       0
       0       0       0       0       0       0       0       0
       0       0       0       0       0       0       0       0
       0       0       0       0       0       0       0       0
       0       0       0       0       0       0       0       0
       0       0       0       0       0       0       0       0
       0       0       0       0       0       0       0       0
       0       0       0       0       0       0       0       0
       0       0       0       0       0       0       0       0
       0       0       0       0       0       0       0       0
       0       0       0       0       0       0       0       0
       0       0       0       0       0       0       0       0
       0       0       0       0       0       0       0       0
       0       0       0       0       0       0       0       0
       0       0       0       0       0       0       0       0
       0       0       0       0       0       0       0       0
       0       0       0       0       0       0       0       0
       0       0       0       0       0       0       0       0
       0       0       0       0       0       0       0       0
       0       0       0       0       0       0       0       0
       0       0       0       0       0       0       0       0
       0       0       0       0       0       0       0       0
       0       0       0       0       0       0       0       0
       0       0       0       0       0       0       0       0
       0       0       0       0       0       0       0       0
       0       0       0       0       0       0       0       0
       0       0       0       0       0       0       0       0
       0       0       0       0       0       0       0       0
       0       0       0       0       0       0       0       0
       0       0       0       0       0       0       0       0
       0       0       0       0       0       0       0       0
       0       0       0       0       0       0       0       0
       0       0       0       0       0       0       0       0
       0       0       0       0       0       0       0       0
       0       0       0       0       0       0       0       0
       0       0       0       0       0       0       0       0
       0       0       0       0       0       0       0       0
       0       0       0       0       0       0       0       0
       0       0       0       0       0       0       0       0
       0       0       0       0       0       0       0       0
       0       0       0       0       0       0       0       0
       0       0       0       0       0       0       0       0
       0       0       0       0       0       0       0       0
       0       0       0       0       0       0       0       0
       0       0       0       0       0       0       0       0
       0       0       0       0       0       0       0       0
       0       0       0       0       0       0       0       0
       0       0       0       0       0       0       0       0
       0       0       0       0       0       0       0       0
       0       0       0       0       0       0       0       0
       0       0       0       0       0       0       0       0
       0       0       0       0       0       0       0       0
       0       0       0       0       0       0       0       0
       0       0       0       0       0       0       0       0
       0       0       0       0       0       0       0       0
       0       0       0       0       0       0       0       0
       0       0       0       0       0       0       0       0
       0

     295       0 !NGRP, NST2
       4       2       0       5       2       0       7       2       0
       8       2       0       9       2       0      12       2       0
      13       2       0      14       2       0      17       2       0
      18       2       0      21       2       0      22       2       0
      24       2       0      29       2       0      30       2       0
      32       2       0      33       2       0      34       2       0
      37       2       0      38       2       0      39       2       0
      42       2       0      44       2       0      46       2       0
      51       2       0      56       2       0      57       2       0
      59       2       0      60       2       0      61       2       0
      64       2       0      65       2       0      66       2       0
      69       2       0      70       2       0      73       2       0
      74       2       0      76       2       0      81       2       0
      82       2       0      84       2       0      85       2       0
      86       2       0      89       2       0      90       2       0
      91       2       0      94       2       0      95       2       0
      98       2       0      99       2       0     101       2       0
     106       2       0     107       2       0     109       2       0
     110       2       0     111       2       0     114       2       0
     115       2       0     116       2       0     119       2       0
     121       2       0     123       2       0     128       2       0
     133       2       0     134       2       0     136       2       0
     137       2       0     138       2       0     141       2       0
     142       2       0     143       2       0     146       2       0
     148       2       0     150       2       0     155       2       0
     160       2       0     161       2       0     163       2       0
     164       2       0     165       2       0     168       2       0
     169       2       0     170       2       0     173       2       0
     174       2       0     177       2       0     178       2       0
     180       2       0     185       2       0     186       2       0
     188       2       0     189       2       0     190       2       0
     193       2       0     194       2       0     195       2       0
     198       2       0     200       2       0     202       2       0
     207       2       0     212       2       0     213       2       0
     215       2       0     216       2       0     217       2       0
     220       2       0     221       2       0     222       2       0
     224       2       0     226       2       0     229       2       0
     230       2       0     235       2       0     236       2       0
     238       2       0     239       2       0     240       2       0
     243       2       0     244       2       0     245       2       0
     248       2       0     250       2       0     252       2       0
     257       2       0     262       2       0     263       2       0
     265       2       0     266       2       0     267       2       0
     270       2       0     271       2       0     272       2       0
     279       2       0     284       2       0     285       2       0
     287       2       0     288       2       0     289       2       0
     292       2       0     293       2       0     294       2       0
     297       2       0     298       2       0     301       2       0
     302       2       0     304       2       0     309       2       0
     310       2       0     312       2       0     313       2       0
     314       2       0     317       2       0     318       2       0
     319       2       0     321       2       0     323       2       0
     326       2       0     327       2       0     332       2       0
     333       2       0     335       2       0     336       2       0
     337       2       0     340       2       0     341       2       0
     342       2       0     345       2       0     346       2       0
     349       2       0     350       2       0     352       2       0
     357       2       0     358       2       0     360       2       0
     361       2       0     362       2       0     365       2       0
     366       2       0     367       2       0     370       2       0
     372       2       0     374       2       0     379       2       0
     384       2       0     385       2       0     387       2       0
     388       2       0     389       2       0     392       2       0
     393       2       0     394       2       0     397       2       0
     399       2       0     401       2       0     406       2       0
     411       2       0     412       2       0     414       2       0
     415       2       0     416       2       0     419       2       0
     420       2       0     421       2       0     428       2       0
     433       2       0     434       2       0     436       2       0
     437       2       0     438       2       0     441       2       0
     442       2       0     443       2       0     446       2       0
     447       2       0     450       2       0     451       2       0
     453       2       0     458       2       0     459       2       0
     461       2       0     462       2       0     463       2       0
     466       2       0     467       2       0     468       2       0
     471       2       0     473       2       0     475       2       0
     480       2       0     485       2       0     486       2       0
     488       2       0     489       2       0     490       2       0
     493       2       0     494       2       0     495       2       0
     498       2       0     500       2       0     502       2       0
     507       2       0     512       2       0     513       2       0
     515       2       0     516       2       0     517       2       0
     520       2       0     521       2       0     522       2       0
     529       2       0     534       2       0     535       2       0
     537       2       0     538       2       0     539       2       0
     542       2       0     543       2       0     544       2       0
     546       2       0     548       2       0     551       2       0
     552       2       0     557       2       0     558       2       0
     560       2       0     561       2       0     562       2       0
     565       2       0     566       2       0     567       2       0
     570       2       0     572       2       0     574       2       0
     579       2       0     584       2       0     585       2       0
     587       2       0     588       2       0     589       2       0
     592       2       0     593       2       0     594       2       0
     596       2       0     598       2       0     601       2       0
     602       2       0     607       2       0     608       2       0
     610       2       0     611       2       0     612       2       0
     615       2       0     616       2       0     617       2       0
     624       2       0
