# Supplementary material for: rDock: A Fast, Versatile and Open Source Program for Docking Ligands to Proteins and Nucleic Acids
Source: PLoS Comput Biol. 2014 Apr 10;10(4):e1003571. doi: 10.1371/journal.pcbi.1003571 (PMC3983074; doi:10.1371/journal.pcbi.1003571)
Supplement: Software S1 — Compressed file with the source code of the rDock software for ligand docking to Proteins and Nucleic Acids. (GZ) [file pcbi.1003571.s010.gz › rDock_2013.1_src/build/test/RBT_HOME/1koc_c.sd]

1koc cryst
  MOE2001           3D
COMPLEX (RNA APTAMER/PEPTIDE)
 20 19  0  0  1  0  0  0  0  0  1 V2000
    4.3360    8.1900   30.7620 N   0  3  0  0  0  0  0  0  0  0  0  0
    5.3190    8.1600   30.5370 H   0  0  0  0  0  0  0  0  0  0  0  0
    3.8330    8.6420   30.0130 H   0  0  0  0  0  0  0  0  0  0  0  0
    4.2030    8.7080   31.6170 H   0  0  0  0  0  0  0  0  0  0  0  0
    3.8220    6.7980   30.9380 C   0  0  0  0  0  0  0  0  0  0  0  0
    4.5750    6.1280   32.1040 C   0  0  0  0  0  0  0  0  0  0  0  0
    3.9190    5.7230   33.0520 O   0  5  0  0  0  0  0  0  0  0  0  0
    4.0310    6.0080   29.6180 C   0  0  0  0  0  0  0  0  0  0  0  0
    4.1550    4.5040   29.8890 C   0  0  0  0  0  0  0  0  0  0  0  0
    2.8590    3.9860   30.5030 C   0  0  0  0  0  0  0  0  0  0  0  0
    2.8650    2.4940   30.5170 N   0  0  0  0  0  0  0  0  0  0  0  0
    1.8810    1.8340   31.0790 C   0  0  0  0  0  0  0  0  0  0  0  0
    0.6530    2.2830   30.9990 N   0  0  0  0  0  0  0  0  0  0  0  0
   -0.1010    1.7710   31.4330 H   0  0  0  0  0  0  0  0  0  0  0  0
    0.4610    3.1400   30.5030 H   0  0  0  0  0  0  0  0  0  0  0  0
    2.1250    0.7200   31.7180 N   0  3  0  0  0  0  0  0  0  0  0  0
    1.3690    0.2110   32.1510 H   0  0  0  0  0  0  0  0  0  0  0  0
    3.0690    0.3690   31.7780 H   0  0  0  0  0  0  0  0  0  0  0  0
    5.7920    6.0410   32.0360 O   0  0  0  0  0  0  0  0  0  0  0  0
    3.6080    2.0050   30.1020 H   0  0  0  0  0  0  0  0  0  0  0  0
  1  4  1  0  0  0  0
  1  3  1  0  0  0  0
  1  2  1  0  0  0  0
  1  5  1  0  0  0  0
  5  8  1  0  0  0  0
  5  6  1  0  0  0  0
  6  7  1  0  0  0  0
  6 19  2  0  0  0  0
  8  9  1  0  0  0  0
  9 10  1  0  0  0  0
 10 11  1  0  0  0  0
 11 20  1  0  0  0  0
 11 12  1  0  0  0  0
 12 13  1  0  0  0  0
 12 16  2  0  0  0  0
 13 15  1  0  0  0  0
 13 14  1  0  0  0  0
 16 18  1  0  0  0  0
 16 17  1  0  0  0  0
M  CHG  1   1   1
M  CHG  1   7  -1
M  CHG  1  16   1
M  END
>  <SYMMETRIC_BONDS>
11 12 2
5 6 2

$$$$
