# Supplementary material for: rDock: A Fast, Versatile and Open Source Program for Docking Ligands to Proteins and Nucleic Acids
Source: PLoS Comput Biol. 2014 Apr 10;10(4):e1003571. doi: 10.1371/journal.pcbi.1003571 (PMC3983074; doi:10.1371/journal.pcbi.1003571)
Supplement: Software S1 — Compressed file with the source code of the rDock software for ligand docking to Proteins and Nucleic Acids. (GZ) [file pcbi.1003571.s010.gz › rDock_2013.1_src/build/test/RBT_HOME/1YET_c.sd]

L_1YET
  Insight           3D                             0

 44 45  0  0  0  0              1 V2000
   37.9750    9.7580   20.1440 O   0  0  0  0  0  0
   32.9400   12.2560   23.6720 O   0  0  0  0  0  0
   30.9300   10.3640   23.8260 O   0  0  0  0  0  0
   29.6200   10.1310   25.6990 O   0  0  0  0  0  0
   32.9470    5.0560   28.2220 O   0  0  0  0  0  0
   35.3780    6.5670   28.7010 O   0  0  0  0  0  0
   34.6000    3.8730   24.0570 O   0  0  0  0  0  0
   33.5090    4.6980   21.7040 O   0  0  0  0  0  0
   38.0810    6.9760   22.9980 O   0  0  0  0  0  0
   37.0250    7.7880   20.7260 N   0  0  0  0  0  0
   28.8190   11.0130   23.7760 N   0  0  0  0  0  0
   37.4410    9.1080   21.0100 C   0  0  0  0  0  0
   37.2850    9.6240   22.4080 C   0  0  0  0  0  0
   36.0420    9.7340   22.9450 C   0  0  0  0  0  0
   35.7400   10.2200   24.2880 C   0  0  0  0  0  0
   34.5490   10.6960   24.7070 C   0  0  0  0  0  0
   33.2930   10.8370   23.9210 C   0  0  0  0  0  0
   32.0400   10.1610   24.6370 C   0  0  0  0  0  0
   32.2310    8.5580   24.8920 C   0  0  0  0  0  0
   32.1430    8.0610   26.1160 C   0  0  0  0  0  0
   32.2360    6.6300   26.5560 C   0  0  0  0  0  0
   33.1330    6.4240   27.7870 C   0  0  0  0  0  0
   34.6070    6.7020   27.4880 C   0  0  0  0  0  0
   35.2180    5.7350   26.4780 C   0  0  0  0  0  0
   36.6960    5.9970   26.1000 C   0  0  0  0  0  0
   37.1830    5.1330   24.8860 C   0  0  0  0  0  0
   36.4170    5.4260   23.6290 C   0  0  0  0  0  0
   35.2590    4.8740   23.2510 C   0  0  0  0  0  0
   34.5710    5.2380   21.9980 C   0  0  0  0  0  0
   35.1640    6.2500   21.1190 C   0  0  0  0  0  0
   36.3200    6.8260   21.4440 C   0  0  0  0  0  0
   37.0110    6.4420   22.7140 C   0  0  0  0  0  0
   38.5520   10.0160   23.1020 C   0  0  0  0  0  0
   33.8010   13.2480   24.3360 C   0  0  0  0  0  0
   29.7670   10.4710   24.5490 C   0  0  0  0  0  0
   32.4630    7.7050   23.6430 C   0  0  0  0  0  0
   30.7940    6.1730   26.8690 C   0  0  0  0  0  0
   35.1320    7.6410   29.6620 C   0  0  0  0  0  0
   36.9110    7.4640   25.8650 C   0  0  0  0  0  0
   35.2660    2.8270   24.7800 C   0  0  0  0  0  0
   31.9852    4.9335   28.5697 H   0  0  0  0  0  0
   37.3028    7.4692   19.7868 H   0  0  0  0  0  0
   29.0345   11.2734   22.8030 H   0  0  0  0  0  0
   27.8737   11.1698   24.1539 H   0  0  0  0  0  0
  1 12  2  0  0  0
  2 17  1  0  0  0
  2 34  1  0  0  0
  3 18  1  0  0  0
  3 35  1  0  0  0
  4 35  2  0  0  0
  5 22  1  0  0  0
  6 23  1  0  0  0
  6 38  1  0  0  0
  7 28  1  0  0  0
  7 40  1  0  0  0
  8 29  2  0  0  0
  9 32  2  0  0  0
 10 12  1  0  0  0
 10 31  1  0  0  0
 11 35  1  0  0  0
 12 13  1  0  0  0
 13 14  2  0  0  0
 13 33  1  0  0  0
 14 15  1  0  0  0
 15 16  2  0  0  0
 16 17  1  0  0  0
 17 18  1  0  0  0
 18 19  1  0  0  0
 19 20  2  0  0  0
 19 36  1  0  0  0
 20 21  1  0  0  0
 21 22  1  0  0  0
 21 37  1  0  0  0
 22 23  1  0  0  0
 23 24  1  0  0  0
 24 25  1  0  0  0
 25 26  1  0  0  0
 25 39  1  0  0  0
 26 27  1  0  0  0
 27 28  2  0  0  0
 27 32  1  0  0  0
 28 29  1  0  0  0
 29 30  1  0  0  0
 30 31  2  0  0  0
 31 32  1  0  0  0
  5 41  1  0  0  0
 10 42  1  0  0  0
 11 43  1  0  0  0
 11 44  1  0  0  0
M  END
$$$$
