# Supplementary material for: rDock: A Fast, Versatile and Open Source Program for Docking Ligands to Proteins and Nucleic Acids
Source: PLoS Comput Biol. 2014 Apr 10;10(4):e1003571. doi: 10.1371/journal.pcbi.1003571 (PMC3983074; doi:10.1371/journal.pcbi.1003571)
Supplement: Software S1 — Compressed file with the source code of the rDock software for ligand docking to Proteins and Nucleic Acids. (GZ) [file pcbi.1003571.s010.gz › rDock_2013.1_src/build/test/RBT_HOME/1koc.pdb]

HEADER    RNA                                     28-MAR-96   1KOC              
TITLE     RNA APTAMER COMPLEXED WITH ARGININE, NMR                              
COMPND    MOL_ID: 1;                                                            
COMPND   2 MOLECULE: RNA (5'-R(P*AP*GP*AP*AP*GP*GP*AP*GP*CP*GP*U)-3');          
COMPND   3 CHAIN: A;                                                            
COMPND   4 ENGINEERED: YES;                                                     
COMPND   5 MOL_ID: 2;                                                           
COMPND   6 MOLECULE: RNA (5'-                                                   
COMPND   7 R(P*AP*CP*AP*GP*GP*UP*AP*GP*GP*UP*CP*GP*CP*U)-3');                   
COMPND   8 CHAIN: B;                                                            
COMPND   9 ENGINEERED: YES                                                      
SOURCE    MOL_ID: 1;                                                            
SOURCE   2 SYNTHETIC: YES;                                                      
SOURCE   3 MOL_ID: 2;                                                           
SOURCE   4 SYNTHETIC: YES                                                       
KEYWDS    COMPLEX (RNA APTAMER/PEPTIDE), IN VITRO SELECTED RNA, RNA             
KEYWDS   2 APTAMER                                                              
EXPDTA    SOLUTION NMR                                                          
AUTHOR    Y.S.YANG,M.KOCHOYAN,P.BURGSTALLER,E.WESTHOF,M.FAMULOK                 
REVDAT   2   24-FEB-09 1KOC    1       VERSN                                    
REVDAT   1   17-AUG-96 1KOC    0                                                
JRNL        AUTH   Y.YANG,M.KOCHOYAN,P.BURGSTALLER,E.WESTHOF,M.FAMULOK          
JRNL        TITL   STRUCTURAL BASIS OF LIGAND DISCRIMINATION BY TWO             
JRNL        TITL 2 RELATED RNA APTAMERS RESOLVED BY NMR SPECTROSCOPY.           
JRNL        REF    SCIENCE                       V. 272  1343 1996              
JRNL        REFN                   ISSN 0036-8075                               
JRNL        PMID   8650546                                                      
REMARK   1                                                                      
REMARK   1 REFERENCE 1                                                          
REMARK   1  AUTH   P.BURGSTALLER,M.KOCHOYAN,M.FAMULOK                           
REMARK   1  TITL   STRUCTURAL PROBING AND DAMAGE SELECTION OF                   
REMARK   1  TITL 2 CITRULLINE-AND ARGININE-SPECIFIC RNA APTAMERS                
REMARK   1  TITL 3 IDENTIFY BASE POSITIONS REQUIRED FOR BINDING                 
REMARK   1  REF    NUCLEIC ACIDS RES.            V.  23  4769 1995              
REMARK   1  REFN                   ISSN 0305-1048                               
REMARK   2                                                                      
REMARK   2 RESOLUTION. NOT APPLICABLE.                                          
REMARK   3                                                                      
REMARK   3 REFINEMENT.                                                          
REMARK   3   PROGRAM     : NUCLSQ                                               
REMARK   3   AUTHORS     : WESTHOF,DUMAS,MORAS                                  
REMARK   3                                                                      
REMARK   3  OTHER REFINEMENT REMARKS: NULL                                      
REMARK   4                                                                      
REMARK   4 1KOC COMPLIES WITH FORMAT V. 3.15, 01-DEC-08                         
REMARK 100                                                                      
REMARK 100 THIS ENTRY HAS BEEN PROCESSED BY BNL.                                
REMARK 210                                                                      
REMARK 210 EXPERIMENTAL DETAILS                                                 
REMARK 210  EXPERIMENT TYPE                : NMR                                
REMARK 210  TEMPERATURE           (KELVIN) : NULL                               
REMARK 210  PH                             : NULL                               
REMARK 210  IONIC STRENGTH                 : NULL                               
REMARK 210  PRESSURE                       : NULL                               
REMARK 210  SAMPLE CONTENTS                : NULL                               
REMARK 210                                                                      
REMARK 210  NMR EXPERIMENTS CONDUCTED      : NULL                               
REMARK 210  SPECTROMETER FIELD STRENGTH    : NULL                               
REMARK 210  SPECTROMETER MODEL             : NULL                               
REMARK 210  SPECTROMETER MANUFACTURER      : NULL                               
REMARK 210                                                                      
REMARK 210  STRUCTURE DETERMINATION.                                            
REMARK 210   SOFTWARE USED                 : NULL                               
REMARK 210   METHOD USED                   : NULL                               
REMARK 210                                                                      
REMARK 210 CONFORMERS, NUMBER CALCULATED   : NULL                               
REMARK 210 CONFORMERS, NUMBER SUBMITTED    : 1                                  
REMARK 210 CONFORMERS, SELECTION CRITERIA  : NULL                               
REMARK 210                                                                      
REMARK 210 BEST REPRESENTATIVE CONFORMER IN THIS ENSEMBLE : NULL                
REMARK 210                                                                      
REMARK 210 REMARK: NULL                                                         
REMARK 215                                                                      
REMARK 215 NMR STUDY                                                            
REMARK 215 THE COORDINATES IN THIS ENTRY WERE GENERATED FROM SOLUTION           
REMARK 215 NMR DATA.  PROTEIN DATA BANK CONVENTIONS REQUIRE THAT                
REMARK 215 CRYST1 AND SCALE RECORDS BE INCLUDED, BUT THE VALUES ON              
REMARK 215 THESE RECORDS ARE MEANINGLESS.                                       
REMARK 500                                                                      
REMARK 500 GEOMETRY AND STEREOCHEMISTRY                                         
REMARK 500 SUBTOPIC: COVALENT BOND LENGTHS                                      
REMARK 500                                                                      
REMARK 500 THE STEREOCHEMICAL PARAMETERS OF THE FOLLOWING RESIDUES              
REMARK 500 HAVE VALUES WHICH DEVIATE FROM EXPECTED VALUES BY MORE               
REMARK 500 THAN 6*RMSD (M=MODEL NUMBER; RES=RESIDUE NAME; C=CHAIN               
REMARK 500 IDENTIFIER; SSEQ=SEQUENCE NUMBER; I=INSERTION CODE).                 
REMARK 500                                                                      
REMARK 500 STANDARD TABLE:                                                      
REMARK 500 FORMAT: (10X,I3,1X,2(A3,1X,A1,I4,A1,1X,A4,3X),1X,F6.3)               
REMARK 500                                                                      
REMARK 500 EXPECTED VALUES PROTEIN: ENGH AND HUBER, 1999                        
REMARK 500 EXPECTED VALUES NUCLEIC ACID: CLOWNEY ET AL 1996                     
REMARK 500                                                                      
REMARK 500  M RES CSSEQI ATM1   RES CSSEQI ATM2   DEVIATION                     
REMARK 500      G B  31   C8      G B  31   N9     -0.043                       
REMARK 500      G B  35   N7      G B  35   C8     -0.038                       
REMARK 500                                                                      
REMARK 500 REMARK: NULL                                                         
REMARK 500                                                                      
REMARK 500 GEOMETRY AND STEREOCHEMISTRY                                         
REMARK 500 SUBTOPIC: COVALENT BOND ANGLES                                       
REMARK 500                                                                      
REMARK 500 THE STEREOCHEMICAL PARAMETERS OF THE FOLLOWING RESIDUES              
REMARK 500 HAVE VALUES WHICH DEVIATE FROM EXPECTED VALUES BY MORE               
REMARK 500 THAN 6*RMSD (M=MODEL NUMBER; RES=RESIDUE NAME; C=CHAIN               
REMARK 500 IDENTIFIER; SSEQ=SEQUENCE NUMBER; I=INSERTION CODE).                 
REMARK 500                                                                      
REMARK 500 STANDARD TABLE:                                                      
REMARK 500 FORMAT: (10X,I3,1X,A3,1X,A1,I4,A1,3(1X,A4,2X),12X,F5.1)              
REMARK 500                                                                      
REMARK 500 EXPECTED VALUES PROTEIN: ENGH AND HUBER, 1999                        
REMARK 500 EXPECTED VALUES NUCLEIC ACID: CLOWNEY ET AL 1996                     
REMARK 500                                                                      
REMARK 500  M RES CSSEQI ATM1   ATM2   ATM3                                     
REMARK 500      A A   5   OP1 -  P   -  OP2 ANGL. DEV. =  -9.3 DEGREES          
REMARK 500      A A   5   N7  -  C8  -  N9  ANGL. DEV. =   3.8 DEGREES          
REMARK 500      G A   6   N7  -  C8  -  N9  ANGL. DEV. =   4.5 DEGREES          
REMARK 500      G A   6   C8  -  N9  -  C4  ANGL. DEV. =  -2.7 DEGREES          
REMARK 500      A A   7   N7  -  C8  -  N9  ANGL. DEV. =   3.7 DEGREES          
REMARK 500      A A   8   C3' -  C2' -  C1' ANGL. DEV. =   4.9 DEGREES          
REMARK 500      A A   8   N7  -  C8  -  N9  ANGL. DEV. =   3.8 DEGREES          
REMARK 500      G A   9   N7  -  C8  -  N9  ANGL. DEV. =   4.5 DEGREES          
REMARK 500      G A  10   O4' -  C1' -  N9  ANGL. DEV. =   5.6 DEGREES          
REMARK 500      G A  10   N7  -  C8  -  N9  ANGL. DEV. =   4.1 DEGREES          
REMARK 500      G A  10   C8  -  N9  -  C4  ANGL. DEV. =  -2.5 DEGREES          
REMARK 500      A A  11   N7  -  C8  -  N9  ANGL. DEV. =   3.6 DEGREES          
REMARK 500      G A  12   N7  -  C8  -  N9  ANGL. DEV. =   4.4 DEGREES          
REMARK 500      G A  12   C8  -  N9  -  C4  ANGL. DEV. =  -2.6 DEGREES          
REMARK 500      C A  13   C3' -  C2' -  C1' ANGL. DEV. =   5.0 DEGREES          
REMARK 500      G A  14   C3' -  C2' -  C1' ANGL. DEV. =   4.9 DEGREES          
REMARK 500      G A  14   N7  -  C8  -  N9  ANGL. DEV. =   4.7 DEGREES          
REMARK 500      G A  14   C8  -  N9  -  C4  ANGL. DEV. =  -2.7 DEGREES          
REMARK 500      U A  15   C3' -  C2' -  C1' ANGL. DEV. =   4.8 DEGREES          
REMARK 500      A B  27   OP1 -  P   -  OP2 ANGL. DEV. =  -9.3 DEGREES          
REMARK 500      A B  27   C3' -  C2' -  C1' ANGL. DEV. =   5.0 DEGREES          
REMARK 500      A B  27   N7  -  C8  -  N9  ANGL. DEV. =   3.8 DEGREES          
REMARK 500      A B  29   N7  -  C8  -  N9  ANGL. DEV. =   3.6 DEGREES          
REMARK 500      G B  30   C3' -  C2' -  C1' ANGL. DEV. =   4.9 DEGREES          
REMARK 500      G B  30   N7  -  C8  -  N9  ANGL. DEV. =   4.8 DEGREES          
REMARK 500      G B  30   C8  -  N9  -  C4  ANGL. DEV. =  -2.9 DEGREES          
REMARK 500      G B  31   C5  -  N7  -  C8  ANGL. DEV. =  -3.0 DEGREES          
REMARK 500      G B  31   N7  -  C8  -  N9  ANGL. DEV. =   4.8 DEGREES          
REMARK 500      U B  32   O4' -  C1' -  N1  ANGL. DEV. =   5.1 DEGREES          
REMARK 500      A B  33   N7  -  C8  -  N9  ANGL. DEV. =   3.4 DEGREES          
REMARK 500      G B  34   N7  -  C8  -  N9  ANGL. DEV. =   4.8 DEGREES          
REMARK 500      G B  34   C8  -  N9  -  C4  ANGL. DEV. =  -2.7 DEGREES          
REMARK 500      G B  35   O4' -  C1' -  N9  ANGL. DEV. =   5.6 DEGREES          
REMARK 500      G B  35   N7  -  C8  -  N9  ANGL. DEV. =   5.5 DEGREES          
REMARK 500      G B  35   C8  -  N9  -  C4  ANGL. DEV. =  -3.6 DEGREES          
REMARK 500      U B  36   O4' -  C1' -  N1  ANGL. DEV. =   7.4 DEGREES          
REMARK 500      C B  37   O4' -  C1' -  N1  ANGL. DEV. =   5.3 DEGREES          
REMARK 500      G B  38   N7  -  C8  -  N9  ANGL. DEV. =   4.4 DEGREES          
REMARK 500      G B  38   C8  -  N9  -  C4  ANGL. DEV. =  -2.6 DEGREES          
REMARK 500      C B  39   C3' -  C2' -  C1' ANGL. DEV. =   5.5 DEGREES          
REMARK 500      U B  40   C3' -  C2' -  C1' ANGL. DEV. =   4.8 DEGREES          
REMARK 500                                                                      
REMARK 500 REMARK: NULL                                                         
REMARK 500                                                                      
REMARK 500 GEOMETRY AND STEREOCHEMISTRY                                         
REMARK 500 SUBTOPIC: PLANAR GROUPS                                              
REMARK 500                                                                      
REMARK 500 PLANAR GROUPS IN THE FOLLOWING RESIDUES HAVE A TOTAL                 
REMARK 500 RMS DISTANCE OF ALL ATOMS FROM THE BEST-FIT PLANE                    
REMARK 500 BY MORE THAN AN EXPECTED VALUE OF 6*RMSD, WITH AN                    
REMARK 500 RMSD 0.02 ANGSTROMS, OR AT LEAST ONE ATOM HAS                        
REMARK 500 AN RMSD GREATER THAN THIS VALUE                                      
REMARK 500 (M=MODEL NUMBER; RES=RESIDUE NAME; C=CHAIN IDENTIFIER;               
REMARK 500 SSEQ=SEQUENCE NUMBER; I=INSERTION CODE).                             
REMARK 500                                                                      
REMARK 500  M RES CSSEQI        RMS     TYPE                                    
REMARK 500      G B  35         0.09    SIDE_CHAIN                              
REMARK 500    ARG B   1         0.18    SIDE_CHAIN                              
REMARK 500                                                                      
REMARK 500 REMARK: NULL                                                         
REMARK 800                                                                      
REMARK 800 SITE                                                                 
REMARK 800 SITE_IDENTIFIER: AC1                                                 
REMARK 800 EVIDENCE_CODE: SOFTWARE                                              
REMARK 800 SITE_DESCRIPTION: BINDING SITE FOR RESIDUE ARG B 1                   
REMARK 900                                                                      
REMARK 900 RELATED ENTRIES                                                      
REMARK 900 RELATED ID: 1KOD   RELATED DB: PDB                                   
REMARK 900 1 STRUCTURE                                                          
DBREF  1KOC A    5    15  PDB    1KOC     1KOC             5     15             
DBREF  1KOC B   27    40  PDB    1KOC     1KOC            27     40             
SEQRES   1 A   11    A   G   A   A   G   G   A   G   C   G   U                  
SEQRES   1 B   14    A   C   A   G   G   U   A   G   G   U   C   G   C          
SEQRES   2 B   14    U                                                          
HET    ARG  B   1      14                                                       
HETNAM     ARG ARGININE                                                         
FORMUL   3  ARG    C6 H15 N4 O2 1+                                              
SITE     1 AC1  6   G A  12    C A  13    G B  30    G B  31                    
SITE     2 AC1  6   A B  33    G B  35                                          
CRYST1    1.000    1.000    1.000  90.00  90.00  90.00 P 1           1          
ORIGX1      1.000000  0.000000  0.000000        0.00000                         
ORIGX2      0.000000  1.000000  0.000000        0.00000                         
ORIGX3      0.000000  0.000000  1.000000        0.00000                         
SCALE1      1.000000  0.000000  0.000000        0.00000                         
SCALE2      0.000000  1.000000  0.000000        0.00000                         
SCALE3      0.000000  0.000000  1.000000        0.00000                         
ATOM      1  P     A A   5      -7.953   5.742  12.814  1.00  1.00           P  
ATOM      2  OP1   A A   5      -6.484   5.491  12.840  1.00  1.00           O  
ATOM      3  OP2   A A   5      -8.308   6.859  13.752  1.00  1.00           O  
ATOM      4  O5'   A A   5      -8.788   4.490  13.327  1.00  1.00           O  
ATOM      5  C5'   A A   5     -10.215   4.557  13.369  1.00  0.00           C  
ATOM      6  C4'   A A   5     -10.827   3.257  13.889  1.00  0.00           C  
ATOM      7  O4'   A A   5     -10.120   2.107  13.385  1.00  0.00           O  
ATOM      8  C3'   A A   5     -10.787   3.198  15.406  1.00  0.00           C  
ATOM      9  O3'   A A   5     -12.071   3.510  15.967  1.00  0.00           O  
ATOM     10  C2'   A A   5     -10.348   1.795  15.754  1.00  0.00           C  
ATOM     11  O2'   A A   5     -11.415   1.051  16.345  1.00  0.00           O  
ATOM     12  C1'   A A   5      -9.913   1.151  14.446  1.00  0.00           C  
ATOM     13  N9    A A   5      -8.500   0.734  14.513  1.00  0.00           N  
ATOM     14  C8    A A   5      -7.396   1.467  14.786  1.00  0.00           C  
ATOM     15  N7    A A   5      -6.258   0.857  14.785  1.00  0.00           N  
ATOM     16  C5    A A   5      -6.642  -0.451  14.474  1.00  0.00           C  
ATOM     17  C6    A A   5      -5.918  -1.636  14.307  1.00  0.00           C  
ATOM     18  N6    A A   5      -4.593  -1.705  14.436  1.00  0.00           N  
ATOM     19  N1    A A   5      -6.612  -2.747  14.001  1.00  0.00           N  
ATOM     20  C2    A A   5      -7.939  -2.699  13.866  1.00  0.00           C  
ATOM     21  N3    A A   5      -8.721  -1.634  14.000  1.00  0.00           N  
ATOM     22  C4    A A   5      -8.004  -0.534  14.306  1.00  0.00           C  
ATOM     23  P     G A   6     -12.219   3.927  17.519  1.00  0.00           P  
ATOM     24  OP1   G A   6     -13.533   4.586  17.695  1.00  0.00           O  
ATOM     25  OP2   G A   6     -10.983   4.628  17.934  1.00  0.00           O  
ATOM     26  O5'   G A   6     -12.267   2.502  18.269  1.00  0.00           O  
ATOM     27  C5'   G A   6     -13.461   1.713  18.240  1.00  0.00           C  
ATOM     28  C4'   G A   6     -13.272   0.355  18.914  1.00  0.00           C  
ATOM     29  O4'   G A   6     -12.269  -0.433  18.243  1.00  0.00           O  
ATOM     30  C3'   G A   6     -12.842   0.513  20.362  1.00  0.00           C  
ATOM     31  O3'   G A   6     -13.947   0.291  21.249  1.00  0.00           O  
ATOM     32  C2'   G A   6     -11.738  -0.499  20.578  1.00  0.00           C  
ATOM     33  O2'   G A   6     -12.137  -1.510  21.504  1.00  0.00           O  
ATOM     34  C1'   G A   6     -11.449  -1.111  19.216  1.00  0.00           C  
ATOM     35  N9    G A   6     -10.014  -0.998  18.884  1.00  0.00           N  
ATOM     36  C8    G A   6      -9.282   0.096  18.559  1.00  0.00           C  
ATOM     37  N7    G A   6      -8.027  -0.077  18.304  1.00  0.00           N  
ATOM     38  C5    G A   6      -7.886  -1.456  18.481  1.00  0.00           C  
ATOM     39  C6    G A   6      -6.734  -2.281  18.349  1.00  0.00           C  
ATOM     40  O6    G A   6      -5.587  -1.952  18.052  1.00  0.00           O  
ATOM     41  N1    G A   6      -7.027  -3.613  18.616  1.00  0.00           N  
ATOM     42  C2    G A   6      -8.270  -4.098  18.969  1.00  0.00           C  
ATOM     43  N2    G A   6      -8.350  -5.409  19.194  1.00  0.00           N  
ATOM     44  N3    G A   6      -9.358  -3.331  19.092  1.00  0.00           N  
ATOM     45  C4    G A   6      -9.099  -2.028  18.836  1.00  0.00           C  
ATOM     46  P     A A   7     -13.900   0.814  22.774  1.00  0.00           P  
ATOM     47  OP1   A A   7     -15.291   0.937  23.265  1.00  0.00           O  
ATOM     48  OP2   A A   7     -12.991   1.980  22.837  1.00  0.00           O  
ATOM     49  O5'   A A   7     -13.197  -0.411  23.548  1.00  0.00           O  
ATOM     50  C5'   A A   7     -13.902  -1.642  23.740  1.00  0.00           C  
ATOM     51  C4'   A A   7     -13.010  -2.725  24.347  1.00  0.00           C  
ATOM     52  O4'   A A   7     -11.994  -3.149  23.412  1.00  0.00           O  
ATOM     53  C3'   A A   7     -12.306  -2.218  25.602  1.00  0.00           C  
ATOM     54  O3'   A A   7     -12.748  -2.929  26.777  1.00  0.00           O  
ATOM     55  C2'   A A   7     -10.826  -2.413  25.357  1.00  0.00           C  
ATOM     56  O2'   A A   7     -10.192  -3.073  26.457  1.00  0.00           O  
ATOM     57  C1'   A A   7     -10.728  -3.242  24.090  1.00  0.00           C  
ATOM     58  N9    A A   7      -9.609  -2.793  23.239  1.00  0.00           N  
ATOM     59  C8    A A   7      -9.361  -1.584  22.681  1.00  0.00           C  
ATOM     60  N7    A A   7      -8.259  -1.446  22.019  1.00  0.00           N  
ATOM     61  C5    A A   7      -7.697  -2.721  22.144  1.00  0.00           C  
ATOM     62  C6    A A   7      -6.507  -3.289  21.675  1.00  0.00           C  
ATOM     63  N6    A A   7      -5.587  -2.606  20.986  1.00  0.00           N  
ATOM     64  N1    A A   7      -6.278  -4.579  21.983  1.00  0.00           N  
ATOM     65  C2    A A   7      -7.151  -5.265  22.705  1.00  0.00           C  
ATOM     66  N3    A A   7      -8.301  -4.833  23.201  1.00  0.00           N  
ATOM     67  C4    A A   7      -8.516  -3.543  22.881  1.00  0.00           C  
ATOM     68  P     A A   8     -12.707  -4.546  26.882  1.00  0.00           P  
ATOM     69  OP1   A A   8     -12.375  -5.106  25.552  1.00  0.00           O  
ATOM     70  OP2   A A   8     -13.934  -4.991  27.580  1.00  0.00           O  
ATOM     71  O5'   A A   8     -11.454  -4.804  27.860  1.00  0.00           O  
ATOM     72  C5'   A A   8     -10.891  -6.114  27.994  1.00  0.00           C  
ATOM     73  C4'   A A   8     -10.060  -6.250  29.269  1.00  0.00           C  
ATOM     74  O4'   A A   8      -8.679  -5.927  29.010  1.00  0.00           O  
ATOM     75  C3'   A A   8     -10.572  -5.313  30.359  1.00  0.00           C  
ATOM     76  O3'   A A   8     -10.997  -6.040  31.529  1.00  0.00           O  
ATOM     77  C2'   A A   8      -9.435  -4.369  30.678  1.00  0.00           C  
ATOM     78  O2'   A A   8      -9.098  -4.410  32.069  1.00  0.00           O  
ATOM     79  C1'   A A   8      -8.258  -4.813  29.825  1.00  0.00           C  
ATOM     80  N9    A A   8      -7.763  -3.709  28.977  1.00  0.00           N  
ATOM     81  C8    A A   8      -7.492  -3.695  27.649  1.00  0.00           C  
ATOM     82  N7    A A   8      -7.008  -2.608  27.148  1.00  0.00           N  
ATOM     83  C5    A A   8      -6.943  -1.785  28.276  1.00  0.00           C  
ATOM     84  C6    A A   8      -6.516  -0.465  28.464  1.00  0.00           C  
ATOM     85  N6    A A   8      -6.033   0.292  27.478  1.00  0.00           N  
ATOM     86  N1    A A   8      -6.590   0.038  29.708  1.00  0.00           N  
ATOM     87  C2    A A   8      -7.058  -0.707  30.711  1.00  0.00           C  
ATOM     88  N3    A A   8      -7.485  -1.963  30.647  1.00  0.00           N  
ATOM     89  C4    A A   8      -7.403  -2.446  29.392  1.00  0.00           C  
ATOM     90  P     G A   9     -10.112  -7.227  32.188  1.00  0.00           P  
ATOM     91  OP1   G A   9     -10.742  -8.519  31.836  1.00  0.00           O  
ATOM     92  OP2   G A   9      -9.876  -6.888  33.609  1.00  0.00           O  
ATOM     93  O5'   G A   9      -8.708  -7.127  31.406  1.00  0.00           O  
ATOM     94  C5'   G A   9      -7.472  -7.317  32.097  1.00  0.00           C  
ATOM     95  C4'   G A   9      -6.418  -7.961  31.199  1.00  0.00           C  
ATOM     96  O4'   G A   9      -5.572  -6.959  30.602  1.00  0.00           O  
ATOM     97  C3'   G A   9      -5.526  -8.887  32.009  1.00  0.00           C  
ATOM     98  O3'   G A   9      -5.338 -10.131  31.329  1.00  0.00           O  
ATOM     99  C2'   G A   9      -4.219  -8.157  32.156  1.00  0.00           C  
ATOM    100  O2'   G A   9      -3.102  -9.048  32.089  1.00  0.00           O  
ATOM    101  C1'   G A   9      -4.205  -7.177  31.008  1.00  0.00           C  
ATOM    102  N9    G A   9      -3.551  -5.922  31.365  1.00  0.00           N  
ATOM    103  C8    G A   9      -4.044  -4.667  31.351  1.00  0.00           C  
ATOM    104  N7    G A   9      -3.225  -3.699  31.598  1.00  0.00           N  
ATOM    105  C5    G A   9      -2.030  -4.396  31.806  1.00  0.00           C  
ATOM    106  C6    G A   9      -0.738  -3.913  32.116  1.00  0.00           C  
ATOM    107  O6    G A   9      -0.368  -2.766  32.247  1.00  0.00           O  
ATOM    108  N1    G A   9       0.176  -4.930  32.246  1.00  0.00           N  
ATOM    109  C2    G A   9      -0.096  -6.274  32.090  1.00  0.00           C  
ATOM    110  N2    G A   9       0.936  -7.112  32.210  1.00  0.00           N  
ATOM    111  N3    G A   9      -1.311  -6.746  31.798  1.00  0.00           N  
ATOM    112  C4    G A   9      -2.226  -5.756  31.670  1.00  0.00           C  
ATOM    113  P     G A  10      -6.553 -11.174  31.160  1.00  0.00           P  
ATOM    114  OP1   G A  10      -7.729 -10.445  30.633  1.00  0.00           O  
ATOM    115  OP2   G A  10      -6.666 -11.958  32.410  1.00  0.00           O  
ATOM    116  O5'   G A  10      -6.006 -12.146  30.002  1.00  0.00           O  
ATOM    117  C5'   G A  10      -4.836 -12.936  30.218  1.00  0.00           C  
ATOM    118  C4'   G A  10      -3.598 -12.325  29.558  1.00  0.00           C  
ATOM    119  O4'   G A  10      -3.943 -11.384  28.515  1.00  0.00           O  
ATOM    120  C3'   G A  10      -2.732 -11.573  30.571  1.00  0.00           C  
ATOM    121  O3'   G A  10      -1.535 -12.318  30.864  1.00  0.00           O  
ATOM    122  C2'   G A  10      -2.432 -10.238  29.922  1.00  0.00           C  
ATOM    123  O2'   G A  10      -1.044  -9.920  29.945  1.00  0.00           O  
ATOM    124  C1'   G A  10      -2.929 -10.369  28.505  1.00  0.00           C  
ATOM    125  N9    G A  10      -3.381  -9.070  27.971  1.00  0.00           N  
ATOM    126  C8    G A  10      -4.441  -8.284  28.295  1.00  0.00           C  
ATOM    127  N7    G A  10      -4.531  -7.135  27.701  1.00  0.00           N  
ATOM    128  C5    G A  10      -3.392  -7.147  26.882  1.00  0.00           C  
ATOM    129  C6    G A  10      -2.896  -6.167  25.972  1.00  0.00           C  
ATOM    130  O6    G A  10      -3.370  -5.063  25.701  1.00  0.00           O  
ATOM    131  N1    G A  10      -1.716  -6.594  25.360  1.00  0.00           N  
ATOM    132  C2    G A  10      -1.096  -7.804  25.590  1.00  0.00           C  
ATOM    133  N2    G A  10       0.016  -8.042  24.901  1.00  0.00           N  
ATOM    134  N3    G A  10      -1.555  -8.717  26.439  1.00  0.00           N  
ATOM    135  C4    G A  10      -2.694  -8.330  27.047  1.00  0.00           C  
ATOM    136  P     A A  11      -0.491 -11.842  32.006  1.00  0.00           P  
ATOM    137  OP1   A A  11       0.204 -13.042  32.522  1.00  0.00           O  
ATOM    138  OP2   A A  11      -1.205 -10.946  32.943  1.00  0.00           O  
ATOM    139  O5'   A A  11       0.580 -10.957  31.183  1.00  0.00           O  
ATOM    140  C5'   A A  11       1.393 -11.572  30.179  1.00  0.00           C  
ATOM    141  C4'   A A  11       2.069 -10.558  29.253  1.00  0.00           C  
ATOM    142  O4'   A A  11       1.123  -9.703  28.579  1.00  0.00           O  
ATOM    143  C3'   A A  11       3.018  -9.646  30.006  1.00  0.00           C  
ATOM    144  O3'   A A  11       4.346 -10.183  30.035  1.00  0.00           O  
ATOM    145  C2'   A A  11       2.960  -8.328  29.267  1.00  0.00           C  
ATOM    146  O2'   A A  11       4.165  -8.090  28.531  1.00  0.00           O  
ATOM    147  C1'   A A  11       1.762  -8.432  28.327  1.00  0.00           C  
ATOM    148  N9    A A  11       0.851  -7.291  28.530  1.00  0.00           N  
ATOM    149  C8    A A  11      -0.356  -7.220  29.141  1.00  0.00           C  
ATOM    150  N7    A A  11      -0.942  -6.068  29.168  1.00  0.00           N  
ATOM    151  C5    A A  11      -0.015  -5.265  28.497  1.00  0.00           C  
ATOM    152  C6    A A  11       0.003  -3.905  28.168  1.00  0.00           C  
ATOM    153  N6    A A  11      -0.977  -3.060  28.490  1.00  0.00           N  
ATOM    154  N1    A A  11       1.079  -3.445  27.502  1.00  0.00           N  
ATOM    155  C2    A A  11       2.079  -4.267  27.181  1.00  0.00           C  
ATOM    156  N3    A A  11       2.163  -5.564  27.443  1.00  0.00           N  
ATOM    157  C4    A A  11       1.076  -6.002  28.108  1.00  0.00           C  
ATOM    158  P     G A  12       5.376  -9.761  31.202  1.00  0.00           P  
ATOM    159  OP1   G A  12       6.462 -10.765  31.249  1.00  0.00           O  
ATOM    160  OP2   G A  12       4.598  -9.459  32.425  1.00  0.00           O  
ATOM    161  O5'   G A  12       5.987  -8.381  30.647  1.00  0.00           O  
ATOM    162  C5'   G A  12       7.002  -8.397  29.640  1.00  0.00           C  
ATOM    163  C4'   G A  12       7.516  -6.996  29.331  1.00  0.00           C  
ATOM    164  O4'   G A  12       6.503  -6.198  28.688  1.00  0.00           O  
ATOM    165  C3'   G A  12       7.929  -6.266  30.599  1.00  0.00           C  
ATOM    166  O3'   G A  12       9.346  -6.337  30.814  1.00  0.00           O  
ATOM    167  C2'   G A  12       7.480  -4.840  30.404  1.00  0.00           C  
ATOM    168  O2'   G A  12       8.601  -3.983  30.174  1.00  0.00           O  
ATOM    169  C1'   G A  12       6.566  -4.848  29.191  1.00  0.00           C  
ATOM    170  N9    G A  12       5.233  -4.328  29.536  1.00  0.00           N  
ATOM    171  C8    G A  12       4.286  -4.818  30.368  1.00  0.00           C  
ATOM    172  N7    G A  12       3.206  -4.120  30.523  1.00  0.00           N  
ATOM    173  C5    G A  12       3.458  -3.023  29.690  1.00  0.00           C  
ATOM    174  C6    G A  12       2.660  -1.878  29.407  1.00  0.00           C  
ATOM    175  O6    G A  12       1.546  -1.599  29.838  1.00  0.00           O  
ATOM    176  N1    G A  12       3.298  -1.025  28.513  1.00  0.00           N  
ATOM    177  C2    G A  12       4.534  -1.247  27.962  1.00  0.00           C  
ATOM    178  N2    G A  12       4.954  -0.336  27.107  1.00  0.00           N  
ATOM    179  N3    G A  12       5.288  -2.309  28.222  1.00  0.00           N  
ATOM    180  C4    G A  12       4.696  -3.152  29.085  1.00  0.00           C  
ATOM    181  P     C A  13       9.971  -6.056  32.277  1.00  0.00           P  
ATOM    182  OP1   C A  13      11.153  -6.930  32.447  1.00  0.00           O  
ATOM    183  OP2   C A  13       8.872  -6.103  33.269  1.00  0.00           O  
ATOM    184  O5'   C A  13      10.486  -4.531  32.162  1.00  0.00           O  
ATOM    185  C5'   C A  13      10.218  -3.577  33.201  1.00  0.00           C  
ATOM    186  C4'   C A  13       9.852  -2.213  32.620  1.00  0.00           C  
ATOM    187  O4'   C A  13       8.600  -2.288  31.912  1.00  0.00           O  
ATOM    188  C3'   C A  13       9.714  -1.165  33.717  1.00  0.00           C  
ATOM    189  O3'   C A  13      10.729  -0.157  33.599  1.00  0.00           O  
ATOM    190  C2'   C A  13       8.338  -0.565  33.550  1.00  0.00           C  
ATOM    191  O2'   C A  13       8.406   0.852  33.365  1.00  0.00           O  
ATOM    192  C1'   C A  13       7.720  -1.233  32.338  1.00  0.00           C  
ATOM    193  N1    C A  13       6.373  -1.747  32.661  1.00  0.00           N  
ATOM    194  C2    C A  13       5.283  -0.988  32.257  1.00  0.00           C  
ATOM    195  O2    C A  13       5.452   0.056  31.629  1.00  0.00           O  
ATOM    196  N3    C A  13       4.037  -1.432  32.574  1.00  0.00           N  
ATOM    197  C4    C A  13       3.865  -2.569  33.260  1.00  0.00           C  
ATOM    198  N4    C A  13       2.630  -2.968  33.563  1.00  0.00           N  
ATOM    199  C5    C A  13       4.985  -3.354  33.676  1.00  0.00           C  
ATOM    200  C6    C A  13       6.215  -2.907  33.356  1.00  0.00           C  
ATOM    201  P     G A  14      11.238   0.662  34.893  1.00  0.00           P  
ATOM    202  OP1   G A  14      12.395   1.492  34.485  1.00  0.00           O  
ATOM    203  OP2   G A  14      11.376  -0.288  36.019  1.00  0.00           O  
ATOM    204  O5'   G A  14       9.996   1.643  35.212  1.00  0.00           O  
ATOM    205  C5'   G A  14      10.035   3.027  34.842  1.00  0.00           C  
ATOM    206  C4'   G A  14       9.018   3.859  35.625  1.00  0.00           C  
ATOM    207  O4'   G A  14       7.669   3.456  35.309  1.00  0.00           O  
ATOM    208  C3'   G A  14       9.221   3.699  37.123  1.00  0.00           C  
ATOM    209  O3'   G A  14       9.733   4.904  37.704  1.00  0.00           O  
ATOM    210  C2'   G A  14       7.870   3.348  37.698  1.00  0.00           C  
ATOM    211  O2'   G A  14       7.380   4.393  38.544  1.00  0.00           O  
ATOM    212  C1'   G A  14       6.941   3.137  36.515  1.00  0.00           C  
ATOM    213  N9    G A  14       6.463   1.742  36.479  1.00  0.00           N  
ATOM    214  C8    G A  14       7.134   0.620  36.140  1.00  0.00           C  
ATOM    215  N7    G A  14       6.498  -0.500  36.193  1.00  0.00           N  
ATOM    216  C5    G A  14       5.234  -0.090  36.620  1.00  0.00           C  
ATOM    217  C6    G A  14       4.070  -0.862  36.872  1.00  0.00           C  
ATOM    218  O6    G A  14       3.925  -2.075  36.765  1.00  0.00           O  
ATOM    219  N1    G A  14       3.010  -0.067  37.286  1.00  0.00           N  
ATOM    220  C2    G A  14       3.058   1.306  37.441  1.00  0.00           C  
ATOM    221  N2    G A  14       1.933   1.894  37.848  1.00  0.00           N  
ATOM    222  N3    G A  14       4.153   2.041  37.205  1.00  0.00           N  
ATOM    223  C4    G A  14       5.200   1.284  36.800  1.00  0.00           C  
ATOM    224  P     U A  15      10.568   4.857  39.082  1.00  0.00           P  
ATOM    225  OP1   U A  15      11.462   6.037  39.122  1.00  0.00           O  
ATOM    226  OP2   U A  15      11.133   3.498  39.238  1.00  0.00           O  
ATOM    227  O5'   U A  15       9.420   5.055  40.194  1.00  0.00           O  
ATOM    228  C5'   U A  15       8.948   6.365  40.523  1.00  0.00           C  
ATOM    229  C4'   U A  15       7.785   6.319  41.512  1.00  0.00           C  
ATOM    230  O4'   U A  15       6.675   5.580  40.967  1.00  0.00           O  
ATOM    231  C3'   U A  15       8.199   5.655  42.817  1.00  0.00           C  
ATOM    232  O3'   U A  15       8.262   6.613  43.880  1.00  0.00           O  
ATOM    233  C2'   U A  15       7.158   4.598  43.103  1.00  0.00           C  
ATOM    234  O2'   U A  15       6.482   4.865  44.335  1.00  0.00           O  
ATOM    235  C1'   U A  15       6.183   4.631  41.934  1.00  0.00           C  
ATOM    236  N1    U A  15       6.032   3.289  41.329  1.00  0.00           N  
ATOM    237  C2    U A  15       4.756   2.750  41.274  1.00  0.00           C  
ATOM    238  O2    U A  15       3.770   3.349  41.700  1.00  0.00           O  
ATOM    239  N3    U A  15       4.653   1.492  40.708  1.00  0.00           N  
ATOM    240  C4    U A  15       5.695   0.737  40.197  1.00  0.00           C  
ATOM    241  O4    U A  15       5.486  -0.372  39.711  1.00  0.00           O  
ATOM    242  C5    U A  15       6.987   1.376  40.295  1.00  0.00           C  
ATOM    243  C6    U A  15       7.117   2.606  40.845  1.00  0.00           C  
TER     244        U A  15                                                      
ATOM    245  P     A B  27       1.317 -10.589  42.121  1.00  1.00           P  
ATOM    246  OP1   A B  27       0.107 -11.429  41.897  1.00  1.00           O  
ATOM    247  OP2   A B  27       2.299 -11.312  42.995  1.00  1.00           O  
ATOM    248  O5'   A B  27       0.983  -9.243  42.898  1.00  1.00           O  
ATOM    249  C5'   A B  27       2.031  -8.316  43.198  1.00  0.00           C  
ATOM    250  C4'   A B  27       1.501  -7.094  43.945  1.00  0.00           C  
ATOM    251  O4'   A B  27       2.578  -6.370  44.573  1.00  0.00           O  
ATOM    252  C3'   A B  27       0.781  -6.150  42.994  1.00  0.00           C  
ATOM    253  O3'   A B  27      -0.623  -6.105  43.285  1.00  0.00           O  
ATOM    254  C2'   A B  27       1.418  -4.794  43.180  1.00  0.00           C  
ATOM    255  O2'   A B  27       0.473  -3.850  43.693  1.00  0.00           O  
ATOM    256  C1'   A B  27       2.567  -4.986  44.159  1.00  0.00           C  
ATOM    257  N9    A B  27       3.857  -4.619  43.536  1.00  0.00           N  
ATOM    258  C8    A B  27       4.867  -5.417  43.109  1.00  0.00           C  
ATOM    259  N7    A B  27       5.897  -4.846  42.583  1.00  0.00           N  
ATOM    260  C5    A B  27       5.545  -3.496  42.662  1.00  0.00           C  
ATOM    261  C6    A B  27       6.201  -2.323  42.273  1.00  0.00           C  
ATOM    262  N6    A B  27       7.398  -2.318  41.686  1.00  0.00           N  
ATOM    263  N1    A B  27       5.571  -1.157  42.499  1.00  0.00           N  
ATOM    264  C2    A B  27       4.366  -1.140  43.070  1.00  0.00           C  
ATOM    265  N3    A B  27       3.653  -2.189  43.476  1.00  0.00           N  
ATOM    266  C4    A B  27       4.305  -3.347  43.241  1.00  0.00           C  
ATOM    267  P     C B  28      -1.702  -6.749  42.274  1.00  0.00           P  
ATOM    268  OP1   C B  28      -2.716  -7.468  43.078  1.00  0.00           O  
ATOM    269  OP2   C B  28      -0.971  -7.463  41.203  1.00  0.00           O  
ATOM    270  O5'   C B  28      -2.398  -5.446  41.626  1.00  0.00           O  
ATOM    271  C5'   C B  28      -3.585  -4.888  42.201  1.00  0.00           C  
ATOM    272  C4'   C B  28      -3.692  -3.386  41.938  1.00  0.00           C  
ATOM    273  O4'   C B  28      -2.391  -2.806  41.718  1.00  0.00           O  
ATOM    274  C3'   C B  28      -4.548  -3.110  40.712  1.00  0.00           C  
ATOM    275  O3'   C B  28      -5.782  -2.485  41.084  1.00  0.00           O  
ATOM    276  C2'   C B  28      -3.730  -2.211  39.814  1.00  0.00           C  
ATOM    277  O2'   C B  28      -4.364  -0.939  39.644  1.00  0.00           O  
ATOM    278  C1'   C B  28      -2.376  -2.051  40.489  1.00  0.00           C  
ATOM    279  N1    C B  28      -1.279  -2.508  39.610  1.00  0.00           N  
ATOM    280  C2    C B  28      -0.159  -1.693  39.504  1.00  0.00           C  
ATOM    281  O2    C B  28      -0.112  -0.623  40.110  1.00  0.00           O  
ATOM    282  N3    C B  28       0.870  -2.110  38.718  1.00  0.00           N  
ATOM    283  C4    C B  28       0.806  -3.274  38.063  1.00  0.00           C  
ATOM    284  N4    C B  28       1.834  -3.652  37.305  1.00  0.00           N  
ATOM    285  C5    C B  28      -0.346  -4.116  38.167  1.00  0.00           C  
ATOM    286  C6    C B  28      -1.359  -3.696  38.945  1.00  0.00           C  
ATOM    287  P     A B  29      -7.086  -2.630  40.153  1.00  0.00           P  
ATOM    288  OP1   A B  29      -8.057  -1.588  40.552  1.00  0.00           O  
ATOM    289  OP2   A B  29      -7.492  -4.053  40.140  1.00  0.00           O  
ATOM    290  O5'   A B  29      -6.512  -2.252  38.696  1.00  0.00           O  
ATOM    291  C5'   A B  29      -7.127  -2.761  37.512  1.00  0.00           C  
ATOM    292  C4'   A B  29      -6.585  -2.074  36.264  1.00  0.00           C  
ATOM    293  O4'   A B  29      -5.157  -2.266  36.145  1.00  0.00           O  
ATOM    294  C3'   A B  29      -7.236  -2.651  35.010  1.00  0.00           C  
ATOM    295  O3'   A B  29      -7.671  -1.607  34.121  1.00  0.00           O  
ATOM    296  C2'   A B  29      -6.155  -3.474  34.362  1.00  0.00           C  
ATOM    297  O2'   A B  29      -6.222  -3.419  32.939  1.00  0.00           O  
ATOM    298  C1'   A B  29      -4.862  -2.879  34.876  1.00  0.00           C  
ATOM    299  N9    A B  29      -3.796  -3.886  34.995  1.00  0.00           N  
ATOM    300  C8    A B  29      -3.868  -5.227  35.158  1.00  0.00           C  
ATOM    301  N7    A B  29      -2.754  -5.878  35.240  1.00  0.00           N  
ATOM    302  C5    A B  29      -1.818  -4.845  35.111  1.00  0.00           C  
ATOM    303  C6    A B  29      -0.418  -4.821  35.102  1.00  0.00           C  
ATOM    304  N6    A B  29       0.332  -5.914  35.236  1.00  0.00           N  
ATOM    305  N1    A B  29       0.180  -3.624  34.946  1.00  0.00           N  
ATOM    306  C2    A B  29      -0.552  -2.516  34.804  1.00  0.00           C  
ATOM    307  N3    A B  29      -1.874  -2.427  34.804  1.00  0.00           N  
ATOM    308  C4    A B  29      -2.448  -3.634  34.961  1.00  0.00           C  
ATOM    309  P     G B  30      -8.482  -0.317  34.656  1.00  0.00           P  
ATOM    310  OP1   G B  30      -9.584  -0.791  35.525  1.00  0.00           O  
ATOM    311  OP2   G B  30      -8.780   0.554  33.498  1.00  0.00           O  
ATOM    312  O5'   G B  30      -7.395   0.433  35.587  1.00  0.00           O  
ATOM    313  C5'   G B  30      -6.269   1.112  35.014  1.00  0.00           C  
ATOM    314  C4'   G B  30      -5.338   1.659  36.100  1.00  0.00           C  
ATOM    315  O4'   G B  30      -4.155   0.842  36.232  1.00  0.00           O  
ATOM    316  C3'   G B  30      -4.897   3.080  35.780  1.00  0.00           C  
ATOM    317  O3'   G B  30      -5.496   4.013  36.686  1.00  0.00           O  
ATOM    318  C2'   G B  30      -3.391   3.097  35.897  1.00  0.00           C  
ATOM    319  O2'   G B  30      -2.964   3.974  36.946  1.00  0.00           O  
ATOM    320  C1'   G B  30      -2.965   1.662  36.182  1.00  0.00           C  
ATOM    321  N9    G B  30      -2.036   1.183  35.137  1.00  0.00           N  
ATOM    322  C8    G B  30      -0.709   1.421  34.977  1.00  0.00           C  
ATOM    323  N7    G B  30      -0.137   0.952  33.926  1.00  0.00           N  
ATOM    324  C5    G B  30      -1.196   0.304  33.298  1.00  0.00           C  
ATOM    325  C6    G B  30      -1.211  -0.426  32.091  1.00  0.00           C  
ATOM    326  O6    G B  30      -0.301  -0.573  31.280  1.00  0.00           O  
ATOM    327  N1    G B  30      -2.465  -0.947  31.828  1.00  0.00           N  
ATOM    328  C2    G B  30      -3.581  -0.762  32.608  1.00  0.00           C  
ATOM    329  N2    G B  30      -4.704  -1.319  32.161  1.00  0.00           N  
ATOM    330  N3    G B  30      -3.584  -0.063  33.744  1.00  0.00           N  
ATOM    331  C4    G B  30      -2.362   0.435  34.033  1.00  0.00           C  
ATOM    332  P     G B  31      -6.313   5.288  36.136  1.00  0.00           P  
ATOM    333  OP1   G B  31      -7.404   5.585  37.091  1.00  0.00           O  
ATOM    334  OP2   G B  31      -6.626   5.059  34.706  1.00  0.00           O  
ATOM    335  O5'   G B  31      -5.222   6.473  36.234  1.00  0.00           O  
ATOM    336  C5'   G B  31      -4.793   7.169  35.059  1.00  0.00           C  
ATOM    337  C4'   G B  31      -3.412   7.804  35.247  1.00  0.00           C  
ATOM    338  O4'   G B  31      -2.441   6.818  35.626  1.00  0.00           O  
ATOM    339  C3'   G B  31      -2.926   8.452  33.962  1.00  0.00           C  
ATOM    340  O3'   G B  31      -2.917   9.876  34.083  1.00  0.00           O  
ATOM    341  C2'   G B  31      -1.547   7.914  33.730  1.00  0.00           C  
ATOM    342  O2'   G B  31      -0.592   8.935  33.487  1.00  0.00           O  
ATOM    343  C1'   G B  31      -1.203   7.096  34.955  1.00  0.00           C  
ATOM    344  N9    G B  31      -0.544   5.888  34.513  1.00  0.00           N  
ATOM    345  C8    G B  31      -0.794   5.203  33.399  1.00  0.00           C  
ATOM    346  N7    G B  31       0.014   4.245  33.084  1.00  0.00           N  
ATOM    347  C5    G B  31       0.940   4.310  34.135  1.00  0.00           C  
ATOM    348  C6    G B  31       2.095   3.524  34.391  1.00  0.00           C  
ATOM    349  O6    G B  31       2.549   2.597  33.729  1.00  0.00           O  
ATOM    350  N1    G B  31       2.735   3.924  35.557  1.00  0.00           N  
ATOM    351  C2    G B  31       2.321   4.951  36.379  1.00  0.00           C  
ATOM    352  N2    G B  31       3.074   5.186  37.451  1.00  0.00           N  
ATOM    353  N3    G B  31       1.237   5.694  36.147  1.00  0.00           N  
ATOM    354  C4    G B  31       0.598   5.321  35.017  1.00  0.00           C  
ATOM    355  P     U B  32      -4.281  10.727  33.988  1.00  0.00           P  
ATOM    356  OP1   U B  32      -4.508  11.387  35.294  1.00  0.00           O  
ATOM    357  OP2   U B  32      -5.333   9.867  33.399  1.00  0.00           O  
ATOM    358  O5'   U B  32      -3.891  11.856  32.913  1.00  0.00           O  
ATOM    359  C5'   U B  32      -2.822  11.624  31.994  1.00  0.00           C  
ATOM    360  C4'   U B  32      -1.646  12.559  32.244  1.00  0.00           C  
ATOM    361  O4'   U B  32      -1.096  12.395  33.577  1.00  0.00           O  
ATOM    362  C3'   U B  32      -0.526  12.287  31.248  1.00  0.00           C  
ATOM    363  O3'   U B  32      -0.288  13.448  30.433  1.00  0.00           O  
ATOM    364  C2'   U B  32       0.681  11.952  32.090  1.00  0.00           C  
ATOM    365  O2'   U B  32       1.863  12.567  31.589  1.00  0.00           O  
ATOM    366  C1'   U B  32       0.339  12.439  33.477  1.00  0.00           C  
ATOM    367  N1    U B  32       1.027  11.633  34.504  1.00  0.00           N  
ATOM    368  C2    U B  32       2.197  12.148  35.040  1.00  0.00           C  
ATOM    369  O2    U B  32       2.619  13.265  34.745  1.00  0.00           O  
ATOM    370  N3    U B  32       2.870  11.329  35.927  1.00  0.00           N  
ATOM    371  C4    U B  32       2.483  10.058  36.315  1.00  0.00           C  
ATOM    372  O4    U B  32       3.153   9.416  37.121  1.00  0.00           O  
ATOM    373  C5    U B  32       1.253   9.608  35.704  1.00  0.00           C  
ATOM    374  C6    U B  32       0.576  10.399  34.846  1.00  0.00           C  
ATOM    375  P     A B  33       0.025  13.316  28.857  1.00  0.00           P  
ATOM    376  OP1   A B  33       1.180  14.188  28.543  1.00  0.00           O  
ATOM    377  OP2   A B  33      -1.245  13.474  28.111  1.00  0.00           O  
ATOM    378  O5'   A B  33       0.494  11.786  28.718  1.00  0.00           O  
ATOM    379  C5'   A B  33       1.882  11.446  28.696  1.00  0.00           C  
ATOM    380  C4'   A B  33       2.086   9.977  28.355  1.00  0.00           C  
ATOM    381  O4'   A B  33       1.898   9.134  29.513  1.00  0.00           O  
ATOM    382  C3'   A B  33       1.090   9.520  27.310  1.00  0.00           C  
ATOM    383  O3'   A B  33       1.608   9.640  25.984  1.00  0.00           O  
ATOM    384  C2'   A B  33       0.791   8.095  27.661  1.00  0.00           C  
ATOM    385  O2'   A B  33       1.598   7.198  26.892  1.00  0.00           O  
ATOM    386  C1'   A B  33       1.108   7.979  29.144  1.00  0.00           C  
ATOM    387  N9    A B  33      -0.155   7.917  29.899  1.00  0.00           N  
ATOM    388  C8    A B  33      -0.688   8.777  30.806  1.00  0.00           C  
ATOM    389  N7    A B  33      -1.882   8.524  31.227  1.00  0.00           N  
ATOM    390  C5    A B  33      -2.186   7.349  30.533  1.00  0.00           C  
ATOM    391  C6    A B  33      -3.313   6.521  30.516  1.00  0.00           C  
ATOM    392  N6    A B  33      -4.404   6.757  31.246  1.00  0.00           N  
ATOM    393  N1    A B  33      -3.272   5.441  29.714  1.00  0.00           N  
ATOM    394  C2    A B  33      -2.188   5.188  28.977  1.00  0.00           C  
ATOM    395  N3    A B  33      -1.075   5.901  28.921  1.00  0.00           N  
ATOM    396  C4    A B  33      -1.139   6.974  29.730  1.00  0.00           C  
ATOM    397  P     G B  34       0.614  10.015  24.774  1.00  0.00           P  
ATOM    398  OP1   G B  34       1.431  10.309  23.579  1.00  0.00           O  
ATOM    399  OP2   G B  34      -0.358  11.020  25.267  1.00  0.00           O  
ATOM    400  O5'   G B  34      -0.179   8.630  24.536  1.00  0.00           O  
ATOM    401  C5'   G B  34      -0.222   8.010  23.246  1.00  0.00           C  
ATOM    402  C4'   G B  34       0.845   6.926  23.112  1.00  0.00           C  
ATOM    403  O4'   G B  34       0.482   5.746  23.858  1.00  0.00           O  
ATOM    404  C3'   G B  34       1.031   6.512  21.651  1.00  0.00           C  
ATOM    405  O3'   G B  34       2.365   6.792  21.169  1.00  0.00           O  
ATOM    406  C2'   G B  34       0.752   5.021  21.618  1.00  0.00           C  
ATOM    407  O2'   G B  34       1.740   4.317  20.868  1.00  0.00           O  
ATOM    408  C1'   G B  34       0.738   4.573  23.072  1.00  0.00           C  
ATOM    409  N9    G B  34      -0.265   3.519  23.312  1.00  0.00           N  
ATOM    410  C8    G B  34      -1.297   3.492  24.180  1.00  0.00           C  
ATOM    411  N7    G B  34      -2.025   2.431  24.218  1.00  0.00           N  
ATOM    412  C5    G B  34      -1.402   1.629  23.262  1.00  0.00           C  
ATOM    413  C6    G B  34      -1.719   0.317  22.838  1.00  0.00           C  
ATOM    414  O6    G B  34      -2.655  -0.389  23.199  1.00  0.00           O  
ATOM    415  N1    G B  34      -0.830  -0.136  21.874  1.00  0.00           N  
ATOM    416  C2    G B  34       0.231   0.592  21.366  1.00  0.00           C  
ATOM    417  N2    G B  34       0.991  -0.017  20.456  1.00  0.00           N  
ATOM    418  N3    G B  34       0.529   1.833  21.756  1.00  0.00           N  
ATOM    419  C4    G B  34      -0.320   2.288  22.702  1.00  0.00           C  
ATOM    420  P     G B  35       3.253   8.018  21.740  1.00  0.00           P  
ATOM    421  OP1   G B  35       2.479   9.267  21.577  1.00  0.00           O  
ATOM    422  OP2   G B  35       4.610   7.908  21.160  1.00  0.00           O  
ATOM    423  O5'   G B  35       3.346   7.654  23.318  1.00  0.00           O  
ATOM    424  C5'   G B  35       4.594   7.679  24.033  1.00  0.00           C  
ATOM    425  C4'   G B  35       5.381   6.365  23.901  1.00  0.00           C  
ATOM    426  O4'   G B  35       5.396   5.623  25.154  1.00  0.00           O  
ATOM    427  C3'   G B  35       4.774   5.450  22.838  1.00  0.00           C  
ATOM    428  O3'   G B  35       5.784   5.067  21.885  1.00  0.00           O  
ATOM    429  C2'   G B  35       4.236   4.276  23.611  1.00  0.00           C  
ATOM    430  O2'   G B  35       4.345   3.049  22.889  1.00  0.00           O  
ATOM    431  C1'   G B  35       5.023   4.256  24.882  1.00  0.00           C  
ATOM    432  N9    G B  35       4.277   3.607  25.974  1.00  0.00           N  
ATOM    433  C8    G B  35       4.659   2.534  26.698  1.00  0.00           C  
ATOM    434  N7    G B  35       3.793   1.945  27.411  1.00  0.00           N  
ATOM    435  C5    G B  35       2.673   2.686  27.163  1.00  0.00           C  
ATOM    436  C6    G B  35       1.393   2.488  27.659  1.00  0.00           C  
ATOM    437  O6    G B  35       1.008   1.561  28.363  1.00  0.00           O  
ATOM    438  N1    G B  35       0.522   3.449  27.187  1.00  0.00           N  
ATOM    439  C2    G B  35       0.851   4.479  26.343  1.00  0.00           C  
ATOM    440  N2    G B  35      -0.123   5.361  26.116  1.00  0.00           N  
ATOM    441  N3    G B  35       2.079   4.668  25.842  1.00  0.00           N  
ATOM    442  C4    G B  35       2.940   3.730  26.293  1.00  0.00           C  
ATOM    443  P     U B  36       5.465   4.145  20.597  1.00  0.00           P  
ATOM    444  OP1   U B  36       6.218   4.689  19.445  1.00  0.00           O  
ATOM    445  OP2   U B  36       4.007   3.951  20.492  1.00  0.00           O  
ATOM    446  O5'   U B  36       6.134   2.740  21.021  1.00  0.00           O  
ATOM    447  C5'   U B  36       6.801   2.597  22.288  1.00  0.00           C  
ATOM    448  C4'   U B  36       6.519   1.232  22.923  1.00  0.00           C  
ATOM    449  O4'   U B  36       5.671   1.303  24.092  1.00  0.00           O  
ATOM    450  C3'   U B  36       5.765   0.346  21.968  1.00  0.00           C  
ATOM    451  O3'   U B  36       6.586  -0.303  20.987  1.00  0.00           O  
ATOM    452  C2'   U B  36       5.163  -0.678  22.882  1.00  0.00           C  
ATOM    453  O2'   U B  36       6.005  -1.830  22.981  1.00  0.00           O  
ATOM    454  C1'   U B  36       5.059   0.000  24.229  1.00  0.00           C  
ATOM    455  N1    U B  36       3.639  -0.007  24.668  1.00  0.00           N  
ATOM    456  C2    U B  36       3.163  -1.208  25.181  1.00  0.00           C  
ATOM    457  O2    U B  36       3.874  -2.208  25.284  1.00  0.00           O  
ATOM    458  N3    U B  36       1.839  -1.226  25.567  1.00  0.00           N  
ATOM    459  C4    U B  36       0.960  -0.164  25.501  1.00  0.00           C  
ATOM    460  O4    U B  36      -0.202  -0.278  25.892  1.00  0.00           O  
ATOM    461  C5    U B  36       1.536   1.038  24.957  1.00  0.00           C  
ATOM    462  C6    U B  36       2.814   1.087  24.558  1.00  0.00           C  
ATOM    463  P     C B  37       5.902  -1.121  19.767  1.00  0.00           P  
ATOM    464  OP1   C B  37       6.977  -1.569  18.850  1.00  0.00           O  
ATOM    465  OP2   C B  37       4.778  -0.314  19.242  1.00  0.00           O  
ATOM    466  O5'   C B  37       5.279  -2.422  20.497  1.00  0.00           O  
ATOM    467  C5'   C B  37       6.127  -3.487  20.936  1.00  0.00           C  
ATOM    468  C4'   C B  37       5.419  -4.441  21.906  1.00  0.00           C  
ATOM    469  O4'   C B  37       4.547  -3.742  22.819  1.00  0.00           O  
ATOM    470  C3'   C B  37       4.558  -5.466  21.188  1.00  0.00           C  
ATOM    471  O3'   C B  37       5.267  -6.695  20.994  1.00  0.00           O  
ATOM    472  C2'   C B  37       3.356  -5.669  22.082  1.00  0.00           C  
ATOM    473  O2'   C B  37       3.331  -6.988  22.630  1.00  0.00           O  
ATOM    474  C1'   C B  37       3.481  -4.637  23.188  1.00  0.00           C  
ATOM    475  N1    C B  37       2.186  -3.962  23.406  1.00  0.00           N  
ATOM    476  C2    C B  37       1.199  -4.723  24.006  1.00  0.00           C  
ATOM    477  O2    C B  37       1.410  -5.898  24.287  1.00  0.00           O  
ATOM    478  N3    C B  37       0.006  -4.143  24.268  1.00  0.00           N  
ATOM    479  C4    C B  37      -0.219  -2.866  23.962  1.00  0.00           C  
ATOM    480  N4    C B  37      -1.407  -2.339  24.257  1.00  0.00           N  
ATOM    481  C5    C B  37       0.800  -2.067  23.338  1.00  0.00           C  
ATOM    482  C6    C B  37       1.977  -2.656  23.077  1.00  0.00           C  
ATOM    483  P     G B  38       4.866  -7.694  19.794  1.00  0.00           P  
ATOM    484  OP1   G B  38       5.701  -8.911  19.912  1.00  0.00           O  
ATOM    485  OP2   G B  38       4.865  -6.922  18.532  1.00  0.00           O  
ATOM    486  O5'   G B  38       3.341  -8.090  20.143  1.00  0.00           O  
ATOM    487  C5'   G B  38       3.048  -9.129  21.085  1.00  0.00           C  
ATOM    488  C4'   G B  38       1.544  -9.351  21.244  1.00  0.00           C  
ATOM    489  O4'   G B  38       0.902  -8.261  21.941  1.00  0.00           O  
ATOM    490  C3'   G B  38       0.863  -9.497  19.891  1.00  0.00           C  
ATOM    491  O3'   G B  38       0.498 -10.871  19.665  1.00  0.00           O  
ATOM    492  C2'   G B  38      -0.336  -8.577  19.934  1.00  0.00           C  
ATOM    493  O2'   G B  38      -1.537  -9.272  19.637  1.00  0.00           O  
ATOM    494  C1'   G B  38      -0.384  -8.024  21.340  1.00  0.00           C  
ATOM    495  N9    G B  38      -0.752  -6.597  21.352  1.00  0.00           N  
ATOM    496  C8    G B  38      -0.124  -5.514  20.832  1.00  0.00           C  
ATOM    497  N7    G B  38      -0.705  -4.367  20.965  1.00  0.00           N  
ATOM    498  C5    G B  38      -1.869  -4.718  21.658  1.00  0.00           C  
ATOM    499  C6    G B  38      -2.945  -3.908  22.111  1.00  0.00           C  
ATOM    500  O6    G B  38      -3.094  -2.693  21.975  1.00  0.00           O  
ATOM    501  N1    G B  38      -3.912  -4.670  22.766  1.00  0.00           N  
ATOM    502  C2    G B  38      -3.853  -6.031  22.957  1.00  0.00           C  
ATOM    503  N2    G B  38      -4.871  -6.575  23.616  1.00  0.00           N  
ATOM    504  N3    G B  38      -2.850  -6.795  22.534  1.00  0.00           N  
ATOM    505  C4    G B  38      -1.898  -6.081  21.897  1.00  0.00           C  
ATOM    506  P     C B  39      -0.050 -11.387  18.235  1.00  0.00           P  
ATOM    507  OP1   C B  39       0.211 -12.840  18.136  1.00  0.00           O  
ATOM    508  OP2   C B  39       0.462 -10.474  17.189  1.00  0.00           O  
ATOM    509  O5'   C B  39      -1.644 -11.166  18.354  1.00  0.00           O  
ATOM    510  C5'   C B  39      -2.393 -11.784  19.411  1.00  0.00           C  
ATOM    511  C4'   C B  39      -3.812 -11.217  19.516  1.00  0.00           C  
ATOM    512  O4'   C B  39      -3.837  -9.933  20.186  1.00  0.00           O  
ATOM    513  C3'   C B  39      -4.429 -11.027  18.141  1.00  0.00           C  
ATOM    514  O3'   C B  39      -5.372 -12.070  17.842  1.00  0.00           O  
ATOM    515  C2'   C B  39      -5.094  -9.676  18.175  1.00  0.00           C  
ATOM    516  O2'   C B  39      -6.492  -9.795  18.008  1.00  0.00           O  
ATOM    517  C1'   C B  39      -4.793  -9.070  19.527  1.00  0.00           C  
ATOM    518  N1    C B  39      -4.298  -7.684  19.373  1.00  0.00           N  
ATOM    519  C2    C B  39      -5.130  -6.655  19.791  1.00  0.00           C  
ATOM    520  O2    C B  39      -6.218  -6.908  20.305  1.00  0.00           O  
ATOM    521  N3    C B  39      -4.709  -5.373  19.617  1.00  0.00           N  
ATOM    522  C4    C B  39      -3.519  -5.109  19.066  1.00  0.00           C  
ATOM    523  N4    C B  39      -3.150  -3.838  18.889  1.00  0.00           N  
ATOM    524  C5    C B  39      -2.655  -6.170  18.643  1.00  0.00           C  
ATOM    525  C6    C B  39      -3.087  -7.431  18.812  1.00  0.00           C  
ATOM    526  P     U B  40      -5.907 -12.306  16.333  1.00  0.00           P  
ATOM    527  OP1   U B  40      -6.481 -13.668  16.258  1.00  0.00           O  
ATOM    528  OP2   U B  40      -4.832 -11.910  15.396  1.00  0.00           O  
ATOM    529  O5'   U B  40      -7.116 -11.240  16.193  1.00  0.00           O  
ATOM    530  C5'   U B  40      -8.381 -11.486  16.823  1.00  0.00           C  
ATOM    531  C4'   U B  40      -9.267 -10.235  16.869  1.00  0.00           C  
ATOM    532  O4'   U B  40      -8.541  -9.109  17.398  1.00  0.00           O  
ATOM    533  C3'   U B  40      -9.779  -9.853  15.488  1.00  0.00           C  
ATOM    534  O3'   U B  40     -11.181 -10.126  15.376  1.00  0.00           O  
ATOM    535  C2'   U B  40      -9.500  -8.376  15.328  1.00  0.00           C  
ATOM    536  O2'   U B  40     -10.717  -7.636  15.181  1.00  0.00           O  
ATOM    537  C1'   U B  40      -8.750  -7.944  16.581  1.00  0.00           C  
ATOM    538  N1    U B  40      -7.474  -7.283  16.219  1.00  0.00           N  
ATOM    539  C2    U B  40      -7.478  -5.899  16.138  1.00  0.00           C  
ATOM    540  O2    U B  40      -8.491  -5.231  16.343  1.00  0.00           O  
ATOM    541  N3    U B  40      -6.277  -5.306  15.795  1.00  0.00           N  
ATOM    542  C4    U B  40      -5.089  -5.963  15.529  1.00  0.00           C  
ATOM    543  O4    U B  40      -4.076  -5.333  15.234  1.00  0.00           O  
ATOM    544  C5    U B  40      -5.175  -7.401  15.634  1.00  0.00           C  
ATOM    545  C6    U B  40      -6.339  -8.008  15.970  1.00  0.00           C  
TER     546        U B  40                                                      
HETATM  547  N   ARG B   1       4.336   8.190  30.762  1.00  0.00           N  
HETATM  548  CA  ARG B   1       3.822   6.798  30.938  1.00  0.00           C  
HETATM  549  C   ARG B   1       4.575   6.128  32.104  1.00  0.00           C  
HETATM  550  O   ARG B   1       3.919   5.723  33.052  1.00  0.00           O  
HETATM  551  CB  ARG B   1       4.031   6.008  29.618  1.00  0.00           C  
HETATM  552  CG  ARG B   1       4.155   4.504  29.889  1.00  0.00           C  
HETATM  553  CD  ARG B   1       2.859   3.986  30.503  1.00  0.00           C  
HETATM  554  NE  ARG B   1       2.865   2.494  30.517  1.00  0.00           N  
HETATM  555  CZ  ARG B   1       1.881   1.834  31.079  1.00  0.00           C  
HETATM  556  NH1 ARG B   1       0.653   2.283  30.999  1.00  0.00           N  
HETATM  557  NH2 ARG B   1       2.125   0.720  31.718  1.00  0.00           N  
HETATM  558  OXT ARG B   1       5.792   6.041  32.036  1.00  0.00           O  
HETATM  559  HA  ARG B   1       2.759   6.841  31.174  1.00  0.00           H  
HETATM  560  HE  ARG B   1       3.608   2.005  30.102  1.00  0.00           H  
MASTER      156    0    1    0    0    0    2    6  558    2    0    3          
END                                                                             
