# Supplementary material for: rDock: A Fast, Versatile and Open Source Program for Docking Ligands to Proteins and Nucleic Acids
Source: PLoS Comput Biol. 2014 Apr 10;10(4):e1003571. doi: 10.1371/journal.pcbi.1003571 (PMC3983074; doi:10.1371/journal.pcbi.1003571)
Supplement: Software S1 — Compressed file with the source code of the rDock software for ligand docking to Proteins and Nucleic Acids. (GZ) [file pcbi.1003571.s010.gz › rDock_2013.1_src/build/test/RBT_HOME/P_1YET_watx_cav.pdb]

REMARK tmp_1YET.pdb xtal_hoh.pdb
HETATM 3540  OW  HOH W 106      28.929  12.684  20.864  1.00  1.0 
HETATM 3540  H1  HOH W 106      28.034  12.390  21.200  1.00
HETATM 3540  H2  HOH W 106      29.139  12.204  20.012  1.00
HETATM 3542  OW  HOH W 108      27.127  14.068  22.571  1.00  2.0 
HETATM 3542  H1  HOH W 108      26.632  13.344  23.052  1.00
HETATM 3542  H2  HOH W 108      27.636  13.673  21.806  1.00
HETATM 3679  OW  HOH W 245      27.208  10.345  27.250  1.00  3.0 
HETATM 3679  H1  HOH W 245      27.657  10.045  26.409  1.00
HETATM 3679  H2  HOH W 245      26.296  10.693  27.036  1.00
HETATM 3680  OW  HOH W 246      31.737  12.425  21.110  1.00  4.0 
HETATM 3680  H1  HOH W 246      31.831  12.448  22.106  1.00
HETATM 3680  H2  HOH W 246      30.775  12.535  20.863  1.00
