# Supplementary material for: rDock: A Fast, Versatile and Open Source Program for Docking Ligands to Proteins and Nucleic Acids
Source: PLoS Comput Biol. 2014 Apr 10;10(4):e1003571. doi: 10.1371/journal.pcbi.1003571 (PMC3983074; doi:10.1371/journal.pcbi.1003571)
Supplement: Software S1 — Compressed file with the source code of the rDock software for ligand docking to Proteins and Nucleic Acids. (GZ) [file pcbi.1003571.s010.gz › rDock_2013.1_src/build/test/RBT_HOME/1koc.crd]

* CRD file for P1KOC
*
625
    1    1 A    P     -7.95300   5.74200  12.81400 P1KO 5      1.00000
    2    1 A    O1P   -6.48400   5.49100  12.84000 P1KO 5      1.00000
    3    1 A    O2P   -8.30800   6.85900  13.75200 P1KO 5      1.00000
    4    1 A    O5'   -8.78800   4.49000  13.32700 P1KO 5      1.00000
    5    1 A    C5'  -10.21500   4.55700  13.36900 P1KO 5      0.00000
    6    1 A    C4'  -10.82700   3.25700  13.88900 P1KO 5      0.00000
    7    1 A    O4'  -10.12000   2.10700  13.38500 P1KO 5      0.00000
    8    1 A    C3'  -10.78700   3.19800  15.40600 P1KO 5      0.00000
    9    1 A    O3'  -12.07100   3.51000  15.96700 P1KO 5      0.00000
   10    1 A    C2'  -10.34800   1.79500  15.75400 P1KO 5      0.00000
   11    1 A    O2'  -11.41500   1.05100  16.34500 P1KO 5      0.00000
   12    1 A    H2'  -12.17736   1.69216  16.60695 P1KO 5      0.00000
   13    1 A    C1'   -9.91300   1.15100  14.44600 P1KO 5      0.00000
   14    1 A    N9    -8.50000   0.73400  14.51300 P1KO 5      0.00000
   15    1 A    C8    -7.39600   1.46700  14.78600 P1KO 5      0.00000
   16    1 A    N7    -6.25800   0.85700  14.78500 P1KO 5      0.00000
   17    1 A    C5    -6.64200  -0.45100  14.47400 P1KO 5      0.00000
   18    1 A    C6    -5.91800  -1.63600  14.30700 P1KO 5      0.00000
   19    1 A    N6    -4.59300  -1.70500  14.43600 P1KO 5      0.00000
   20    1 A    H61   -4.10871  -2.60415  14.30225 P1KO 5      0.00000
   21    1 A    H62   -4.05355  -0.85915  14.66931 P1KO 5      0.00000
   22    1 A    N1    -6.61200  -2.74700  14.00100 P1KO 5      0.00000
   23    1 A    C2    -7.93900  -2.69900  13.86600 P1KO 5      0.00000
   24    1 A    N3    -8.72100  -1.63400  14.00000 P1KO 5      0.00000
   25    1 A    C4    -8.00400  -0.53400  14.30600 P1KO 5      0.00000
   26    2 G    P    -12.21900   3.92700  17.51900 P1KO 6      0.00000
   27    2 G    O1P  -13.53300   4.58600  17.69500 P1KO 6      0.00000
   28    2 G    O2P  -10.98300   4.62800  17.93400 P1KO 6      0.00000
   29    2 G    O5'  -12.26700   2.50200  18.26900 P1KO 6      0.00000
   30    2 G    C5'  -13.46100   1.71300  18.24000 P1KO 6      0.00000
   31    2 G    C4'  -13.27200   0.35500  18.91400 P1KO 6      0.00000
   32    2 G    O4'  -12.26900  -0.43300  18.24300 P1KO 6      0.00000
   33    2 G    C3'  -12.84200   0.51300  20.36200 P1KO 6      0.00000
   34    2 G    O3'  -13.94700   0.29100  21.24900 P1KO 6      0.00000
   35    2 G    C2'  -11.73800  -0.49900  20.57800 P1KO 6      0.00000
   36    2 G    O2'  -12.13700  -1.51000  21.50400 P1KO 6      0.00000
   37    2 G    H2'  -12.92054  -1.16297  22.07543 P1KO 6      0.00000
   38    2 G    C1'  -11.44900  -1.11100  19.21600 P1KO 6      0.00000
   39    2 G    N9   -10.01400  -0.99800  18.88400 P1KO 6      0.00000
   40    2 G    C8    -9.28200   0.09600  18.55900 P1KO 6      0.00000
   41    2 G    N7    -8.02700  -0.07700  18.30400 P1KO 6      0.00000
   42    2 G    C5    -7.88600  -1.45600  18.48100 P1KO 6      0.00000
   43    2 G    C6    -6.73400  -2.28100  18.34900 P1KO 6      0.00000
   44    2 G    O6    -5.58700  -1.95200  18.05200 P1KO 6      0.00000
   45    2 G    N1    -7.02700  -3.61300  18.61600 P1KO 6      0.00000
   46    2 G    H1    -6.25564  -4.29185  18.54483 P1KO 6      0.00000
   47    2 G    C2    -8.27000  -4.09800  18.96900 P1KO 6      0.00000
   48    2 G    N2    -8.35000  -5.40900  19.19400 P1KO 6      0.00000
   49    2 G    H21   -9.25054  -5.83166  19.46101 P1KO 6      0.00000
   50    2 G    H22   -7.51133  -5.99963  19.10079 P1KO 6      0.00000
   51    2 G    N3    -9.35800  -3.33100  19.09200 P1KO 6      0.00000
   52    2 G    C4    -9.09900  -2.02800  18.83600 P1KO 6      0.00000
   53    3 A    P    -13.90000   0.81400  22.77400 P1KO 7      0.00000
   54    3 A    O1P  -15.29100   0.93700  23.26500 P1KO 7      0.00000
   55    3 A    O2P  -12.99100   1.98000  22.83700 P1KO 7      0.00000
   56    3 A    O5'  -13.19700  -0.41100  23.54800 P1KO 7      0.00000
   57    3 A    C5'  -13.90200  -1.64200  23.74000 P1KO 7      0.00000
   58    3 A    C4'  -13.01000  -2.72500  24.34700 P1KO 7      0.00000
   59    3 A    O4'  -11.99400  -3.14900  23.41200 P1KO 7      0.00000
   60    3 A    C3'  -12.30600  -2.21800  25.60200 P1KO 7      0.00000
   61    3 A    O3'  -12.74800  -2.92900  26.77700 P1KO 7      0.00000
   62    3 A    C2'  -10.82600  -2.41300  25.35700 P1KO 7      0.00000
   63    3 A    O2'  -10.19200  -3.07300  26.45700 P1KO 7      0.00000
   64    3 A    H2'  -10.48749  -2.63154  27.33944 P1KO 7      0.00000
   65    3 A    C1'  -10.72800  -3.24200  24.09000 P1KO 7      0.00000
   66    3 A    N9    -9.60900  -2.79300  23.23900 P1KO 7      0.00000
   67    3 A    C8    -9.36100  -1.58400  22.68100 P1KO 7      0.00000
   68    3 A    N7    -8.25900  -1.44600  22.01900 P1KO 7      0.00000
   69    3 A    C5    -7.69700  -2.72100  22.14400 P1KO 7      0.00000
   70    3 A    C6    -6.50700  -3.28900  21.67500 P1KO 7      0.00000
   71    3 A    N6    -5.58700  -2.60600  20.98600 P1KO 7      0.00000
   72    3 A    H61   -4.72885  -3.07701  20.66565 P1KO 7      0.00000
   73    3 A    H62   -5.73649  -1.60888  20.77549 P1KO 7      0.00000
   74    3 A    N1    -6.27800  -4.57900  21.98300 P1KO 7      0.00000
   75    3 A    C2    -7.15100  -5.26500  22.70500 P1KO 7      0.00000
   76    3 A    N3    -8.30100  -4.83300  23.20100 P1KO 7      0.00000
   77    3 A    C4    -8.51600  -3.54300  22.88100 P1KO 7      0.00000
   78    4 A    P    -12.70700  -4.54600  26.88200 P1KO 8      0.00000
   79    4 A    O1P  -12.37500  -5.10600  25.55200 P1KO 8      0.00000
   80    4 A    O2P  -13.93400  -4.99100  27.58000 P1KO 8      0.00000
   81    4 A    O5'  -11.45400  -4.80400  27.86000 P1KO 8      0.00000
   82    4 A    C5'  -10.89100  -6.11400  27.99400 P1KO 8      0.00000
   83    4 A    C4'  -10.06000  -6.25000  29.26900 P1KO 8      0.00000
   84    4 A    O4'   -8.67900  -5.92700  29.01000 P1KO 8      0.00000
   85    4 A    C3'  -10.57200  -5.31300  30.35900 P1KO 8      0.00000
   86    4 A    O3'  -10.99700  -6.04000  31.52900 P1KO 8      0.00000
   87    4 A    C2'   -9.43500  -4.36900  30.67800 P1KO 8      0.00000
   88    4 A    O2'   -9.09800  -4.41000  32.06900 P1KO 8      0.00000
   89    4 A    H2'   -9.04488  -3.44997  32.43834 P1KO 8      0.00000
   90    4 A    C1'   -8.25800  -4.81300  29.82500 P1KO 8      0.00000
   91    4 A    N9    -7.76300  -3.70900  28.97700 P1KO 8      0.00000
   92    4 A    C8    -7.49200  -3.69500  27.64900 P1KO 8      0.00000
   93    4 A    N7    -7.00800  -2.60800  27.14800 P1KO 8      0.00000
   94    4 A    C5    -6.94300  -1.78500  28.27600 P1KO 8      0.00000
   95    4 A    C6    -6.51600  -0.46500  28.46400 P1KO 8      0.00000
   96    4 A    N6    -6.03300   0.29200  27.47800 P1KO 8      0.00000
   97    4 A    H61   -5.73241   1.25817  27.67050 P1KO 8      0.00000
   98    4 A    H62   -5.96046  -0.08957  26.52404 P1KO 8      0.00000
   99    4 A    N1    -6.59000   0.03800  29.70800 P1KO 8      0.00000
  100    4 A    C2    -7.05800  -0.70700  30.71100 P1KO 8      0.00000
  101    4 A    N3    -7.48500  -1.96300  30.64700 P1KO 8      0.00000
  102    4 A    C4    -7.40300  -2.44600  29.39200 P1KO 8      0.00000
  103    5 G    P    -10.11200  -7.22700  32.18800 P1KO 9      0.00000
  104    5 G    O1P   -9.87600  -6.88800  33.60900 P1KO 9      0.00000
  105    5 G    O2P  -10.74200  -8.51900  31.83600 P1KO 9      0.00000
  106    5 G    O5'   -8.70800  -7.12700  31.40600 P1KO 9      0.00000
  107    5 G    C5'   -7.47200  -7.31700  32.09700 P1KO 9      0.00000
  108    5 G    C4'   -6.41800  -7.96100  31.19900 P1KO 9      0.00000
  109    5 G    O4'   -5.57200  -6.95900  30.60200 P1KO 9      0.00000
  110    5 G    C3'   -5.52600  -8.88700  32.00900 P1KO 9      0.00000
  111    5 G    O3'   -5.33800 -10.13100  31.32900 P1KO 9      0.00000
  112    5 G    C2'   -4.21900  -8.15700  32.15600 P1KO 9      0.00000
  113    5 G    O2'   -3.10200  -9.04800  32.08900 P1KO 9      0.00000
  114    5 G    H2'   -3.43830 -10.01063  31.94361 P1KO 9      0.00000
  115    5 G    C1'   -4.20500  -7.17700  31.00800 P1KO 9      0.00000
  116    5 G    N9    -3.55100  -5.92200  31.36500 P1KO 9      0.00000
  117    5 G    C8    -4.04400  -4.66700  31.35100 P1KO 9      0.00000
  118    5 G    N7    -3.22500  -3.69900  31.59800 P1KO 9      0.00000
  119    5 G    C5    -2.03000  -4.39600  31.80600 P1KO 9      0.00000
  120    5 G    C6    -0.73800  -3.91300  32.11600 P1KO 9      0.00000
  121    5 G    O6    -0.36800  -2.76600  32.24700 P1KO 9      0.00000
  122    5 G    N1     0.17600  -4.93000  32.24600 P1KO 9      0.00000
  123    5 G    H1     1.14442  -4.66792  32.47918 P1KO 9      0.00000
  124    5 G    C2    -0.09600  -6.27400  32.09000 P1KO 9      0.00000
  125    5 G    N2     0.93600  -7.11200  32.21000 P1KO 9      0.00000
  126    5 G    H21    0.79099  -8.12613  32.10318 P1KO 9      0.00000
  127    5 G    H22    1.87734  -6.74448  32.40930 P1KO 9      0.00000
  128    5 G    N3    -1.31100  -6.74600  31.79800 P1KO 9      0.00000
  129    5 G    C4    -2.22600  -5.75600  31.67000 P1KO 9      0.00000
  130    6 G    P     -6.55300 -11.17400  31.16000 P1KO 10     0.00000
  131    6 G    O1P   -7.72900 -10.44500  30.63300 P1KO 10     0.00000
  132    6 G    O2P   -6.66600 -11.95800  32.41000 P1KO 10     0.00000
  133    6 G    O5'   -6.00600 -12.14600  30.00200 P1KO 10     0.00000
  134    6 G    C5'   -4.83600 -12.93600  30.21800 P1KO 10     0.00000
  135    6 G    C4'   -3.59800 -12.32500  29.55800 P1KO 10     0.00000
  136    6 G    O4'   -3.94300 -11.38400  28.51500 P1KO 10     0.00000
  137    6 G    C3'   -2.73200 -11.57300  30.57100 P1KO 10     0.00000
  138    6 G    O3'   -1.53500 -12.31800  30.86400 P1KO 10     0.00000
  139    6 G    C2'   -2.43200 -10.23800  29.92200 P1KO 10     0.00000
  140    6 G    O2'   -1.04400  -9.92000  29.94500 P1KO 10     0.00000
  141    6 G    H2'   -0.49211 -10.77953  29.81262 P1KO 10     0.00000
  142    6 G    C1'   -2.92900 -10.36900  28.50500 P1KO 10     0.00000
  143    6 G    N9    -3.38100  -9.07000  27.97100 P1KO 10     0.00000
  144    6 G    C8    -4.44100  -8.28400  28.29500 P1KO 10     0.00000
  145    6 G    N7    -4.53100  -7.13500  27.70100 P1KO 10     0.00000
  146    6 G    C5    -3.39200  -7.14700  26.88200 P1KO 10     0.00000
  147    6 G    C6    -2.89600  -6.16700  25.97200 P1KO 10     0.00000
  148    6 G    O6    -3.37000  -5.06300  25.70100 P1KO 10     0.00000
  149    6 G    N1    -1.71600  -6.59400  25.36000 P1KO 10     0.00000
  150    6 G    H1    -1.27396  -5.95513  24.68372 P1KO 10     0.00000
  151    6 G    C2    -1.09600  -7.80400  25.59000 P1KO 10     0.00000
  152    6 G    N2     0.01600  -8.04200  24.90100 P1KO 10     0.00000
  153    6 G    H21    0.52252  -8.92934  25.03122 P1KO 10     0.00000
  154    6 G    H22    0.37079  -7.33907  24.23699 P1KO 10     0.00000
  155    6 G    N3    -1.55500  -8.71700  26.43900 P1KO 10     0.00000
  156    6 G    C4    -2.69400  -8.33000  27.04700 P1KO 10     0.00000
  157    7 A    P     -0.49100 -11.84200  32.00600 P1KO 11     0.00000
  158    7 A    O1P    0.20400 -13.04200  32.52200 P1KO 11     0.00000
  159    7 A    O2P   -1.20500 -10.94600  32.94300 P1KO 11     0.00000
  160    7 A    O5'    0.58000 -10.95700  31.18300 P1KO 11     0.00000
  161    7 A    C5'    1.39300 -11.57200  30.17900 P1KO 11     0.00000
  162    7 A    C4'    2.06900 -10.55800  29.25300 P1KO 11     0.00000
  163    7 A    O4'    1.12300  -9.70300  28.57900 P1KO 11     0.00000
  164    7 A    C3'    3.01800  -9.64600  30.00600 P1KO 11     0.00000
  165    7 A    O3'    4.34600 -10.18300  30.03500 P1KO 11     0.00000
  166    7 A    C2'    2.96000  -8.32800  29.26700 P1KO 11     0.00000
  167    7 A    O2'    4.16500  -8.09000  28.53100 P1KO 11     0.00000
  168    7 A    H2'    4.61572  -7.23120  28.87772 P1KO 11     0.00000
  169    7 A    C1'    1.76200  -8.43200  28.32700 P1KO 11     0.00000
  170    7 A    N9     0.85100  -7.29100  28.53000 P1KO 11     0.00000
  171    7 A    C8    -0.35600  -7.22000  29.14100 P1KO 11     0.00000
  172    7 A    N7    -0.94200  -6.06800  29.16800 P1KO 11     0.00000
  173    7 A    C5    -0.01500  -5.26500  28.49700 P1KO 11     0.00000
  174    7 A    C6     0.00300  -3.90500  28.16800 P1KO 11     0.00000
  175    7 A    N6    -0.97700  -3.06000  28.49000 P1KO 11     0.00000
  176    7 A    H61   -0.91039  -2.06782  28.22158 P1KO 11     0.00000
  177    7 A    H62   -1.80060  -3.39952  29.00702 P1KO 11     0.00000
  178    7 A    N1     1.07900  -3.44500  27.50200 P1KO 11     0.00000
  179    7 A    C2     2.07900  -4.26700  27.18100 P1KO 11     0.00000
  180    7 A    N3     2.16300  -5.56400  27.44300 P1KO 11     0.00000
  181    7 A    C4     1.07600  -6.00200  28.10800 P1KO 11     0.00000
  182    8 G    P      5.37600  -9.76100  31.20200 P1KO 12     0.00000
  183    8 G    O1P    6.46200 -10.76500  31.24900 P1KO 12     0.00000
  184    8 G    O2P    4.59800  -9.45900  32.42500 P1KO 12     0.00000
  185    8 G    O5'    5.98700  -8.38100  30.64700 P1KO 12     0.00000
  186    8 G    C5'    7.00200  -8.39700  29.64000 P1KO 12     0.00000
  187    8 G    C4'    7.51600  -6.99600  29.33100 P1KO 12     0.00000
  188    8 G    O4'    6.50300  -6.19800  28.68800 P1KO 12     0.00000
  189    8 G    C3'    7.92900  -6.26600  30.59900 P1KO 12     0.00000
  190    8 G    O3'    9.34600  -6.33700  30.81400 P1KO 12     0.00000
  191    8 G    C2'    7.48000  -4.84000  30.40400 P1KO 12     0.00000
  192    8 G    O2'    8.60100  -3.98300  30.17400 P1KO 12     0.00000
  193    8 G    H2'    9.42337  -4.35118  30.67306 P1KO 12     0.00000
  194    8 G    C1'    6.56600  -4.84800  29.19100 P1KO 12     0.00000
  195    8 G    N9     5.23300  -4.32800  29.53600 P1KO 12     0.00000
  196    8 G    C8     4.28600  -4.81800  30.36800 P1KO 12     0.00000
  197    8 G    N7     3.20600  -4.12000  30.52300 P1KO 12     0.00000
  198    8 G    C5     3.45800  -3.02300  29.69000 P1KO 12     0.00000
  199    8 G    C6     2.66000  -1.87800  29.40700 P1KO 12     0.00000
  200    8 G    O6     1.54600  -1.59900  29.83800 P1KO 12     0.00000
  201    8 G    N1     3.29800  -1.02500  28.51300 P1KO 12     0.00000
  202    8 G    H1     2.80506  -0.16140  28.24446 P1KO 12     0.00000
  203    8 G    C2     4.53400  -1.24700  27.96200 P1KO 12     0.00000
  204    8 G    N2     4.95400  -0.33600  27.10700 P1KO 12     0.00000
  205    8 G    H21    5.87375  -0.43917  26.65500 P1KO 12     0.00000
  206    8 G    H22    4.36239   0.47897  26.89083 P1KO 12     0.00000
  207    8 G    N3     5.28800  -2.30900  28.22200 P1KO 12     0.00000
  208    8 G    C4     4.69600  -3.15200  29.08500 P1KO 12     0.00000
  209    9 C    P      9.97100  -6.05600  32.27700 P1KO 13     0.00000
  210    9 C    O1P   11.15300  -6.93000  32.44700 P1KO 13     0.00000
  211    9 C    O2P    8.87200  -6.10300  33.26900 P1KO 13     0.00000
  212    9 C    O5'   10.48600  -4.53100  32.16200 P1KO 13     0.00000
  213    9 C    C5'   10.21800  -3.57700  33.20100 P1KO 13     0.00000
  214    9 C    C4'    9.85200  -2.21300  32.62000 P1KO 13     0.00000
  215    9 C    O4'    8.60000  -2.28800  31.91200 P1KO 13     0.00000
  216    9 C    C3'    9.71400  -1.16500  33.71700 P1KO 13     0.00000
  217    9 C    O3'   10.72900  -0.15700  33.59900 P1KO 13     0.00000
  218    9 C    C2'    8.33800  -0.56500  33.55000 P1KO 13     0.00000
  219    9 C    O2'    8.40600   0.85200  33.36500 P1KO 13     0.00000
  220    9 C    H2'    9.23318   1.22324  33.85373 P1KO 13     0.00000
  221    9 C    C1'    7.72000  -1.23300  32.33800 P1KO 13     0.00000
  222    9 C    N1     6.37300  -1.74700  32.66100 P1KO 13     0.00000
  223    9 C    C2     5.28300  -0.98800  32.25700 P1KO 13     0.00000
  224    9 C    O2     5.45200   0.05600  31.62900 P1KO 13     0.00000
  225    9 C    N3     4.03700  -1.43200  32.57400 P1KO 13     0.00000
  226    9 C    C4     3.86500  -2.56900  33.26000 P1KO 13     0.00000
  227    9 C    N4     2.63000  -2.96800  33.56300 P1KO 13     0.00000
  228    9 C    H41    2.48567  -3.84093  34.09032 P1KO 13     0.00000
  229    9 C    H42    1.81993  -2.40337  33.26994 P1KO 13     0.00000
  230    9 C    C5     4.98500  -3.35400  33.67600 P1KO 13     0.00000
  231    9 C    C6     6.21500  -2.90700  33.35600 P1KO 13     0.00000
  232   10 G    P     11.23800   0.66200  34.89300 P1KO 14     0.00000
  233   10 G    O1P   12.39500   1.49200  34.48500 P1KO 14     0.00000
  234   10 G    O2P   11.37600  -0.28800  36.01900 P1KO 14     0.00000
  235   10 G    O5'    9.99600   1.64300  35.21200 P1KO 14     0.00000
  236   10 G    C5'   10.03500   3.02700  34.84200 P1KO 14     0.00000
  237   10 G    C4'    9.01800   3.85900  35.62500 P1KO 14     0.00000
  238   10 G    O4'    7.66900   3.45600  35.30900 P1KO 14     0.00000
  239   10 G    C3'    9.22100   3.69900  37.12300 P1KO 14     0.00000
  240   10 G    O3'    9.73300   4.90400  37.70400 P1KO 14     0.00000
  241   10 G    C2'    7.87000   3.34800  37.69800 P1KO 14     0.00000
  242   10 G    O2'    7.38000   4.39300  38.54400 P1KO 14     0.00000
  243   10 G    H2'    8.17414   4.88526  38.97749 P1KO 14     0.00000
  244   10 G    C1'    6.94100   3.13700  36.51500 P1KO 14     0.00000
  245   10 G    N9     6.46300   1.74200  36.47900 P1KO 14     0.00000
  246   10 G    C8     7.13400   0.62000  36.14000 P1KO 14     0.00000
  247   10 G    N7     6.49800  -0.50000  36.19300 P1KO 14     0.00000
  248   10 G    C5     5.23400  -0.09000  36.62000 P1KO 14     0.00000
  249   10 G    C6     4.07000  -0.86200  36.87200 P1KO 14     0.00000
  250   10 G    O6     3.92500  -2.07500  36.76500 P1KO 14     0.00000
  251   10 G    N1     3.01000  -0.06700  37.28600 P1KO 14     0.00000
  252   10 G    H1     2.11743  -0.53703  37.49409 P1KO 14     0.00000
  253   10 G    C2     3.05800   1.30600  37.44100 P1KO 14     0.00000
  254   10 G    N2     1.93300   1.89400  37.84800 P1KO 14     0.00000
  255   10 G    H21    1.90491   2.91483  37.98222 P1KO 14     0.00000
  256   10 G    H22    1.09186   1.32750  38.02814 P1KO 14     0.00000
  257   10 G    N3     4.15300   2.04100  37.20500 P1KO 14     0.00000
  258   10 G    C4     5.20000   1.28400  36.80000 P1KO 14     0.00000
  259   11 U    P     10.56800   4.85700  39.08200 P1KO 15     0.00000
  260   11 U    O1P   11.46200   6.03700  39.12200 P1KO 15     0.00000
  261   11 U    O2P   11.13300   3.49800  39.23800 P1KO 15     0.00000
  262   11 U    O5'    9.42000   5.05500  40.19400 P1KO 15     0.00000
  263   11 U    C5'    8.94800   6.36500  40.52300 P1KO 15     0.00000
  264   11 U    C4'    7.78500   6.31900  41.51200 P1KO 15     0.00000
  265   11 U    O4'    6.67500   5.58000  40.96700 P1KO 15     0.00000
  266   11 U    C3'    8.19900   5.65500  42.81700 P1KO 15     0.00000
  267   11 U    O3'    8.26200   6.61300  43.88000 P1KO 15     0.00000
  268   11 U    C2'    7.15800   4.59800  43.10300 P1KO 15     0.00000
  269   11 U    O2'    6.48200   4.86500  44.33500 P1KO 15     0.00000
  270   11 U    H2'    6.50074   5.87713  44.52513 P1KO 15     0.00000
  271   11 U    C1'    6.18300   4.63100  41.93400 P1KO 15     0.00000
  272   11 U    N1     6.03200   3.28900  41.32900 P1KO 15     0.00000
  273   11 U    C2     4.75600   2.75000  41.27400 P1KO 15     0.00000
  274   11 U    O2     3.77000   3.34900  41.70000 P1KO 15     0.00000
  275   11 U    N3     4.65300   1.49200  40.70800 P1KO 15     0.00000
  276   11 U    H3     3.71123   1.07740  40.66236 P1KO 15     0.00000
  277   11 U    C4     5.69500   0.73700  40.19700 P1KO 15     0.00000
  278   11 U    O4     5.48600  -0.37200  39.71100 P1KO 15     0.00000
  279   11 U    C5     6.98700   1.37600  40.29500 P1KO 15     0.00000
  280   11 U    C6     7.11700   2.60600  40.84500 P1KO 15     0.00000
  281   12 A    P      1.31700 -10.58900  42.12100 P1KO 27     1.00000
  282   12 A    O1P    0.10700 -11.42900  41.89700 P1KO 27     1.00000
  283   12 A    O2P    2.29900 -11.31200  42.99500 P1KO 27     1.00000
  284   12 A    O5'    0.98300  -9.24300  42.89800 P1KO 27     1.00000
  285   12 A    C5'    2.03100  -8.31600  43.19800 P1KO 27     0.00000
  286   12 A    C4'    1.50100  -7.09400  43.94500 P1KO 27     0.00000
  287   12 A    O4'    2.57800  -6.37000  44.57300 P1KO 27     0.00000
  288   12 A    C3'    0.78100  -6.15000  42.99400 P1KO 27     0.00000
  289   12 A    O3'   -0.62300  -6.10500  43.28500 P1KO 27     0.00000
  290   12 A    C2'    1.41800  -4.79400  43.18000 P1KO 27     0.00000
  291   12 A    O2'    0.47300  -3.85000  43.69300 P1KO 27     0.00000
  292   12 A    H2'    0.88649  -2.90676  43.67796 P1KO 27     0.00000
  293   12 A    C1'    2.56700  -4.98600  44.15900 P1KO 27     0.00000
  294   12 A    N9     3.85700  -4.61900  43.53600 P1KO 27     0.00000
  295   12 A    C8     4.86700  -5.41700  43.10900 P1KO 27     0.00000
  296   12 A    N7     5.89700  -4.84600  42.58300 P1KO 27     0.00000
  297   12 A    C5     5.54500  -3.49600  42.66200 P1KO 27     0.00000
  298   12 A    C6     6.20100  -2.32300  42.27300 P1KO 27     0.00000
  299   12 A    N6     7.39800  -2.31800  41.68600 P1KO 27     0.00000
  300   12 A    H61    7.83710  -1.42524  41.41943 P1KO 27     0.00000
  301   12 A    H62    7.88368  -3.20689  41.49919 P1KO 27     0.00000
  302   12 A    N1     5.57100  -1.15700  42.49900 P1KO 27     0.00000
  303   12 A    C2     4.36600  -1.14000  43.07000 P1KO 27     0.00000
  304   12 A    N3     3.65300  -2.18900  43.47600 P1KO 27     0.00000
  305   12 A    C4     4.30500  -3.34700  43.24100 P1KO 27     0.00000
  306   13 C    P     -1.70200  -6.74900  42.27400 P1KO 28     0.00000
  307   13 C    O1P   -2.71600  -7.46800  43.07800 P1KO 28     0.00000
  308   13 C    O2P   -0.97100  -7.46300  41.20300 P1KO 28     0.00000
  309   13 C    O5'   -2.39800  -5.44600  41.62600 P1KO 28     0.00000
  310   13 C    C5'   -3.58500  -4.88800  42.20100 P1KO 28     0.00000
  311   13 C    C4'   -3.69200  -3.38600  41.93800 P1KO 28     0.00000
  312   13 C    O4'   -2.39100  -2.80600  41.71800 P1KO 28     0.00000
  313   13 C    C3'   -4.54800  -3.11000  40.71200 P1KO 28     0.00000
  314   13 C    O3'   -5.78200  -2.48500  41.08400 P1KO 28     0.00000
  315   13 C    C2'   -3.73000  -2.21100  39.81400 P1KO 28     0.00000
  316   13 C    O2'   -4.36400  -0.93900  39.64400 P1KO 28     0.00000
  317   13 C    H2'   -3.65348  -0.19392  39.67419 P1KO 28     0.00000
  318   13 C    C1'   -2.37600  -2.05100  40.48900 P1KO 28     0.00000
  319   13 C    N1    -1.27900  -2.50800  39.61000 P1KO 28     0.00000
  320   13 C    C2    -0.15900  -1.69300  39.50400 P1KO 28     0.00000
  321   13 C    O2    -0.11200  -0.62300  40.11000 P1KO 28     0.00000
  322   13 C    N3     0.87000  -2.11000  38.71800 P1KO 28     0.00000
  323   13 C    C4     0.80600  -3.27400  38.06300 P1KO 28     0.00000
  324   13 C    N4     1.83400  -3.65200  37.30500 P1KO 28     0.00000
  325   13 C    H41    1.79672  -4.54640  36.79552 P1KO 28     0.00000
  326   13 C    H42    2.66612  -3.04984  37.22826 P1KO 28     0.00000
  327   13 C    C5    -0.34600  -4.11600  38.16700 P1KO 28     0.00000
  328   13 C    C6    -1.35900  -3.69600  38.94500 P1KO 28     0.00000
  329   14 A    P     -7.08600  -2.63000  40.15300 P1KO 29     0.00000
  330   14 A    O1P   -8.05700  -1.58800  40.55200 P1KO 29     0.00000
  331   14 A    O2P   -7.49200  -4.05300  40.14000 P1KO 29     0.00000
  332   14 A    O5'   -6.51200  -2.25200  38.69600 P1KO 29     0.00000
  333   14 A    C5'   -7.12700  -2.76100  37.51200 P1KO 29     0.00000
  334   14 A    C4'   -6.58500  -2.07400  36.26400 P1KO 29     0.00000
  335   14 A    O4'   -5.15700  -2.26600  36.14500 P1KO 29     0.00000
  336   14 A    C3'   -7.23600  -2.65100  35.01000 P1KO 29     0.00000
  337   14 A    O3'   -7.67100  -1.60700  34.12100 P1KO 29     0.00000
  338   14 A    C2'   -6.15500  -3.47400  34.36200 P1KO 29     0.00000
  339   14 A    O2'   -6.22200  -3.41900  32.93900 P1KO 29     0.00000
  340   14 A    H2'   -6.20070  -2.43620  32.63152 P1KO 29     0.00000
  341   14 A    C1'   -4.86200  -2.87900  34.87600 P1KO 29     0.00000
  342   14 A    N9    -3.79600  -3.88600  34.99500 P1KO 29     0.00000
  343   14 A    C8    -3.86800  -5.22700  35.15800 P1KO 29     0.00000
  344   14 A    N7    -2.75400  -5.87800  35.24000 P1KO 29     0.00000
  345   14 A    C5    -1.81800  -4.84500  35.11100 P1KO 29     0.00000
  346   14 A    C6    -0.41800  -4.82100  35.10200 P1KO 29     0.00000
  347   14 A    N6     0.33200  -5.91400  35.23600 P1KO 29     0.00000
  348   14 A    H61    1.35914  -5.83862  35.22215 P1KO 29     0.00000
  349   14 A    H62   -0.11535  -6.83430  35.35356 P1KO 29     0.00000
  350   14 A    N1     0.18000  -3.62400  34.94600 P1KO 29     0.00000
  351   14 A    C2    -0.55200  -2.51600  34.80400 P1KO 29     0.00000
  352   14 A    N3    -1.87400  -2.42700  34.80400 P1KO 29     0.00000
  353   14 A    C4    -2.44800  -3.63400  34.96100 P1KO 29     0.00000
  354   15 G    P     -8.48200  -0.31700  34.65600 P1KO 30     0.00000
  355   15 G    O1P   -9.58400  -0.79100  35.52500 P1KO 30     0.00000
  356   15 G    O2P   -8.78000   0.55400  33.49800 P1KO 30     0.00000
  357   15 G    O5'   -7.39500   0.43300  35.58700 P1KO 30     0.00000
  358   15 G    C5'   -6.26900   1.11200  35.01400 P1KO 30     0.00000
  359   15 G    C4'   -5.33800   1.65900  36.10000 P1KO 30     0.00000
  360   15 G    O4'   -4.15500   0.84200  36.23200 P1KO 30     0.00000
  361   15 G    C3'   -4.89700   3.08000  35.78000 P1KO 30     0.00000
  362   15 G    O3'   -5.49600   4.01300  36.68600 P1KO 30     0.00000
  363   15 G    C2'   -3.39100   3.09700  35.89700 P1KO 30     0.00000
  364   15 G    O2'   -2.96400   3.97400  36.94600 P1KO 30     0.00000
  365   15 G    H2'   -3.64426   4.74012  37.05190 P1KO 30     0.00000
  366   15 G    C1'   -2.96500   1.66200  36.18200 P1KO 30     0.00000
  367   15 G    N9    -2.03600   1.18300  35.13700 P1KO 30     0.00000
  368   15 G    C8    -0.70900   1.42100  34.97700 P1KO 30     0.00000
  369   15 G    N7    -0.13700   0.95200  33.92600 P1KO 30     0.00000
  370   15 G    C5    -1.19600   0.30400  33.29800 P1KO 30     0.00000
  371   15 G    C6    -1.21100  -0.42600  32.09100 P1KO 30     0.00000
  372   15 G    O6    -0.30100  -0.57300  31.28000 P1KO 30     0.00000
  373   15 G    N1    -2.46500  -0.94700  31.82800 P1KO 30     0.00000
  374   15 G    H1    -2.57084  -1.52005  30.97870 P1KO 30     0.00000
  375   15 G    C2    -3.58100  -0.76200  32.60800 P1KO 30     0.00000
  376   15 G    N2    -4.70400  -1.31900  32.16100 P1KO 30     0.00000
  377   15 G    H21   -5.57751  -1.21885  32.69751 P1KO 30     0.00000
  378   15 G    H22   -4.69960  -1.85011  31.27851 P1KO 30     0.00000
  379   15 G    N3    -3.58400  -0.06300  33.74400 P1KO 30     0.00000
  380   15 G    C4    -2.36200   0.43500  34.03300 P1KO 30     0.00000
  381   16 G    P     -6.31300   5.28800  36.13600 P1KO 31     0.00000
  382   16 G    O1P   -7.40400   5.58500  37.09100 P1KO 31     0.00000
  383   16 G    O2P   -6.62600   5.05900  34.70600 P1KO 31     0.00000
  384   16 G    O5'   -5.22200   6.47300  36.23400 P1KO 31     0.00000
  385   16 G    C5'   -4.79300   7.16900  35.05900 P1KO 31     0.00000
  386   16 G    C4'   -3.41200   7.80400  35.24700 P1KO 31     0.00000
  387   16 G    O4'   -2.44100   6.81800  35.62600 P1KO 31     0.00000
  388   16 G    C3'   -2.92600   8.45200  33.96200 P1KO 31     0.00000
  389   16 G    O3'   -2.91700   9.87600  34.08300 P1KO 31     0.00000
  390   16 G    C2'   -1.54700   7.91400  33.73000 P1KO 31     0.00000
  391   16 G    O2'   -0.59200   8.93500  33.48700 P1KO 31     0.00000
  392   16 G    H2'   -1.05853   9.74727  33.05867 P1KO 31     0.00000
  393   16 G    C1'   -1.20300   7.09600  34.95500 P1KO 31     0.00000
  394   16 G    N9    -0.54400   5.88800  34.51300 P1KO 31     0.00000
  395   16 G    C8    -0.79400   5.20300  33.39900 P1KO 31     0.00000
  396   16 G    N7     0.01400   4.24500  33.08400 P1KO 31     0.00000
  397   16 G    C5     0.94000   4.31000  34.13500 P1KO 31     0.00000
  398   16 G    C6     2.09500   3.52400  34.39100 P1KO 31     0.00000
  399   16 G    O6     2.54900   2.59700  33.72900 P1KO 31     0.00000
  400   16 G    N1     2.73500   3.92400  35.55700 P1KO 31     0.00000
  401   16 G    H1     3.58670   3.41284  35.82944 P1KO 31     0.00000
  402   16 G    C2     2.32100   4.95100  36.37900 P1KO 31     0.00000
  403   16 G    N2     3.07400   5.18600  37.45100 P1KO 31     0.00000
  404   16 G    H21    2.81837   5.93984  38.10466 P1KO 31     0.00000
  405   16 G    H22    3.91228   4.61395  37.62695 P1KO 31     0.00000
  406   16 G    N3     1.23700   5.69400  36.14700 P1KO 31     0.00000
  407   16 G    C4     0.59800   5.32100  35.01700 P1KO 31     0.00000
  408   17 U    P     -4.28100  10.72700  33.98800 P1KO 32     0.00000
  409   17 U    O1P   -4.50800  11.38700  35.29400 P1KO 32     0.00000
  410   17 U    O2P   -5.33300   9.86700  33.39900 P1KO 32     0.00000
  411   17 U    O5'   -3.89100  11.85600  32.91300 P1KO 32     0.00000
  412   17 U    C5'   -2.82200  11.62400  31.99400 P1KO 32     0.00000
  413   17 U    C4'   -1.64600  12.55900  32.24400 P1KO 32     0.00000
  414   17 U    O4'   -1.09600  12.39500  33.57700 P1KO 32     0.00000
  415   17 U    C3'   -0.52600  12.28700  31.24800 P1KO 32     0.00000
  416   17 U    O3'   -0.28800  13.44800  30.43300 P1KO 32     0.00000
  417   17 U    C2'    0.68100  11.95200  32.09000 P1KO 32     0.00000
  418   17 U    O2'    1.86300  12.56700  31.58900 P1KO 32     0.00000
  419   17 U    H2'    2.56796  12.61824  32.33820 P1KO 32     0.00000
  420   17 U    C1'    0.33900  12.43900  33.47700 P1KO 32     0.00000
  421   17 U    N1     1.02700  11.63300  34.50400 P1KO 32     0.00000
  422   17 U    C2     2.19700  12.14800  35.04000 P1KO 32     0.00000
  423   17 U    O2     2.61900  13.26500  34.74500 P1KO 32     0.00000
  424   17 U    N3     2.87000  11.32900  35.92700 P1KO 32     0.00000
  425   17 U    H3     3.73961  11.69856  36.33701 P1KO 32     0.00000
  426   17 U    C4     2.48300  10.05800  36.31500 P1KO 32     0.00000
  427   17 U    O4     3.15300   9.41600  37.12100 P1KO 32     0.00000
  428   17 U    C5     1.25300   9.60800  35.70400 P1KO 32     0.00000
  429   17 U    C6     0.57600  10.39900  34.84600 P1KO 32     0.00000
  430   18 A    P      0.02500  13.31600  28.85700 P1KO 33     0.00000
  431   18 A    O1P    1.18000  14.18800  28.54300 P1KO 33     0.00000
  432   18 A    O2P   -1.24500  13.47400  28.11100 P1KO 33     0.00000
  433   18 A    O5'    0.49400  11.78600  28.71800 P1KO 33     0.00000
  434   18 A    C5'    1.88200  11.44600  28.69600 P1KO 33     0.00000
  435   18 A    C4'    2.08600   9.97700  28.35500 P1KO 33     0.00000
  436   18 A    O4'    1.89800   9.13400  29.51300 P1KO 33     0.00000
  437   18 A    C3'    1.09000   9.52000  27.31000 P1KO 33     0.00000
  438   18 A    O3'    1.60800   9.64000  25.98400 P1KO 33     0.00000
  439   18 A    C2'    0.79100   8.09500  27.66100 P1KO 33     0.00000
  440   18 A    O2'    1.59800   7.19800  26.89200 P1KO 33     0.00000
  441   18 A    H2'    1.78915   7.61295  25.96887 P1KO 33     0.00000
  442   18 A    C1'    1.10800   7.97900  29.14400 P1KO 33     0.00000
  443   18 A    N9    -0.15500   7.91700  29.89900 P1KO 33     0.00000
  444   18 A    C8    -0.68800   8.77700  30.80600 P1KO 33     0.00000
  445   18 A    N7    -1.88200   8.52400  31.22700 P1KO 33     0.00000
  446   18 A    C5    -2.18600   7.34900  30.53300 P1KO 33     0.00000
  447   18 A    C6    -3.31300   6.52100  30.51600 P1KO 33     0.00000
  448   18 A    N6    -4.40400   6.75700  31.24600 P1KO 33     0.00000
  449   18 A    H61   -5.20669   6.11356  31.19525 P1KO 33     0.00000
  450   18 A    H62   -4.44377   7.58261  31.86056 P1KO 33     0.00000
  451   18 A    N1    -3.27200   5.44100  29.71400 P1KO 33     0.00000
  452   18 A    C2    -2.18800   5.18800  28.97700 P1KO 33     0.00000
  453   18 A    N3    -1.07500   5.90100  28.92100 P1KO 33     0.00000
  454   18 A    C4    -1.13900   6.97400  29.73000 P1KO 33     0.00000
  455   19 G    P      0.61400  10.01500  24.77400 P1KO 34     0.00000
  456   19 G    O1P    1.43100  10.30900  23.57900 P1KO 34     0.00000
  457   19 G    O2P   -0.35800  11.02000  25.26700 P1KO 34     0.00000
  458   19 G    O5'   -0.17900   8.63000  24.53600 P1KO 34     0.00000
  459   19 G    C5'   -0.22200   8.01000  23.24600 P1KO 34     0.00000
  460   19 G    C4'    0.84500   6.92600  23.11200 P1KO 34     0.00000
  461   19 G    O4'    0.48200   5.74600  23.85800 P1KO 34     0.00000
  462   19 G    C3'    1.03100   6.51200  21.65100 P1KO 34     0.00000
  463   19 G    O3'    2.36500   6.79200  21.16900 P1KO 34     0.00000
  464   19 G    C2'    0.75200   5.02100  21.61800 P1KO 34     0.00000
  465   19 G    O2'    1.74000   4.31700  20.86800 P1KO 34     0.00000
  466   19 G    H2'    1.49893   4.34841  19.86710 P1KO 34     0.00000
  467   19 G    C1'    0.73800   4.57300  23.07200 P1KO 34     0.00000
  468   19 G    N9    -0.26500   3.51900  23.31200 P1KO 34     0.00000
  469   19 G    C8    -1.29700   3.49200  24.18000 P1KO 34     0.00000
  470   19 G    N7    -2.02500   2.43100  24.21800 P1KO 34     0.00000
  471   19 G    C5    -1.40200   1.62900  23.26200 P1KO 34     0.00000
  472   19 G    C6    -1.71900   0.31700  22.83800 P1KO 34     0.00000
  473   19 G    O6    -2.65500  -0.38900  23.19900 P1KO 34     0.00000
  474   19 G    N1    -0.83000  -0.13600  21.87400 P1KO 34     0.00000
  475   19 G    H1    -0.97093  -1.08844  21.50808 P1KO 34     0.00000
  476   19 G    C2     0.23100   0.59200  21.36600 P1KO 34     0.00000
  477   19 G    N2     0.99100  -0.01700  20.45600 P1KO 34     0.00000
  478   19 G    H21    1.79511   0.47664  20.04293 P1KO 34     0.00000
  479   19 G    H22    0.77423  -0.98126  20.16597 P1KO 34     0.00000
  480   19 G    N3     0.52900   1.83300  21.75600 P1KO 34     0.00000
  481   19 G    C4    -0.32000   2.28800  22.70200 P1KO 34     0.00000
  482   20 G    P      3.25300   8.01800  21.74000 P1KO 35     0.00000
  483   20 G    O1P    2.47900   9.26700  21.57700 P1KO 35     0.00000
  484   20 G    O2P    4.61000   7.90800  21.16000 P1KO 35     0.00000
  485   20 G    O5'    3.34600   7.65400  23.31800 P1KO 35     0.00000
  486   20 G    C5'    4.59400   7.67900  24.03300 P1KO 35     0.00000
  487   20 G    C4'    5.38100   6.36500  23.90100 P1KO 35     0.00000
  488   20 G    O4'    5.39600   5.62300  25.15400 P1KO 35     0.00000
  489   20 G    C3'    4.77400   5.45000  22.83800 P1KO 35     0.00000
  490   20 G    O3'    5.78400   5.06700  21.88500 P1KO 35     0.00000
  491   20 G    C2'    4.23600   4.27600  23.61100 P1KO 35     0.00000
  492   20 G    O2'    4.34500   3.04900  22.88900 P1KO 35     0.00000
  493   20 G    H2'    4.28716   3.23852  21.87824 P1KO 35     0.00000
  494   20 G    C1'    5.02300   4.25600  24.88200 P1KO 35     0.00000
  495   20 G    N9     4.27700   3.60700  25.97400 P1KO 35     0.00000
  496   20 G    C8     4.65900   2.53400  26.69800 P1KO 35     0.00000
  497   20 G    N7     3.79300   1.94500  27.41100 P1KO 35     0.00000
  498   20 G    C5     2.67300   2.68600  27.16300 P1KO 35     0.00000
  499   20 G    C6     1.39300   2.48800  27.65900 P1KO 35     0.00000
  500   20 G    O6     1.00800   1.56100  28.36300 P1KO 35     0.00000
  501   20 G    N1     0.52200   3.44900  27.18700 P1KO 35     0.00000
  502   20 G    H1    -0.45898   3.38746  27.49487 P1KO 35     0.00000
  503   20 G    C2     0.85100   4.47900  26.34300 P1KO 35     0.00000
  504   20 G    N2    -0.12300   5.36100  26.11600 P1KO 35     0.00000
  505   20 G    H21    0.04437   6.16408  25.49314 P1KO 35     0.00000
  506   20 G    H22   -1.04270   5.23911  26.56343 P1KO 35     0.00000
  507   20 G    N3     2.07900   4.66800  25.84200 P1KO 35     0.00000
  508   20 G    C4     2.94000   3.73000  26.29300 P1KO 35     0.00000
  509   21 U    P      5.46500   4.14500  20.59700 P1KO 36     0.00000
  510   21 U    O1P    6.21800   4.68900  19.44500 P1KO 36     0.00000
  511   21 U    O2P    4.00700   3.95100  20.49200 P1KO 36     0.00000
  512   21 U    O5'    6.13400   2.74000  21.02100 P1KO 36     0.00000
  513   21 U    C5'    6.80100   2.59700  22.28800 P1KO 36     0.00000
  514   21 U    C4'    6.51900   1.23200  22.92300 P1KO 36     0.00000
  515   21 U    O4'    5.67100   1.30300  24.09200 P1KO 36     0.00000
  516   21 U    C3'    5.76500   0.34600  21.96800 P1KO 36     0.00000
  517   21 U    O3'    6.58600  -0.30300  20.98700 P1KO 36     0.00000
  518   21 U    C2'    5.16300  -0.67800  22.88200 P1KO 36     0.00000
  519   21 U    O2'    6.00500  -1.83000  22.98100 P1KO 36     0.00000
  520   21 U    H2'    5.42541  -2.66716  23.13638 P1KO 36     0.00000
  521   21 U    C1'    5.05900   0.00000  24.22900 P1KO 36     0.00000
  522   21 U    N1     3.63900  -0.00700  24.66800 P1KO 36     0.00000
  523   21 U    C2     3.16300  -1.20800  25.18100 P1KO 36     0.00000
  524   21 U    O2     3.87400  -2.20800  25.28400 P1KO 36     0.00000
  525   21 U    N3     1.83900  -1.22600  25.56700 P1KO 36     0.00000
  526   21 U    H3     1.47244  -2.11386  25.93880 P1KO 36     0.00000
  527   21 U    C4     0.96000  -0.16400  25.50100 P1KO 36     0.00000
  528   21 U    O4    -0.20200  -0.27800  25.89200 P1KO 36     0.00000
  529   21 U    C5     1.53600   1.03800  24.95700 P1KO 36     0.00000
  530   21 U    C6     2.81400   1.08700  24.55800 P1KO 36     0.00000
  531   22 C    P      5.90200  -1.12100  19.76700 P1KO 37     0.00000
  532   22 C    O1P    4.77800  -0.31400  19.24200 P1KO 37     0.00000
  533   22 C    O2P    6.97700  -1.56900  18.85000 P1KO 37     0.00000
  534   22 C    O5'    5.27900  -2.42200  20.49700 P1KO 37     0.00000
  535   22 C    C5'    6.12700  -3.48700  20.93600 P1KO 37     0.00000
  536   22 C    C4'    5.41900  -4.44100  21.90600 P1KO 37     0.00000
  537   22 C    O4'    4.54700  -3.74200  22.81900 P1KO 37     0.00000
  538   22 C    C3'    4.55800  -5.46600  21.18800 P1KO 37     0.00000
  539   22 C    O3'    5.26700  -6.69500  20.99400 P1KO 37     0.00000
  540   22 C    C2'    3.35600  -5.66900  22.08200 P1KO 37     0.00000
  541   22 C    O2'    3.33100  -6.98800  22.63000 P1KO 37     0.00000
  542   22 C    H2'    2.42850  -7.14805  23.09988 P1KO 37     0.00000
  543   22 C    C1'    3.48100  -4.63700  23.18800 P1KO 37     0.00000
  544   22 C    N1     2.18600  -3.96200  23.40600 P1KO 37     0.00000
  545   22 C    C2     1.19900  -4.72300  24.00600 P1KO 37     0.00000
  546   22 C    O2     1.41000  -5.89800  24.28700 P1KO 37     0.00000
  547   22 C    N3     0.00600  -4.14300  24.26800 P1KO 37     0.00000
  548   22 C    C4    -0.21900  -2.86600  23.96200 P1KO 37     0.00000
  549   22 C    N4    -1.40700  -2.33900  24.25700 P1KO 37     0.00000
  550   22 C    H41   -1.60405  -1.35385  24.02996 P1KO 37     0.00000
  551   22 C    H42   -2.12810  -2.91689  24.71191 P1KO 37     0.00000
  552   22 C    C5     0.80000  -2.06700  23.33800 P1KO 37     0.00000
  553   22 C    C6     1.97700  -2.65600  23.07700 P1KO 37     0.00000
  554   23 G    P      4.86600  -7.69400  19.79400 P1KO 38     0.00000
  555   23 G    O1P    5.70100  -8.91100  19.91200 P1KO 38     0.00000
  556   23 G    O2P    4.86500  -6.92200  18.53200 P1KO 38     0.00000
  557   23 G    O5'    3.34100  -8.09000  20.14300 P1KO 38     0.00000
  558   23 G    C5'    3.04800  -9.12900  21.08500 P1KO 38     0.00000
  559   23 G    C4'    1.54400  -9.35100  21.24400 P1KO 38     0.00000
  560   23 G    O4'    0.90200  -8.26100  21.94100 P1KO 38     0.00000
  561   23 G    C3'    0.86300  -9.49700  19.89100 P1KO 38     0.00000
  562   23 G    O3'    0.49800 -10.87100  19.66500 P1KO 38     0.00000
  563   23 G    C2'   -0.33600  -8.57700  19.93400 P1KO 38     0.00000
  564   23 G    O2'   -1.53700  -9.27200  19.63700 P1KO 38     0.00000
  565   23 G    H2'   -2.30352  -8.59562  19.51113 P1KO 38     0.00000
  566   23 G    C1'   -0.38400  -8.02400  21.34000 P1KO 38     0.00000
  567   23 G    N9    -0.75200  -6.59700  21.35200 P1KO 38     0.00000
  568   23 G    C8    -0.12400  -5.51400  20.83200 P1KO 38     0.00000
  569   23 G    N7    -0.70500  -4.36700  20.96500 P1KO 38     0.00000
  570   23 G    C5    -1.86900  -4.71800  21.65800 P1KO 38     0.00000
  571   23 G    C6    -2.94500  -3.90800  22.11100 P1KO 38     0.00000
  572   23 G    O6    -3.09400  -2.69300  21.97500 P1KO 38     0.00000
  573   23 G    N1    -3.91200  -4.67000  22.76600 P1KO 38     0.00000
  574   23 G    H1    -4.73565  -4.17448  23.13609 P1KO 38     0.00000
  575   23 G    C2    -3.85300  -6.03100  22.95700 P1KO 38     0.00000
  576   23 G    N2    -4.87100  -6.57500  23.61600 P1KO 38     0.00000
  577   23 G    H21   -4.88714  -7.58972  23.79204 P1KO 38     0.00000
  578   23 G    H22   -5.64366  -5.98183  23.95073 P1KO 38     0.00000
  579   23 G    N3    -2.85000  -6.79500  22.53400 P1KO 38     0.00000
  580   23 G    C4    -1.89800  -6.08100  21.89700 P1KO 38     0.00000
  581   24 C    P     -0.05000 -11.38700  18.23500 P1KO 39     0.00000
  582   24 C    O1P    0.21100 -12.84000  18.13600 P1KO 39     0.00000
  583   24 C    O2P    0.46200 -10.47400  17.18900 P1KO 39     0.00000
  584   24 C    O5'   -1.64400 -11.16600  18.35400 P1KO 39     0.00000
  585   24 C    C5'   -2.39300 -11.78400  19.41100 P1KO 39     0.00000
  586   24 C    C4'   -3.81200 -11.21700  19.51600 P1KO 39     0.00000
  587   24 C    O4'   -3.83700  -9.93300  20.18600 P1KO 39     0.00000
  588   24 C    C3'   -4.42900 -11.02700  18.14100 P1KO 39     0.00000
  589   24 C    O3'   -5.37200 -12.07000  17.84200 P1KO 39     0.00000
  590   24 C    C2'   -5.09400  -9.67600  18.17500 P1KO 39     0.00000
  591   24 C    O2'   -6.49200  -9.79500  18.00800 P1KO 39     0.00000
  592   24 C    H2'   -6.91395  -8.85650  17.96250 P1KO 39     0.00000
  593   24 C    C1'   -4.79300  -9.07000  19.52700 P1KO 39     0.00000
  594   24 C    N1    -4.29800  -7.68400  19.37300 P1KO 39     0.00000
  595   24 C    C2    -5.13000  -6.65500  19.79100 P1KO 39     0.00000
  596   24 C    O2    -6.21800  -6.90800  20.30500 P1KO 39     0.00000
  597   24 C    N3    -4.70900  -5.37300  19.61700 P1KO 39     0.00000
  598   24 C    C4    -3.51900  -5.10900  19.06600 P1KO 39     0.00000
  599   24 C    N4    -3.15000  -3.83800  18.88900 P1KO 39     0.00000
  600   24 C    H41   -2.23630  -3.62119  18.46586 P1KO 39     0.00000
  601   24 C    H42   -3.77911  -3.07443  19.17550 P1KO 39     0.00000
  602   24 C    C5    -2.65500  -6.17000  18.64300 P1KO 39     0.00000
  603   24 C    C6    -3.08700  -7.43100  18.81200 P1KO 39     0.00000
  604   25 U    P     -5.90700 -12.30600  16.33300 P1KO 40     0.00000
  605   25 U    O1P   -6.48100 -13.66800  16.25800 P1KO 40     0.00000
  606   25 U    O2P   -4.83200 -11.91000  15.39600 P1KO 40     0.00000
  607   25 U    O5'   -7.11600 -11.24000  16.19300 P1KO 40     0.00000
  608   25 U    C5'   -8.38100 -11.48600  16.82300 P1KO 40     0.00000
  609   25 U    C4'   -9.26700 -10.23500  16.86900 P1KO 40     0.00000
  610   25 U    O4'   -8.54100  -9.10900  17.39800 P1KO 40     0.00000
  611   25 U    C3'   -9.77900  -9.85300  15.48800 P1KO 40     0.00000
  612   25 U    O3'  -11.18100 -10.12600  15.37600 P1KO 40     0.00000
  613   25 U    C2'   -9.50000  -8.37600  15.32800 P1KO 40     0.00000
  614   25 U    O2'  -10.71700  -7.63600  15.18100 P1KO 40     0.00000
  615   25 U    H2'  -10.50745  -6.62757  15.17355 P1KO 40     0.00000
  616   25 U    C1'   -8.75000  -7.94400  16.58100 P1KO 40     0.00000
  617   25 U    N1    -7.47400  -7.28300  16.21900 P1KO 40     0.00000
  618   25 U    C2    -7.47800  -5.89900  16.13800 P1KO 40     0.00000
  619   25 U    O2    -8.49100  -5.23100  16.34300 P1KO 40     0.00000
  620   25 U    N3    -6.27700  -5.30600  15.79500 P1KO 40     0.00000
  621   25 U    H3    -6.26578  -4.27802  15.73154 P1KO 40     0.00000
  622   25 U    C4    -5.08900  -5.96300  15.52900 P1KO 40     0.00000
  623   25 U    O4    -4.07600  -5.33300  15.23400 P1KO 40     0.00000
  624   25 U    C5    -5.17500  -7.40100  15.63400 P1KO 40     0.00000
  625   25 U    C6    -6.33900  -8.00800  15.97000 P1KO 40     0.00000
