# Supplementary material for: rDock: A Fast, Versatile and Open Source Program for Docking Ligands to Proteins and Nucleic Acids
Source: PLoS Comput Biol. 2014 Apr 10;10(4):e1003571. doi: 10.1371/journal.pcbi.1003571 (PMC3983074; doi:10.1371/journal.pcbi.1003571)
Supplement: Software S1 — Compressed file with the source code of the rDock software for ligand docking to Proteins and Nucleic Acids. (GZ) [file pcbi.1003571.s010.gz › rDock_2013.1_src/build/test/RBT_HOME/1YET_for_viewer.crd]

*R_1YET
*
 2044
    1    1 PRO  N     26.26500  38.45400  43.67000 UNK  11     0.00000
    2    1 PRO  CA    27.34400  38.54800  44.67700 UNK  11     0.00000
    3    1 PRO  C     28.44300  37.60900  44.21100 UNK  11     0.00000
    4    1 PRO  O     28.38700  36.40700  44.45900 UNK  11     0.00000
    5    1 PRO  CB    26.75600  38.13500  46.02600 UNK  11     0.00000
    6    1 PRO  CG    25.22300  37.97500  45.70100 UNK  11     0.00000
    7    1 PRO  CD    24.97300  38.64900  44.33500 UNK  11     0.00000
    8    1 PRO  HN1   26.39760  39.18140  42.95290 UNK  11     0.00000
    9    1 PRO  HN2   26.28850  37.52770  43.22030 UNK  11     0.00000
   10    2 MET  N     29.38500  38.18500  43.46700 UNK  12     0.00000
   11    2 MET  CA    30.51800  37.49300  42.87100 UNK  12     0.00000
   12    2 MET  C     30.71000  36.02400  43.16200 UNK  12     0.00000
   13    2 MET  O     31.03900  35.63300  44.28300 UNK  12     0.00000
   14    2 MET  CB    31.83300  38.23300  43.11100 UNK  12     0.00000
   15    2 MET  CG    32.97000  37.57800  42.33800 UNK  12     0.00000
   16    2 MET  SD    34.35400  38.63400  41.99800 UNK  12     0.00000
   17    2 MET  CE    35.33800  38.35100  43.46600 UNK  12     0.00000
   18    2 MET  HN    29.30840  39.16390  43.30610 UNK  12     0.00000
   19    3 GLU  N     30.56700  35.23400  42.10500 UNK  13     0.00000
   20    3 GLU  CA    30.72200  33.78700  42.15700 UNK  13     0.00000
   21    3 GLU  C     32.19700  33.45500  42.02700 UNK  13     0.00000
   22    3 GLU  O     32.93100  34.15100  41.32600 UNK  13     0.00000
   23    3 GLU  CB    29.98400  33.15100  40.97700 UNK  13     0.00000
   24    3 GLU  CG    28.47900  33.31700  41.02300 UNK  13     0.00000
   25    3 GLU  CD    27.85500  32.46200  42.09800 UNK  13     0.00000
   26    3 GLU  OE1   27.70400  31.24700  41.86200 UNK  13     0.00000
   27    3 GLU  OE2   27.52900  32.99100  43.18200 UNK  13     0.00000
   28    3 GLU  HN    30.34200  35.65270  41.23090 UNK  13     0.00000
   29    4 GLU  N     32.63600  32.41800  42.72800 UNK  14     0.00000
   30    4 GLU  CA    34.01700  31.97900  42.64000 UNK  14     0.00000
   31    4 GLU  C     33.96000  30.58000  42.02100 UNK  14     0.00000
   32    4 GLU  O     33.23700  29.70000  42.50900 UNK  14     0.00000
   33    4 GLU  CB    34.66600  31.96000  44.01700 UNK  14     0.00000
   34    4 GLU  CG    36.17100  31.74400  43.97600 UNK  14     0.00000
   35    4 GLU  CD    36.81000  31.74800  45.35700 UNK  14     0.00000
   36    4 GLU  OE1   36.12400  32.12400  46.33900 UNK  14     0.00000
   37    4 GLU  OE2   37.99800  31.36900  45.45500 UNK  14     0.00000
   38    4 GLU  HN    32.00660  31.93160  43.32570 UNK  14     0.00000
   39    5 GLU  N     34.67200  30.39700  40.91500 UNK  15     0.00000
   40    5 GLU  CA    34.67800  29.13000  40.20200 UNK  15     0.00000
   41    5 GLU  C     36.08700  28.59300  39.98600 UNK  15     0.00000
   42    5 GLU  O     36.98800  29.32300  39.58100 UNK  15     0.00000
   43    5 GLU  CB    33.97500  29.30700  38.84400 UNK  15     0.00000
   44    5 GLU  CG    32.45000  29.43300  38.91600 UNK  15     0.00000
   45    5 GLU  CD    31.77500  28.17300  39.46600 UNK  15     0.00000
   46    5 GLU  OE1   32.27700  27.05000  39.21400 UNK  15     0.00000
   47    5 GLU  OE2   30.73600  28.30800  40.15200 UNK  15     0.00000
   48    5 GLU  HN    35.21840  31.15050  40.56330 UNK  15     0.00000
   49    6 GLU  N     36.27800  27.31200  40.26200 UNK  16     0.00000
   50    6 GLU  CA    37.58100  26.70200  40.07100 UNK  16     0.00000
   51    6 GLU  C     37.74800  26.20600  38.62700 UNK  16     0.00000
   52    6 GLU  O     36.80100  25.71000  38.00400 UNK  16     0.00000
   53    6 GLU  CB    37.78700  25.55200  41.05200 UNK  16     0.00000
   54    6 GLU  CG    39.07500  24.78400  40.79900 UNK  16     0.00000
   55    6 GLU  CD    39.36300  23.76900  41.87200 UNK  16     0.00000
   56    6 GLU  OE1   38.75600  22.67700  41.83000 UNK  16     0.00000
   57    6 GLU  OE2   40.19000  24.07100  42.75700 UNK  16     0.00000
   58    6 GLU  HN    35.52160  26.76290  40.60330 UNK  16     0.00000
   59    7 VAL  N     38.95900  26.34900  38.10400 UNK  17     0.00000
   60    7 VAL  CA    39.28200  25.91700  36.75000 UNK  17     0.00000
   61    7 VAL  C     40.57600  25.14300  36.84700 UNK  17     0.00000
   62    7 VAL  O     41.37200  25.37400  37.75500 UNK  17     0.00000
   63    7 VAL  CB    39.60500  27.11900  35.82200 UNK  17     0.00000
   64    7 VAL  CG1   39.65500  26.66500  34.37200 UNK  17     0.00000
   65    7 VAL  CG2   38.60900  28.25200  36.02600 UNK  17     0.00000
   66    7 VAL  HN    39.67320  26.76670  38.65670 UNK  17     0.00000
   67    8 GLU  N     40.75300  24.17500  35.96300 UNK  18     0.00000
   68    8 GLU  CA    42.00500  23.44400  35.91200 UNK  18     0.00000
   69    8 GLU  C     42.35800  23.29300  34.44400 UNK  18     0.00000
   70    8 GLU  O     41.51000  22.92200  33.62700 UNK  18     0.00000
   71    8 GLU  CB    41.94600  22.09300  36.58900 UNK  18     0.00000
   72    8 GLU  CG    43.34300  21.50800  36.64200 UNK  18     0.00000
   73    8 GLU  CD    43.55100  20.49800  37.74100 UNK  18     0.00000
   74    8 GLU  OE1   42.55400  20.04500  38.36200 UNK  18     0.00000
   75    8 GLU  OE2   44.73500  20.15500  37.96400 UNK  18     0.00000
   76    8 GLU  HN    40.02170  23.94650  35.32810 UNK  18     0.00000
   77    9 THR  N     43.59000  23.65900  34.11300 UNK  19     0.00000
   78    9 THR  CA    44.07700  23.60700  32.74400 UNK  19     0.00000
   79    9 THR  C     45.05000  22.45400  32.61000 UNK  19     0.00000
   80    9 THR  O     45.93100  22.29000  33.44900 UNK  19     0.00000
   81    9 THR  CB    44.76400  24.93200  32.38300 UNK  19     0.00000
   82    9 THR  OG1   43.86900  26.02000  32.67500 UNK  19     0.00000
   83    9 THR  CG2   45.14700  24.96400  30.91200 UNK  19     0.00000
   84    9 THR  HN    44.20280  23.98070  34.82780 UNK  19     0.00000
   85    9 THR  HG1   42.93280  25.70920  32.59160 UNK  19     0.00000
   86   10 PHE  N     44.86700  21.64300  31.56800 UNK  20     0.00000
   87   10 PHE  CA    45.71500  20.47300  31.32300 UNK  20     0.00000
   88   10 PHE  C     46.40400  20.54400  29.97600 UNK  20     0.00000
   89   10 PHE  O     45.93500  21.21300  29.05600 UNK  20     0.00000
   90   10 PHE  CB    44.88800  19.18500  31.36000 UNK  20     0.00000
   91   10 PHE  CG    44.12100  18.99400  32.61900 UNK  20     0.00000
   92   10 PHE  CD1   42.91400  19.65400  32.81600 UNK  20     0.00000
   93   10 PHE  CD2   44.62000  18.17800  33.62900 UNK  20     0.00000
   94   10 PHE  CE1   42.21000  19.50500  34.01100 UNK  20     0.00000
   95   10 PHE  CE2   43.93300  18.02000  34.82800 UNK  20     0.00000
   96   10 PHE  CZ    42.71800  18.68900  35.02100 UNK  20     0.00000
   97   10 PHE  HN    44.12690  21.83930  30.93270 UNK  20     0.00000
   98   11 ALA  N     47.50300  19.80800  29.86900 UNK  21     0.00000
   99   11 ALA  CA    48.28200  19.72600  28.64100 UNK  21     0.00000
  100   11 ALA  C     47.91200  18.43100  27.92600 UNK  21     0.00000
  101   11 ALA  O     47.83300  17.36800  28.55400 UNK  21     0.00000
  102   11 ALA  CB    49.78700  19.72700  28.96900 UNK  21     0.00000
  103   11 ALA  HN    47.80800  19.28980  30.66180 UNK  21     0.00000
  104   12 PHE  N     47.59900  18.52700  26.63600 UNK  22     0.00000
  105   12 PHE  CA    47.29100  17.33000  25.86400 UNK  22     0.00000
  106   12 PHE  C     48.54500  16.48200  25.77500 UNK  22     0.00000
  107   12 PHE  O     49.65500  17.01300  25.75200 UNK  22     0.00000
  108   12 PHE  CB    46.88000  17.68800  24.44100 UNK  22     0.00000
  109   12 PHE  CG    45.43900  18.05400  24.30100 UNK  22     0.00000
  110   12 PHE  CD1   44.44900  17.08400  24.42900 UNK  22     0.00000
  111   12 PHE  CD2   45.06700  19.36800  24.01400 UNK  22     0.00000
  112   12 PHE  CE1   43.10000  17.41500  24.26800 UNK  22     0.00000
  113   12 PHE  CE2   43.73100  19.70900  23.85200 UNK  22     0.00000
  114   12 PHE  CZ    42.74400  18.72700  23.97900 UNK  22     0.00000
  115   12 PHE  HN    47.57520  19.41960  26.19700 UNK  22     0.00000
  116   13 GLN  N     48.36400  15.16800  25.75100 UNK  23     0.00000
  117   13 GLN  CA    49.48300  14.25300  25.60300 UNK  23     0.00000
  118   13 GLN  C     50.08200  14.59900  24.22900 UNK  23     0.00000
  119   13 GLN  O     49.34400  14.88700  23.26500 UNK  23     0.00000
  120   13 GLN  CB    48.97800  12.80400  25.65600 UNK  23     0.00000
  121   13 GLN  CG    50.06200  11.72600  25.74200 UNK  23     0.00000
  122   13 GLN  CD    50.52900  11.20600  24.37800 UNK  23     0.00000
  123   13 GLN  OE1   51.62100  10.63900  24.26400 UNK  23     0.00000
  124   13 GLN  NE2   49.69600  11.37200  23.34500 UNK  23     0.00000
  125   13 GLN  HN    47.44290  14.80140  25.83610 UNK  23     0.00000
  126   13 GLN  HE21  48.81650  11.81690  23.48160 UNK  23     0.00000
  127   13 GLN  HE22  49.95570  11.05060  22.43990 UNK  23     0.00000
  128   14 ALA  N     51.41200  14.59700  24.15800 UNK  24     0.00000
  129   14 ALA  CA    52.15900  14.92600  22.94600 UNK  24     0.00000
  130   14 ALA  C     51.58600  14.47800  21.59100 UNK  24     0.00000
  131   14 ALA  O     51.34900  15.31000  20.71700 UNK  24     0.00000
  132   14 ALA  CB    53.60300  14.45700  23.09800 UNK  24     0.00000
  133   14 ALA  HN    51.92570  14.35810  24.97600 UNK  24     0.00000
  134   15 GLU  N     51.34600  13.18300  21.39500 UNK  25     0.00000
  135   15 GLU  CA    50.81300  12.73700  20.10300 UNK  25     0.00000
  136   15 GLU  C     49.38000  13.16200  19.82700 UNK  25     0.00000
  137   15 GLU  O     48.99700  13.31100  18.67400 UNK  25     0.00000
  138   15 GLU  CB    50.96900  11.21900  19.90400 UNK  25     0.00000
  139   15 GLU  CG    52.39300  10.76200  19.59800 UNK  25     0.00000
  140   15 GLU  CD    53.27600  10.70500  20.83400 UNK  25     0.00000
  141   15 GLU  OE1   52.84800  10.10800  21.83600 UNK  25     0.00000
  142   15 GLU  OE2   54.40600  11.23500  20.80700 UNK  25     0.00000
  143   15 GLU  HN    51.52650  12.52390  22.11820 UNK  25     0.00000
  144   16 ILE  N     48.59200  13.38200  20.87500 UNK  26     0.00000
  145   16 ILE  CA    47.20200  13.81600  20.69100 UNK  26     0.00000
  146   16 ILE  C     47.24400  15.24800  20.18100 UNK  26     0.00000
  147   16 ILE  O     46.46700  15.62700  19.29200 UNK  26     0.00000
  148   16 ILE  CB    46.38100  13.72000  22.00300 UNK  26     0.00000
  149   16 ILE  CG1   46.13600  12.24700  22.33600 UNK  26     0.00000
  150   16 ILE  CG2   45.04500  14.44600  21.86800 UNK  26     0.00000
  151   16 ILE  CD1   45.48600  12.00900  23.68200 UNK  26     0.00000
  152   16 ILE  HN    48.94870  13.25090  21.79460 UNK  26     0.00000
  153   17 ALA  N     48.20800  16.01200  20.69300 UNK  27     0.00000
  154   17 ALA  CA    48.39700  17.39500  20.28600 UNK  27     0.00000
  155   17 ALA  C     48.83300  17.44200  18.81600 UNK  27     0.00000
  156   17 ALA  O     48.34300  18.27100  18.03900 UNK  27     0.00000
  157   17 ALA  CB    49.43700  18.07500  21.18800 UNK  27     0.00000
  158   17 ALA  HN    48.81840  15.62350  21.37600 UNK  27     0.00000
  159   18 GLN  N     49.73700  16.54500  18.43300 UNK  28     0.00000
  160   18 GLN  CA    50.21400  16.48000  17.05100 UNK  28     0.00000
  161   18 GLN  C     49.07100  16.08600  16.11300 UNK  28     0.00000
  162   18 GLN  O     48.96300  16.58700  14.99300 UNK  28     0.00000
  163   18 GLN  CB    51.33300  15.45500  16.93900 UNK  28     0.00000
  164   18 GLN  CG    52.55200  15.78300  17.75700 UNK  28     0.00000
  165   18 GLN  CD    53.44900  14.57500  17.95100 UNK  28     0.00000
  166   18 GLN  OE1   53.41300  13.61700  17.16200 UNK  28     0.00000
  167   18 GLN  NE2   54.25200  14.60400  19.00500 UNK  28     0.00000
  168   18 GLN  HN    50.09760  15.90280  19.10200 UNK  28     0.00000
  169   18 GLN  HE21  54.24290  15.38930  19.61590 UNK  28     0.00000
  170   18 GLN  HE22  54.86400  13.84050  19.18540 UNK  28     0.00000
  171   19 LEU  N     48.24100  15.14900  16.56400 UNK  29     0.00000
  172   19 LEU  CA    47.09100  14.69900  15.78200 UNK  29     0.00000
  173   19 LEU  C     46.12900  15.87200  15.55000 UNK  29     0.00000
  174   19 LEU  O     45.65000  16.08400  14.43500 UNK  29     0.00000
  175   19 LEU  CB    46.36100  13.55300  16.51500 UNK  29     0.00000
  176   19 LEU  CG    45.05800  12.99100  15.90900 UNK  29     0.00000
  177   19 LEU  CD1   45.28900  12.49600  14.49700 UNK  29     0.00000
  178   19 LEU  CD2   44.49100  11.87400  16.77700 UNK  29     0.00000
  179   19 LEU  HN    48.40760  14.74380  17.45740 UNK  29     0.00000
  180   20 MET  N     45.84000  16.61700  16.61300 UNK  30     0.00000
  181   20 MET  CA    44.93600  17.76000  16.52300 UNK  30     0.00000
  182   20 MET  C     45.44800  18.79600  15.52700 UNK  30     0.00000
  183   20 MET  O     44.66800  19.33800  14.73600 UNK  30     0.00000
  184   20 MET  CB    44.72100  18.38800  17.90600 UNK  30     0.00000
  185   20 MET  CG    43.90600  17.49900  18.86400 UNK  30     0.00000
  186   20 MET  SD    43.78700  18.12700  20.54100 UNK  30     0.00000
  187   20 MET  CE    42.59400  19.46900  20.30900 UNK  30     0.00000
  188   20 MET  HN    46.24970  16.39000  17.49090 UNK  30     0.00000
  189   21 SER  N     46.75200  19.05900  15.54800 UNK  31     0.00000
  190   21 SER  CA    47.35200  20.01500  14.61600 UNK  31     0.00000
  191   21 SER  C     47.25300  19.49400  13.18000 UNK  31     0.00000
  192   21 SER  O     47.02600  20.26400  12.25000 UNK  31     0.00000
  193   21 SER  CB    48.82500  20.25900  14.96500 UNK  31     0.00000
  194   21 SER  OG    48.96800  20.86700  16.23900 UNK  31     0.00000
  195   21 SER  HN    47.33160  18.59610  16.21120 UNK  31     0.00000
  196   21 SER  HG    48.07280  21.04910  16.62060 UNK  31     0.00000
  197   22 LEU  N     47.43500  18.18500  13.00600 UNK  32     0.00000
  198   22 LEU  CA    47.36300  17.53900  11.68400 UNK  32     0.00000
  199   22 LEU  C     45.94500  17.68700  11.11700 UNK  32     0.00000
  200   22 LEU  O     45.75000  18.03500   9.94200 UNK  32     0.00000
  201   22 LEU  CB    47.68200  16.04600  11.81500 UNK  32     0.00000
  202   22 LEU  CG    48.69700  15.32500  10.92700 UNK  32     0.00000
  203   22 LEU  CD1   48.32100  13.84700  10.89800 UNK  32     0.00000
  204   22 LEU  CD2   48.71300  15.88700   9.50500 UNK  32     0.00000
  205   22 LEU  HN    47.62760  17.62050  13.80250 UNK  32     0.00000
  206   23 ILE  N     44.96300  17.44000  11.98000 UNK  33     0.00000
  207   23 ILE  CA    43.54700  17.52600  11.63100 UNK  33     0.00000
  208   23 ILE  C     43.15300  18.95600  11.27000 UNK  33     0.00000
  209   23 ILE  O     42.52900  19.18900  10.24300 UNK  33     0.00000
  210   23 ILE  CB    42.67000  16.97100  12.80200 UNK  33     0.00000
  211   23 ILE  CG1   42.85100  15.45300  12.88800 UNK  33     0.00000
  212   23 ILE  CG2   41.19000  17.36900  12.65500 UNK  33     0.00000
  213   23 ILE  CD1   42.11100  14.79800  14.05600 UNK  33     0.00000
  214   23 ILE  HN    45.20530  17.18370  12.91040 UNK  33     0.00000
  215   24 ILE  N     43.56500  19.90900  12.09500 UNK  34     0.00000
  216   24 ILE  CA    43.26100  21.32200  11.88100 UNK  34     0.00000
  217   24 ILE  C     43.99100  21.97700  10.70400 UNK  34     0.00000
  218   24 ILE  O     43.39500  22.72500   9.92400 UNK  34     0.00000
  219   24 ILE  CB    43.61100  22.14200  13.14400 UNK  34     0.00000
  220   24 ILE  CG1   42.64400  21.79500  14.27200 UNK  34     0.00000
  221   24 ILE  CG2   43.60300  23.64200  12.84400 UNK  34     0.00000
  222   24 ILE  CD1   43.00100  22.42800  15.57500 UNK  34     0.00000
  223   24 ILE  HN    44.10270  19.65150  12.89160 UNK  34     0.00000
  224   25 ASN  N     45.27000  21.67200  10.55400 UNK  35     0.00000
  225   25 ASN  CA    46.06200  22.32000   9.52400 UNK  35     0.00000
  226   25 ASN  C     46.18100  21.66800   8.16700 UNK  35     0.00000
  227   25 ASN  O     46.77300  22.25100   7.25600 UNK  35     0.00000
  228   25 ASN  CB    47.44700  22.64500  10.08000 UNK  35     0.00000
  229   25 ASN  CG    47.37600  23.47300  11.34400 UNK  35     0.00000
  230   25 ASN  OD1   46.70300  24.49800  11.38600 UNK  35     0.00000
  231   25 ASN  ND2   48.04800  23.01600  12.39500 UNK  35     0.00000
  232   25 ASN  HN    45.69090  20.99540  11.14990 UNK  35     0.00000
  233   25 ASN  HD21  48.56390  22.16810  12.32530 UNK  35     0.00000
  234   25 ASN  HD22  48.03540  23.52170  13.25180 UNK  35     0.00000
  235   26 THR  N     45.60000  20.49300   7.99500 UNK  36     0.00000
  236   26 THR  CA    45.69200  19.83000   6.70600 UNK  36     0.00000
  237   26 THR  C     44.35500  19.84400   5.99100 UNK  36     0.00000
  238   26 THR  O     43.30200  19.86200   6.63100 UNK  36     0.00000
  239   26 THR  CB    46.18000  18.38400   6.87000 UNK  36     0.00000
  240   26 THR  OG1   47.33400  18.38100   7.71800 UNK  36     0.00000
  241   26 THR  CG2   46.54900  17.78100   5.51200 UNK  36     0.00000
  242   26 THR  HN    45.10300  20.06570   8.74360 UNK  36     0.00000
  243   26 THR  HG1   47.59870  17.44710   7.91250 UNK  36     0.00000
  244   27 PHE  N     44.39400  19.90600   4.66400 UNK  37     0.00000
  245   27 PHE  CA    43.15600  19.88400   3.90900 UNK  37     0.00000
  246   27 PHE  C     42.65300  18.44300   3.76900 UNK  37     0.00000
  247   27 PHE  O     43.42900  17.52400   3.50400 UNK  37     0.00000
  248   27 PHE  CB    43.30600  20.51800   2.50500 UNK  37     0.00000
  249   27 PHE  CG    42.06200  20.38200   1.65600 UNK  37     0.00000
  250   27 PHE  CD1   41.01200  21.29200   1.78200 UNK  37     0.00000
  251   27 PHE  CD2   41.90300  19.30300   0.78900 UNK  37     0.00000
  252   27 PHE  CE1   39.82400  21.12800   1.06400 UNK  37     0.00000
  253   27 PHE  CE2   40.71400  19.13300   0.06600 UNK  37     0.00000
  254   27 PHE  CZ    39.67200  20.05000   0.20500 UNK  37     0.00000
  255   27 PHE  HN    45.26740  19.96710   4.19130 UNK  37     0.00000
  256   28 TYR  N     41.35100  18.26200   3.97100 UNK  38     0.00000
  257   28 TYR  CA    40.69400  16.96900   3.82300 UNK  38     0.00000
  258   28 TYR  C     39.40100  17.27500   3.07900 UNK  38     0.00000
  259   28 TYR  O     38.75200  18.29000   3.33800 UNK  38     0.00000
  260   28 TYR  CB    40.41000  16.33100   5.18600 UNK  38     0.00000
  261   28 TYR  CG    41.65100  16.08000   6.00700 UNK  38     0.00000
  262   28 TYR  CD1   42.53800  15.04800   5.68100 UNK  38     0.00000
  263   28 TYR  CD2   41.93900  16.87300   7.11000 UNK  38     0.00000
  264   28 TYR  CE1   43.68800  14.82100   6.44900 UNK  38     0.00000
  265   28 TYR  CE2   43.07200  16.65700   7.88200 UNK  38     0.00000
  266   28 TYR  CZ    43.94400  15.63100   7.54800 UNK  38     0.00000
  267   28 TYR  OH    45.07200  15.44500   8.31800 UNK  38     0.00000
  268   28 TYR  HN    40.79900  19.04640   4.23570 UNK  38     0.00000
  269   28 TYR  HH    45.69210  14.74990   8.09830 UNK  38     0.00000
  270   29 SER  N     39.04600  16.42300   2.13200 UNK  39     0.00000
  271   29 SER  CA    37.85200  16.63500   1.32500 UNK  39     0.00000
  272   29 SER  C     36.53100  16.06300   1.84600 UNK  39     0.00000
  273   29 SER  O     35.45100  16.46700   1.38400 UNK  39     0.00000
  274   29 SER  CB    38.10700  16.05500  -0.05500 UNK  39     0.00000
  275   29 SER  OG    38.51000  14.70400   0.08200 UNK  39     0.00000
  276   29 SER  HN    39.60760  15.61840   1.96690 UNK  39     0.00000
  277   29 SER  HG    37.70940  14.12470   0.14070 UNK  39     0.00000
  278   30 ASN  N     36.61500  15.14000   2.79800 UNK  40     0.00000
  279   30 ASN  CA    35.44000  14.45200   3.34200 UNK  40     0.00000
  280   30 ASN  C     35.23100  14.79400   4.82700 UNK  40     0.00000
  281   30 ASN  O     35.07900  13.91000   5.66200 UNK  40     0.00000
  282   30 ASN  CB    35.70200  12.94400   3.18100 UNK  40     0.00000
  283   30 ASN  CG    34.45600  12.10400   3.32700 UNK  40     0.00000
  284   30 ASN  OD1   33.34000  12.56100   3.05400 UNK  40     0.00000
  285   30 ASN  ND2   34.64000  10.84300   3.72200 UNK  40     0.00000
  286   30 ASN  HN    37.51300  14.90580   3.15690 UNK  40     0.00000
  287   30 ASN  HD21  35.55920  10.50700   3.90170 UNK  40     0.00000
  288   30 ASN  HD22  33.85810  10.23850   3.83690 UNK  40     0.00000
  289   31 LYS  N     35.18900  16.08100   5.14600 UNK  41     0.00000
  290   31 LYS  CA    35.06800  16.53500   6.53400 UNK  41     0.00000
  291   31 LYS  C     33.75500  16.22200   7.23700 UNK  41     0.00000
  292   31 LYS  O     33.71400  16.13800   8.46700 UNK  41     0.00000
  293   31 LYS  CB    35.38200  18.03200   6.62500 UNK  41     0.00000
  294   31 LYS  CG    36.83900  18.36500   6.30900 UNK  41     0.00000
  295   31 LYS  CD    37.07900  19.85100   6.22300 UNK  41     0.00000
  296   31 LYS  CE    38.56500  20.14600   6.08000 UNK  41     0.00000
  297   31 LYS  NZ    38.86300  21.57900   5.73300 UNK  41     0.00000
  298   31 LYS  HN    35.24130  16.75940   4.42000 UNK  41     0.00000
  299   31 LYS  HZ1   37.97940  22.09350   5.60840 UNK  41     0.00000
  300   31 LYS  HZ2   39.40700  22.01040   6.49380 UNK  41     0.00000
  301   31 LYS  HZ3   39.40670  21.61440   4.85890 UNK  41     0.00000
  302   32 GLU  N     32.70400  15.99300   6.45400 UNK  42     0.00000
  303   32 GLU  CA    31.37500  15.69700   6.98200 UNK  42     0.00000
  304   32 GLU  C     31.36500  14.49700   7.92900 UNK  42     0.00000
  305   32 GLU  O     30.46300  14.37900   8.77000 UNK  42     0.00000
  306   32 GLU  CB    30.40500  15.42500   5.82200 UNK  42     0.00000
  307   32 GLU  CG    30.56400  14.02100   5.23400 UNK  42     0.00000
  308   32 GLU  CD    30.15300  13.91600   3.78400 UNK  42     0.00000
  309   32 GLU  OE1   30.99900  14.19600   2.90600 UNK  42     0.00000
  310   32 GLU  OE2   29.00100  13.50800   3.52000 UNK  42     0.00000
  311   32 GLU  HN    32.82870  16.02470   5.46740 UNK  42     0.00000
  312   33 ILE  N     32.33600  13.59100   7.78100 UNK  43     0.00000
  313   33 ILE  CA    32.38700  12.40500   8.63600 UNK  43     0.00000
  314   33 ILE  C     32.49800  12.68000  10.14200 UNK  43     0.00000
  315   33 ILE  O     32.28500  11.77700  10.95400 UNK  43     0.00000
  316   33 ILE  CB    33.45400  11.35800   8.15000 UNK  43     0.00000
  317   33 ILE  CG1   34.88700  11.89600   8.27400 UNK  43     0.00000
  318   33 ILE  CG2   33.15600  10.95800   6.68800 UNK  43     0.00000
  319   33 ILE  CD1   35.52300  11.69300   9.64000 UNK  43     0.00000
  320   33 ILE  HN    33.03150  13.72440   7.08210 UNK  43     0.00000
  321   34 PHE  N     32.79600  13.92300  10.52300 UNK  44     0.00000
  322   34 PHE  CA    32.88900  14.26500  11.94200 UNK  44     0.00000
  323   34 PHE  C     31.58400  13.92500  12.66400 UNK  44     0.00000
  324   34 PHE  O     31.61500  13.48900  13.81300 UNK  44     0.00000
  325   34 PHE  CB    33.18900  15.75800  12.15200 UNK  44     0.00000
  326   34 PHE  CG    31.99200  16.65300  11.95100 UNK  44     0.00000
  327   34 PHE  CD1   31.11000  16.92000  13.01400 UNK  44     0.00000
  328   34 PHE  CD2   31.70600  17.17000  10.69300 UNK  44     0.00000
  329   34 PHE  CE1   29.96200  17.67700  12.81400 UNK  44     0.00000
  330   34 PHE  CE2   30.55700  17.92900  10.48300 UNK  44     0.00000
  331   34 PHE  CZ    29.68500  18.17900  11.54300 UNK  44     0.00000
  332   34 PHE  HN    32.95650  14.62410   9.83550 UNK  44     0.00000
  333   35 LEU  N     30.44400  14.15200  11.99800 UNK  45     0.00000
  334   35 LEU  CA    29.13200  13.89700  12.59100 UNK  45     0.00000
  335   35 LEU  C     28.93600  12.40900  12.85400 UNK  45     0.00000
  336   35 LEU  O     28.43700  12.02400  13.90100 UNK  45     0.00000
  337   35 LEU  CB    27.99500  14.41200  11.68700 UNK  45     0.00000
  338   35 LEU  CG    26.85000  15.24400  12.29300 UNK  45     0.00000
  339   35 LEU  CD1   25.57100  15.03900  11.48300 UNK  45     0.00000
  340   35 LEU  CD2   26.61700  14.96700  13.77400 UNK  45     0.00000
  341   35 LEU  HN    30.49170  14.50580  11.06920 UNK  45     0.00000
  342   36 ARG  N     29.31500  11.57400  11.89600 UNK  46     0.00000
  343   36 ARG  CA    29.18000  10.13100  12.06900 UNK  46     0.00000
  344   36 ARG  C     29.96000   9.66800  13.30800 UNK  46     0.00000
  345   36 ARG  O     29.51600   8.79000  14.05000 UNK  46     0.00000
  346   36 ARG  CB    29.68700   9.39300  10.83200 UNK  46     0.00000
  347   36 ARG  CG    29.53700   7.88800  10.89900 UNK  46     0.00000
  348   36 ARG  CD    30.48500   7.21400   9.92500 UNK  46     0.00000
  349   36 ARG  NE    31.88500   7.49100  10.24800 UNK  46     0.00000
  350   36 ARG  CZ    32.86700   7.55100   9.35300 UNK  46     0.00000
  351   36 ARG  NH1   32.62200   7.34600   8.06600 UNK  46     0.00000
  352   36 ARG  NH2   34.09500   7.85600   9.74200 UNK  46     0.00000
  353   36 ARG  HN    29.69540  11.93500  11.05040 UNK  46     0.00000
  354   36 ARG  HE    32.11840   7.64510  11.20290 UNK  46     0.00000
  355   36 ARG  HH11  31.69630   7.14500   7.76170 UNK  46     0.00000
  356   36 ARG  HH12  33.36390   7.39320   7.40470 UNK  46     0.00000
  357   36 ARG  HH21  34.28160   8.03970  10.70190 UNK  46     0.00000
  358   36 ARG  HH22  34.83140   7.90160   9.07450 UNK  46     0.00000
  359   37 GLU  N     31.13000  10.24900  13.52600 UNK  47     0.00000
  360   37 GLU  CA    31.93700   9.89700  14.69100 UNK  47     0.00000
  361   37 GLU  C     31.24900  10.31000  15.99800 UNK  47     0.00000
  362   37 GLU  O     31.16300   9.53000  16.94600 UNK  47     0.00000
  363   37 GLU  CB    33.32400  10.55000  14.58800 UNK  47     0.00000
  364   37 GLU  CG    34.16900   9.99200  13.44000 UNK  47     0.00000
  365   37 GLU  CD    34.40500   8.48700  13.57200 UNK  47     0.00000
  366   37 GLU  OE1   34.46500   7.98900  14.72000 UNK  47     0.00000
  367   37 GLU  OE2   34.52700   7.80700  12.53200 UNK  47     0.00000
  368   37 GLU  HN    31.46380  10.93490  12.88710 UNK  47     0.00000
  369   38 LEU  N     30.76400  11.54300  16.05100 UNK  48     0.00000
  370   38 LEU  CA    30.09600  12.02400  17.26300 UNK  48     0.00000
  371   38 LEU  C     28.82300  11.21800  17.57100 UNK  48     0.00000
  372   38 LEU  O     28.59500  10.84000  18.72200 UNK  48     0.00000
  373   38 LEU  CB    29.82000  13.52900  17.16100 UNK  48     0.00000
  374   38 LEU  CG    31.06900  14.39400  16.90600 UNK  48     0.00000
  375   38 LEU  CD1   30.67400  15.85800  16.89700 UNK  48     0.00000
  376   38 LEU  CD2   32.13600  14.15600  17.95700 UNK  48     0.00000
  377   38 LEU  HN    30.85420  12.14460  15.26360 UNK  48     0.00000
  378   39 ILE  N     28.03100  10.91400  16.54200 UNK  49     0.00000
  379   39 ILE  CA    26.81700  10.11700  16.72100 UNK  49     0.00000
  380   39 ILE  C     27.15600   8.69000  17.17300 UNK  49     0.00000
  381   39 ILE  O     26.46800   8.14700  18.03800 UNK  49     0.00000
  382   39 ILE  CB    25.93200  10.13100  15.44400 UNK  49     0.00000
  383   39 ILE  CG1   25.35800  11.54000  15.24700 UNK  49     0.00000
  384   39 ILE  CG2   24.79700   9.08700  15.54300 UNK  49     0.00000
  385   39 ILE  CD1   24.58000  11.72600  13.96900 UNK  49     0.00000
  386   39 ILE  HN    28.27110  11.23650  15.63180 UNK  49     0.00000
  387   40 SER  N     28.22900   8.10700  16.62900 UNK  50     0.00000
  388   40 SER  CA    28.67700   6.77600  17.02700 UNK  50     0.00000
  389   40 SER  C     29.06500   6.81200  18.50400 UNK  50     0.00000
  390   40 SER  O     28.73600   5.88000  19.25600 UNK  50     0.00000
  391   40 SER  CB    29.88400   6.32100  16.20200 UNK  50     0.00000
  392   40 SER  OG    29.51600   6.09200  14.85500 UNK  50     0.00000
  393   40 SER  HN    28.73940   8.59680  15.92930 UNK  50     0.00000
  394   40 SER  HG    29.46990   5.11760  14.68610 UNK  50     0.00000
  395   41 ASN  N     29.72100   7.90000  18.92200 UNK  51     0.00000
  396   41 ASN  CA    30.12300   8.07800  20.32500 UNK  51     0.00000
  397   41 ASN  C     28.89200   8.12400  21.22600 UNK  51     0.00000
  398   41 ASN  O     28.85000   7.47300  22.28400 UNK  51     0.00000
  399   41 ASN  CB    30.95200   9.35800  20.50100 UNK  51     0.00000
  400   41 ASN  CG    32.35000   9.23900  19.90300 UNK  51     0.00000
  401   41 ASN  OD1   32.73200   8.18500  19.38700 UNK  51     0.00000
  402   41 ASN  ND2   33.12000  10.31400  19.97400 UNK  51     0.00000
  403   41 ASN  HN    29.94400   8.61120  18.26290 UNK  51     0.00000
  404   41 ASN  HD21  32.77700  11.14420  20.40190 UNK  51     0.00000
  405   41 ASN  HD22  34.04150  10.29150  19.59940 UNK  51     0.00000
  406   42 SER  N     27.88700   8.89700  20.81000 UNK  52     0.00000
  407   42 SER  CA    26.63900   8.99400  21.56300 UNK  52     0.00000
  408   42 SER  C     25.94000   7.62800  21.63400 UNK  52     0.00000
  409   42 SER  O     25.43400   7.23200  22.69200 UNK  52     0.00000
  410   42 SER  CB    25.71100  10.04400  20.94400 UNK  52     0.00000
  411   42 SER  OG    26.26000  11.35500  21.01200 UNK  52     0.00000
  412   42 SER  HN    27.98990   9.41850  19.96890 UNK  52     0.00000
  413   42 SER  HG    25.52650  12.01900  21.04640 UNK  52     0.00000
  414   43 SER  N     25.93400   6.89800  20.52300 UNK  53     0.00000
  415   43 SER  CA    25.32800   5.56800  20.47600 UNK  53     0.00000
  416   43 SER  C     26.02200   4.63400  21.48000 UNK  53     0.00000
  417   43 SER  O     25.36900   3.87200  22.19400 UNK  53     0.00000
  418   43 SER  CB    25.43700   4.99900  19.05900 UNK  53     0.00000
  419   43 SER  OG    24.68400   3.80800  18.92900 UNK  53     0.00000
  420   43 SER  HN    26.35390   7.26710  19.69990 UNK  53     0.00000
  421   43 SER  HG    23.71800   4.02350  18.95250 UNK  53     0.00000
  422   44 ASP  N     27.34900   4.73100  21.55200 UNK  54     0.00000
  423   44 ASP  CA    28.15200   3.93700  22.47900 UNK  54     0.00000
  424   44 ASP  C     27.75800   4.26100  23.92700 UNK  54     0.00000
  425   44 ASP  O     27.64800   3.36200  24.78800 UNK  54     0.00000
  426   44 ASP  CB    29.62800   4.26700  22.26000 UNK  54     0.00000
  427   44 ASP  CG    30.54100   3.52600  23.20900 UNK  54     0.00000
  428   44 ASP  OD1   30.80400   2.34100  22.95200 UNK  54     0.00000
  429   44 ASP  OD2   31.00500   4.12100  24.20400 UNK  54     0.00000
  430   44 ASP  HN    27.81300   5.37170  20.94850 UNK  54     0.00000
  431   45 ALA  N     27.58800   5.55300  24.19700 UNK  55     0.00000
  432   45 ALA  CA    27.20400   6.03600  25.52500 UNK  55     0.00000
  433   45 ALA  C     25.79500   5.57800  25.93000 UNK  55     0.00000
  434   45 ALA  O     25.53200   5.31800  27.10600 UNK  55     0.00000
  435   45 ALA  CB    27.28800   7.57000  25.57500 UNK  55     0.00000
  436   45 ALA  HN    27.72720   6.21630  23.46850 UNK  55     0.00000
  437   46 LEU  N     24.89700   5.52100  24.95400 UNK  56     0.00000
  438   46 LEU  CA    23.52500   5.11000  25.17100 UNK  56     0.00000
  439   46 LEU  C     23.46400   3.60600  25.46000 UNK  56     0.00000
  440   46 LEU  O     22.74100   3.18300  26.36300 UNK  56     0.00000
  441   46 LEU  CB    22.65600   5.54300  23.97700 UNK  56     0.00000
  442   46 LEU  CG    22.38600   7.06700  23.88200 UNK  56     0.00000
  443   46 LEU  CD1   21.95300   7.47500  22.48600 UNK  56     0.00000
  444   46 LEU  CD2   21.32000   7.48900  24.90200 UNK  56     0.00000
  445   46 LEU  HN    25.17860   5.77150  24.03320 UNK  56     0.00000
  446   47 ASP  N     24.27300   2.81600  24.75300 UNK  57     0.00000
  447   47 ASP  CA    24.35000   1.36400  24.99800 UNK  57     0.00000
  448   47 ASP  C     24.77200   1.11900  26.45700 UNK  57     0.00000
  449   47 ASP  O     24.21500   0.26900  27.14000 UNK  57     0.00000
  450   47 ASP  CB    25.41200   0.70100  24.10400 UNK  57     0.00000
  451   47 ASP  CG    24.96100   0.50100  22.66800 UNK  57     0.00000
  452   47 ASP  OD1   23.75100   0.52700  22.36400 UNK  57     0.00000
  453   47 ASP  OD2   25.84700   0.29100  21.82600 UNK  57     0.00000
  454   47 ASP  HN    24.84010   3.21730  24.04070 UNK  57     0.00000
  455   48 LYS  N     25.76500   1.87000  26.92600 UNK  58     0.00000
  456   48 LYS  CA    26.26600   1.71500  28.28900 UNK  58     0.00000
  457   48 LYS  C     25.22200   1.99300  29.38000 UNK  58     0.00000
  458   48 LYS  O     25.07400   1.20200  30.30900 UNK  58     0.00000
  459   48 LYS  CB    27.56600   2.51300  28.48600 UNK  58     0.00000
  460   48 LYS  CG    28.79100   1.78600  27.89800 UNK  58     0.00000
  461   48 LYS  CD    29.95500   2.73800  27.56900 UNK  58     0.00000
  462   48 LYS  CE    31.17300   1.98100  27.02200 UNK  58     0.00000
  463   48 LYS  NZ    32.27200   2.88400  26.55500 UNK  58     0.00000
  464   48 LYS  HN    26.17680   2.55470  26.33300 UNK  58     0.00000
  465   48 LYS  HZ1   33.06340   2.31700  26.21870 UNK  58     0.00000
  466   48 LYS  HZ2   31.92550   3.47840  25.78850 UNK  58     0.00000
  467   48 LYS  HZ3   32.58330   3.47810  27.33670 UNK  58     0.00000
  468   49 ILE  N     24.47700   3.08500  29.27800 UNK  59     0.00000
  469   49 ILE  CA    23.45700   3.32900  30.28500 UNK  59     0.00000
  470   49 ILE  C     22.32700   2.31200  30.08900 UNK  59     0.00000
  471   49 ILE  O     21.74700   1.83500  31.07000 UNK  59     0.00000
  472   49 ILE  CB    22.91700   4.78900  30.26600 UNK  59     0.00000
  473   49 ILE  CG1   21.88100   4.98400  31.39100 UNK  59     0.00000
  474   49 ILE  CG2   22.33500   5.14300  28.89800 UNK  59     0.00000
  475   49 ILE  CD1   22.46700   4.92900  32.81100 UNK  59     0.00000
  476   49 ILE  HN    24.61310   3.72430  28.52780 UNK  59     0.00000
  477   50 ARG  N     22.05600   1.91600  28.84600 UNK  60     0.00000
  478   50 ARG  CA    20.99800   0.92800  28.60500 UNK  60     0.00000
  479   50 ARG  C     21.30000  -0.37700  29.35400 UNK  60     0.00000
  480   50 ARG  O     20.49400  -0.83800  30.17100 UNK  60     0.00000
  481   50 ARG  CB    20.79600   0.65400  27.10700 UNK  60     0.00000
  482   50 ARG  CG    19.71900  -0.39900  26.83100 UNK  60     0.00000
  483   50 ARG  CD    19.25200  -0.42900  25.36900 UNK  60     0.00000
  484   50 ARG  NE    20.31400  -0.76500  24.41600 UNK  60     0.00000
  485   50 ARG  CZ    20.67700  -2.00200  24.07200 UNK  60     0.00000
  486   50 ARG  NH1   20.07500  -3.05600  24.60200 UNK  60     0.00000
  487   50 ARG  NH2   21.63600  -2.18200  23.17100 UNK  60     0.00000
  488   50 ARG  HN    22.57090   2.29010  28.08120 UNK  60     0.00000
  489   50 ARG  HE    20.80350  -0.00990  23.99150 UNK  60     0.00000
  490   50 ARG  HH11  19.34340  -2.93020  25.26450 UNK  60     0.00000
  491   50 ARG  HH12  20.35440  -3.97370  24.33770 UNK  60     0.00000
  492   50 ARG  HH21  22.08140  -1.39570  22.75470 UNK  60     0.00000
  493   50 ARG  HH22  21.90900  -3.10320  22.91230 UNK  60     0.00000
  494   51 TYR  N     22.48400  -0.93900  29.13200 UNK  61     0.00000
  495   51 TYR  CA    22.86400  -2.17700  29.81100 UNK  61     0.00000
  496   51 TYR  C     23.03100  -2.02800  31.32400 UNK  61     0.00000
  497   51 TYR  O     22.69000  -2.93700  32.08200 UNK  61     0.00000
  498   51 TYR  CB    24.11600  -2.79200  29.17600 UNK  61     0.00000
  499   51 TYR  CG    23.80200  -3.46700  27.87700 UNK  61     0.00000
  500   51 TYR  CD1   23.28000  -4.75200  27.86000 UNK  61     0.00000
  501   51 TYR  CD2   23.94400  -2.78900  26.66400 UNK  61     0.00000
  502   51 TYR  CE1   22.89600  -5.35300  26.67600 UNK  61     0.00000
  503   51 TYR  CE2   23.56600  -3.37700  25.47600 UNK  61     0.00000
  504   51 TYR  CZ    23.03800  -4.66200  25.48500 UNK  61     0.00000
  505   51 TYR  OH    22.64000  -5.25400  24.30800 UNK  61     0.00000
  506   51 TYR  HN    23.11930  -0.51210  28.49620 UNK  61     0.00000
  507   51 TYR  HH    22.26880  -6.13600  24.31760 UNK  61     0.00000
  508   52 GLU  N     23.50600  -0.87300  31.77300 UNK  62     0.00000
  509   52 GLU  CA    23.67500  -0.66600  33.19700 UNK  62     0.00000
  510   52 GLU  C     22.32900  -0.63300  33.90600 UNK  62     0.00000
  511   52 GLU  O     22.20500  -1.15500  35.01200 UNK  62     0.00000
  512   52 GLU  CB    24.45400   0.61300  33.47900 UNK  62     0.00000
  513   52 GLU  CG    25.93600   0.49500  33.20400 UNK  62     0.00000
  514   52 GLU  CD    26.72600   1.70400  33.68700 UNK  62     0.00000
  515   52 GLU  OE1   26.27100   2.38000  34.64100 UNK  62     0.00000
  516   52 GLU  OE2   27.80700   1.97900  33.11400 UNK  62     0.00000
  517   52 GLU  HN    23.74570  -0.15020  31.13260 UNK  62     0.00000
  518   53 THR  N     21.31600  -0.06800  33.25400 UNK  63     0.00000
  519   53 THR  CA    19.98500   0.01400  33.86100 UNK  63     0.00000
  520   53 THR  C     19.29700  -1.33100  34.03300 UNK  63     0.00000
  521   53 THR  O     18.47000  -1.48300  34.93300 UNK  63     0.00000
  522   53 THR  CB    19.04700   0.96900  33.10400 UNK  63     0.00000
  523   53 THR  OG1   18.74800   0.45300  31.79500 UNK  63     0.00000
  524   53 THR  CG2   19.70800   2.31100  32.98500 UNK  63     0.00000
  525   53 THR  HN    21.46420   0.30340  32.34290 UNK  63     0.00000
  526   53 THR  HG1   17.76650   0.40560  31.67470 UNK  63     0.00000
  527   54 LEU  N     19.63300  -2.29400  33.17000 UNK  64     0.00000
  528   54 LEU  CA    19.06000  -3.63800  33.24200 UNK  64     0.00000
  529   54 LEU  C     19.46400  -4.28400  34.56600 UNK  64     0.00000
  530   54 LEU  O     18.73800  -5.10200  35.12900 UNK  64     0.00000
  531   54 LEU  CB    19.55500  -4.50000  32.07400 UNK  64     0.00000
  532   54 LEU  CG    19.21300  -4.03700  30.64800 UNK  64     0.00000
  533   54 LEU  CD1   19.79600  -5.00400  29.62200 UNK  64     0.00000
  534   54 LEU  CD2   17.70700  -3.92400  30.47500 UNK  64     0.00000
  535   54 LEU  HN    20.29440  -2.09040  32.45510 UNK  64     0.00000
  536   55 THR  N     20.64500  -3.91400  35.04300 UNK  65     0.00000
  537   55 THR  CA    21.17900  -4.43100  36.29200 UNK  65     0.00000
  538   55 THR  C     20.82200  -3.51300  37.47000 UNK  65     0.00000
  539   55 THR  O     20.81500  -3.94200  38.62300 UNK  65     0.00000
  540   55 THR  CB    22.71300  -4.62200  36.17300 UNK  65     0.00000
  541   55 THR  OG1   22.99800  -5.49500  35.06700 UNK  65     0.00000
  542   55 THR  CG2   23.29100  -5.22300  37.44400 UNK  65     0.00000
  543   55 THR  HN    21.18580  -3.25780  34.52630 UNK  65     0.00000
  544   55 THR  HG1   22.14880  -5.81030  34.66750 UNK  65     0.00000
  545   56 ASP  N     20.52400  -2.25100  37.18400 UNK  66     0.00000
  546   56 ASP  CA    20.15400  -1.30100  38.22400 UNK  66     0.00000
  547   56 ASP  C     19.23400  -0.22700  37.65200 UNK  66     0.00000
  548   56 ASP  O     19.69500   0.77800  37.11400 UNK  66     0.00000
  549   56 ASP  CB    21.40800  -0.65800  38.84200 UNK  66     0.00000
  550   56 ASP  CG    21.08900   0.29200  40.00000 UNK  66     0.00000
  551   56 ASP  OD1   19.90000   0.51600  40.30900 UNK  66     0.00000
  552   56 ASP  OD2   22.04000   0.81900  40.61300 UNK  66     0.00000
  553   56 ASP  HN    20.55420  -1.94730  36.23700 UNK  66     0.00000
  554   57 PRO  N     17.91500  -0.42700  37.77400 UNK  67     0.00000
  555   57 PRO  CA    16.88600   0.49800  37.28800 UNK  67     0.00000
  556   57 PRO  C     16.98600   1.93900  37.80700 UNK  67     0.00000
  557   57 PRO  O     16.62300   2.87900  37.08800 UNK  67     0.00000
  558   57 PRO  CB    15.59200  -0.17800  37.73700 UNK  67     0.00000
  559   57 PRO  CG    15.92600  -1.62600  37.57000 UNK  67     0.00000
  560   57 PRO  CD    17.30600  -1.70100  38.19600 UNK  67     0.00000
  561   58 SER  N     17.49400   2.13100  39.02700 UNK  68     0.00000
  562   58 SER  CA    17.61800   3.48600  39.57200 UNK  68     0.00000
  563   58 SER  C     18.58100   4.37200  38.75000 UNK  68     0.00000
  564   58 SER  O     18.58100   5.59900  38.88800 UNK  68     0.00000
  565   58 SER  CB    18.03700   3.45200  41.04600 UNK  68     0.00000
  566   58 SER  OG    19.36700   2.99000  41.20100 UNK  68     0.00000
  567   58 SER  HN    17.78970   1.35050  39.56860 UNK  68     0.00000
  568   58 SER  HG    19.37500   2.00000  41.20190 UNK  68     0.00000
  569   59 LYS  N     19.38200   3.74300  37.89000 UNK  69     0.00000
  570   59 LYS  CA    20.33000   4.44800  37.03400 UNK  69     0.00000
  571   59 LYS  C     19.59700   5.33300  36.03800 UNK  69     0.00000
  572   59 LYS  O     20.21500   6.17700  35.38900 UNK  69     0.00000
  573   59 LYS  CB    21.22800   3.45700  36.29100 UNK  69     0.00000
  574   59 LYS  CG    22.17100   2.69600  37.20900 UNK  69     0.00000
  575   59 LYS  CD    23.35000   2.12700  36.44300 UNK  69     0.00000
  576   59 LYS  CE    24.35800   1.44500  37.35900 UNK  69     0.00000
  577   59 LYS  NZ    24.82300   2.30700  38.48200 UNK  69     0.00000
  578   59 LYS  HN    19.33120   2.75120  37.82930 UNK  69     0.00000
  579   59 LYS  HZ1   24.00790   2.69040  38.98150 UNK  69     0.00000
  580   59 LYS  HZ2   25.39150   1.74610  39.13250 UNK  69     0.00000
  581   59 LYS  HZ3   25.39120   3.08050  38.10820 UNK  69     0.00000
  582   60 LEU  N     18.28900   5.10000  35.89300 UNK  70     0.00000
  583   60 LEU  CA    17.44100   5.90200  35.00200 UNK  70     0.00000
  584   60 LEU  C     16.64000   6.95800  35.76600 UNK  70     0.00000
  585   60 LEU  O     15.72400   7.56500  35.20700 UNK  70     0.00000
  586   60 LEU  CB    16.47600   5.02800  34.20400 UNK  70     0.00000
  587   60 LEU  CG    17.12700   4.10500  33.18500 UNK  70     0.00000
  588   60 LEU  CD1   16.06800   3.20000  32.58900 UNK  70     0.00000
  589   60 LEU  CD2   17.87700   4.91600  32.10100 UNK  70     0.00000
  590   60 LEU  HN    17.87470   4.35600  36.40760 UNK  70     0.00000
  591   61 ASP  N     16.95300   7.16000  37.04400 UNK  71     0.00000
  592   61 ASP  CA    16.25500   8.17200  37.83000 UNK  71     0.00000
  593   61 ASP  C     16.56600   9.51800  37.21200 UNK  71     0.00000
  594   61 ASP  O     15.72000  10.41000  37.19800 UNK  71     0.00000
  595   61 ASP  CB    16.70700   8.17200  39.29200 UNK  71     0.00000
  596   61 ASP  CG    16.14500   7.01300  40.08000 UNK  71     0.00000
  597   61 ASP  OD1   15.34300   6.23200  39.51800 UNK  71     0.00000
  598   61 ASP  OD2   16.51800   6.88200  41.27100 UNK  71     0.00000
  599   61 ASP  HN    17.67010   6.61550  37.46750 UNK  71     0.00000
  600   62 SER  N     17.77300   9.63200  36.66900 UNK  72     0.00000
  601   62 SER  CA    18.22600  10.85200  36.00800 UNK  72     0.00000
  602   62 SER  C     17.60700  11.05300  34.61300 UNK  72     0.00000
  603   62 SER  O     17.92700  12.03300  33.92300 UNK  72     0.00000
  604   62 SER  CB    19.74800  10.82700  35.91000 UNK  72     0.00000
  605   62 SER  OG    20.16700   9.58600  35.37300 UNK  72     0.00000
  606   62 SER  HN    18.39280   8.85500  36.71470 UNK  72     0.00000
  607   62 SER  HG    19.37340   9.04280  35.13790 UNK  72     0.00000
  608   63 GLY  N     16.76800  10.11400  34.17500 UNK  73     0.00000
  609   63 GLY  CA    16.10800  10.24300  32.88100 UNK  73     0.00000
  610   63 GLY  C     15.98500   8.92200  32.15300 UNK  73     0.00000
  611   63 GLY  O     16.99800   8.26800  31.93100 UNK  73     0.00000
  612   63 GLY  HN    16.58960   9.31390  34.73900 UNK  73     0.00000
  613   64 LYS  N     14.76400   8.52600  31.78100 UNK  74     0.00000
  614   64 LYS  CA    14.53100   7.25100  31.07600 UNK  74     0.00000
  615   64 LYS  C     14.72400   7.26400  29.55100 UNK  74     0.00000
  616   64 LYS  O     15.04700   6.22500  28.95100 UNK  74     0.00000
  617   64 LYS  CB    13.12500   6.71500  31.36900 UNK  74     0.00000
  618   64 LYS  CG    12.89400   6.33800  32.81200 UNK  74     0.00000
  619   64 LYS  CD    11.48600   5.82300  33.03900 UNK  74     0.00000
  620   64 LYS  CE    11.22500   5.59300  34.52700 UNK  74     0.00000
  621   64 LYS  NZ     9.87600   4.99800  34.79000 UNK  74     0.00000
  622   64 LYS  HN    13.98570   9.11080  31.98640 UNK  74     0.00000
  623   64 LYS  HZ1    9.94490   3.97040  34.77660 UNK  74     0.00000
  624   64 LYS  HZ2    9.53840   5.30730  35.71260 UNK  74     0.00000
  625   64 LYS  HZ3    9.21680   5.30720  34.06150 UNK  74     0.00000
  626   65 GLU  N     14.49100   8.41200  28.92000 UNK  75     0.00000
  627   65 GLU  CA    14.61300   8.52700  27.46500 UNK  75     0.00000
  628   65 GLU  C     16.03700   8.43400  26.97300 UNK  75     0.00000
  629   65 GLU  O     16.90700   9.15400  27.44300 UNK  75     0.00000
  630   65 GLU  CB    13.99600   9.82600  26.96400 UNK  75     0.00000
  631   65 GLU  CG    12.51600   9.73600  26.69300 UNK  75     0.00000
  632   65 GLU  CD    11.70700   9.56700  27.95300 UNK  75     0.00000
  633   65 GLU  OE1   11.99500  10.29000  28.93300 UNK  75     0.00000
  634   65 GLU  OE2   10.78700   8.71300  27.95900 UNK  75     0.00000
  635   65 GLU  HN    14.22740   9.21200  29.44960 UNK  75     0.00000
  636   66 LEU  N     16.25900   7.54900  26.01200 UNK  76     0.00000
  637   66 LEU  CA    17.57800   7.33600  25.43300 UNK  76     0.00000
  638   66 LEU  C     17.53000   7.78600  23.98500 UNK  76     0.00000
  639   66 LEU  O     16.99200   7.08100  23.12700 UNK  76     0.00000
  640   66 LEU  CB    17.94900   5.85600  25.52400 UNK  76     0.00000
  641   66 LEU  CG    17.84000   5.27200  26.94300 UNK  76     0.00000
  642   66 LEU  CD1   18.32700   3.83400  26.93900 UNK  76     0.00000
  643   66 LEU  CD2   18.66600   6.06100  27.91500 UNK  76     0.00000
  644   66 LEU  HN    15.49500   7.00920  25.67300 UNK  76     0.00000
  645   67 HIS  N     18.11400   8.94800  23.70300 UNK  77     0.00000
  646   67 HIS  CA    18.08400   9.50100  22.35300 UNK  77     0.00000
  647   67 HIS  C     19.20700  10.48800  22.05900 UNK  77     0.00000
  648   67 HIS  O     20.01500  10.81600  22.93300 UNK  77     0.00000
  649   67 HIS  CB    16.72800  10.17700  22.11800 UNK  77     0.00000
  650   67 HIS  CG    16.38300  11.22500  23.13400 UNK  77     0.00000
  651   67 HIS  ND1   17.20300  12.29600  23.42000 UNK  77     0.00000
  652   67 HIS  CD2   15.29200  11.37700  23.91800 UNK  77     0.00000
  653   67 HIS  CE1   16.63200  13.06000  24.33400 UNK  77     0.00000
  654   67 HIS  NE2   15.47100  12.52200  24.65200 UNK  77     0.00000
  655   67 HIS  HN    18.57960   9.44880  24.42580 UNK  77     0.00000
  656   67 HIS  HD1   18.08950  12.46730  23.00180 UNK  77     0.00000
  657   68 ILE  N     19.22400  10.98000  20.82800 UNK  78     0.00000
  658   68 ILE  CA    20.23000  11.93600  20.37800 UNK  78     0.00000
  659   68 ILE  C     19.53200  13.17700  19.80200 UNK  78     0.00000
  660   68 ILE  O     18.54300  13.05800  19.07900 UNK  78     0.00000
  661   68 ILE  CB    21.13000  11.30400  19.27600 UNK  78     0.00000
  662   68 ILE  CG1   21.93100  10.12900  19.85400 UNK  78     0.00000
  663   68 ILE  CG2   22.07100  12.37000  18.65700 UNK  78     0.00000
  664   68 ILE  CD1   22.63800   9.27800  18.80900 UNK  78     0.00000
  665   68 ILE  HN    18.52320  10.68570  20.18590 UNK  78     0.00000
  666   69 ASN  N     19.99300  14.36300  20.16500 UNK  79     0.00000
  667   69 ASN  CA    19.40200  15.58900  19.62400 UNK  79     0.00000
  668   69 ASN  C     20.48300  16.40500  18.91700 UNK  79     0.00000
  669   69 ASN  O     21.60500  16.52800  19.42100 UNK  79     0.00000
  670   69 ASN  CB    18.73600  16.43500  20.71900 UNK  79     0.00000
  671   69 ASN  CG    17.58000  15.71900  21.39800 UNK  79     0.00000
  672   69 ASN  OD1   17.33200  15.92200  22.58400 UNK  79     0.00000
  673   69 ASN  ND2   16.88200  14.86900  20.66200 UNK  79     0.00000
  674   69 ASN  HN    20.74750  14.42240  20.81090 UNK  79     0.00000
  675   69 ASN  HD21  17.12330  14.72240  19.70790 UNK  79     0.00000
  676   69 ASN  HD22  16.11590  14.37650  21.06270 UNK  79     0.00000
  677   70 LEU  N     20.16000  16.88400  17.71800 UNK  80     0.00000
  678   70 LEU  CA    21.06800  17.69400  16.91900 UNK  80     0.00000
  679   70 LEU  C     20.53100  19.12700  16.92400 UNK  80     0.00000
  680   70 LEU  O     19.38400  19.36700  16.55400 UNK  80     0.00000
  681   70 LEU  CB    21.15000  17.15300  15.48700 UNK  80     0.00000
  682   70 LEU  CG    21.68000  15.71900  15.34300 UNK  80     0.00000
  683   70 LEU  CD1   21.81500  15.35400  13.86700 UNK  80     0.00000
  684   70 LEU  CD2   23.04200  15.56400  16.06100 UNK  80     0.00000
  685   70 LEU  HN    19.25790  16.67940  17.35150 UNK  80     0.00000
  686   71 ILE  N     21.35900  20.08200  17.33200 UNK  81     0.00000
  687   71 ILE  CA    20.90200  21.46600  17.39800 UNK  81     0.00000
  688   71 ILE  C     21.79600  22.51800  16.73800 UNK  81     0.00000
  689   71 ILE  O     22.84900  22.86700  17.27900 UNK  81     0.00000
  690   71 ILE  CB    20.67900  21.90300  18.87000 UNK  81     0.00000
  691   71 ILE  CG1   19.92000  20.81800  19.64400 UNK  81     0.00000
  692   71 ILE  CG2   19.89700  23.22500  18.90000 UNK  81     0.00000
  693   71 ILE  CD1   20.27900  20.75300  21.08000 UNK  81     0.00000
  694   71 ILE  HN    22.29160  19.85340  17.59280 UNK  81     0.00000
  695   72 PRO  N     21.47900  22.90400  15.48800 UNK  82     0.00000
  696   72 PRO  CA    22.29100  23.93200  14.82100 UNK  82     0.00000
  697   72 PRO  C     21.84000  25.33700  15.27500 UNK  82     0.00000
  698   72 PRO  O     20.64900  25.58700  15.48600 UNK  82     0.00000
  699   72 PRO  CB    22.00700  23.68800  13.33100 UNK  82     0.00000
  700   72 PRO  CG    20.62700  23.09400  13.32800 UNK  82     0.00000
  701   72 PRO  CD    20.66400  22.15600  14.50900 UNK  82     0.00000
  702   73 ASN  N     22.79900  26.22500  15.50000 UNK  83     0.00000
  703   73 ASN  CA    22.50900  27.59200  15.93200 UNK  83     0.00000
  704   73 ASN  C     23.22400  28.54700  14.98400 UNK  83     0.00000
  705   73 ASN  O     24.42900  28.76600  15.09300 UNK  83     0.00000
  706   73 ASN  CB    22.97600  27.80700  17.38000 UNK  83     0.00000
  707   73 ASN  CG    22.55500  29.15800  17.94500 UNK  83     0.00000
  708   73 ASN  OD1   22.57700  30.16100  17.25200 UNK  83     0.00000
  709   73 ASN  ND2   22.23500  29.18800  19.22400 UNK  83     0.00000
  710   73 ASN  HN    23.74710  25.95230  15.37070 UNK  83     0.00000
  711   73 ASN  HD21  22.27600  28.35510  19.76680 UNK  83     0.00000
  712   73 ASN  HD22  21.95260  30.04360  19.64620 UNK  83     0.00000
  713   74 LYS  N     22.47200  29.08100  14.02900 UNK  84     0.00000
  714   74 LYS  CA    23.00800  29.99800  13.04200 UNK  84     0.00000
  715   74 LYS  C     23.40100  31.36200  13.61900 UNK  84     0.00000
  716   74 LYS  O     24.14900  32.10800  12.97900 UNK  84     0.00000
  717   74 LYS  CB    22.01200  30.16000  11.89200 UNK  84     0.00000
  718   74 LYS  CG    21.68400  28.84900  11.21500 UNK  84     0.00000
  719   74 LYS  CD    20.69600  29.02200  10.08300 UNK  84     0.00000
  720   74 LYS  CE    20.19800  27.66600   9.59200 UNK  84     0.00000
  721   74 LYS  NZ    19.25200  27.77800   8.44300 UNK  84     0.00000
  722   74 LYS  HN    21.50660  28.84360  13.98920 UNK  84     0.00000
  723   74 LYS  HZ1   18.98780  26.83560   8.12210 UNK  84     0.00000
  724   74 LYS  HZ2   18.40840  28.28800   8.74150 UNK  84     0.00000
  725   74 LYS  HZ3   19.70710  28.28780   7.67240 UNK  84     0.00000
  726   75 GLN  N     22.89900  31.70700  14.80500 UNK  85     0.00000
  727   75 GLN  CA    23.27000  32.99200  15.39600 UNK  85     0.00000
  728   75 GLN  C     24.68400  32.95200  15.94300 UNK  85     0.00000
  729   75 GLN  O     25.50200  33.78100  15.56500 UNK  85     0.00000
  730   75 GLN  CB    22.29600  33.46400  16.48600 UNK  85     0.00000
  731   75 GLN  CG    20.93500  33.88500  15.96700 UNK  85     0.00000
  732   75 GLN  CD    20.04100  32.69600  15.72700 UNK  85     0.00000
  733   75 GLN  OE1   19.67600  31.99800  16.66800 UNK  85     0.00000
  734   75 GLN  NE2   19.70600  32.43700  14.46500 UNK  85     0.00000
  735   75 GLN  HN    22.27720  31.09530  15.28380 UNK  85     0.00000
  736   75 GLN  HE21  20.04410  33.01790  13.73130 UNK  85     0.00000
  737   75 GLN  HE22  19.11750  31.66250  14.25540 UNK  85     0.00000
  738   76 ASP  N     24.99200  32.00500  16.82100 UNK  86     0.00000
  739   76 ASP  CA    26.34800  31.96200  17.34600 UNK  86     0.00000
  740   76 ASP  C     27.27000  30.98700  16.62100 UNK  86     0.00000
  741   76 ASP  O     28.39200  30.75000  17.05600 UNK  86     0.00000
  742   76 ASP  CB    26.37700  31.75200  18.87000 UNK  86     0.00000
  743   76 ASP  CG    25.81600  30.41300  19.30600 UNK  86     0.00000
  744   76 ASP  OD1   25.60500  29.52200  18.45400 UNK  86     0.00000
  745   76 ASP  OD2   25.59400  30.25100  20.52300 UNK  86     0.00000
  746   76 ASP  HN    24.31150  31.34040  17.11300 UNK  86     0.00000
  747   77 ARG  N     26.76700  30.38600  15.55000 UNK  87     0.00000
  748   77 ARG  CA    27.54000  29.46400  14.72900 UNK  87     0.00000
  749   77 ARG  C     28.01300  28.17900  15.42600 UNK  87     0.00000
  750   77 ARG  O     29.17900  27.76200  15.28000 UNK  87     0.00000
  751   77 ARG  CB    28.72900  30.20300  14.11100 UNK  87     0.00000
  752   77 ARG  CG    29.22000  29.57300  12.83600 UNK  87     0.00000
  753   77 ARG  CD    30.67900  29.88700  12.58500 UNK  87     0.00000
  754   77 ARG  NE    30.92700  31.25400  12.13600 UNK  87     0.00000
  755   77 ARG  CZ    32.12900  31.82800  12.12300 UNK  87     0.00000
  756   77 ARG  NH1   33.19900  31.15800  12.54500 UNK  87     0.00000
  757   77 ARG  NH2   32.27300  33.06300  11.65100 UNK  87     0.00000
  758   77 ARG  HN    25.82290  30.57290  15.29740 UNK  87     0.00000
  759   77 ARG  HE    30.15030  31.78980  11.82030 UNK  87     0.00000
  760   77 ARG  HH11  33.10350  30.22330  12.87240 UNK  87     0.00000
  761   77 ARG  HH12  34.09430  31.59190  12.53300 UNK  87     0.00000
  762   77 ARG  HH21  31.48230  33.55950  11.30700 UNK  87     0.00000
  763   77 ARG  HH22  33.17140  33.49050  11.64190 UNK  87     0.00000
  764   78 THR  N     27.11100  27.55600  16.18300 UNK  88     0.00000
  765   78 THR  CA    27.42200  26.31000  16.87600 UNK  88     0.00000
  766   78 THR  C     26.49300  25.16500  16.44900 UNK  88     0.00000
  767   78 THR  O     25.32900  25.37700  16.08100 UNK  88     0.00000
  768   78 THR  CB    27.27900  26.43100  18.42000 UNK  88     0.00000
  769   78 THR  OG1   25.97900  26.93000  18.73900 UNK  88     0.00000
  770   78 THR  CG2   28.34100  27.33400  19.01800 UNK  88     0.00000
  771   78 THR  HN    26.20240  27.95020  16.27830 UNK  88     0.00000
  772   78 THR  HG1   25.36170  26.17100  18.89050 UNK  88     0.00000
  773   79 LEU  N     27.03700  23.95900  16.47300 UNK  89     0.00000
  774   79 LEU  CA    26.28400  22.75500  16.16900 UNK  89     0.00000
  775   79 LEU  C     26.49100  21.89700  17.41000 UNK  89     0.00000
  776   79 LEU  O     27.62100  21.54000  17.75900 UNK  89     0.00000
  777   79 LEU  CB    26.81400  22.03800  14.91700 UNK  89     0.00000
  778   79 LEU  CG    26.16000  20.66900  14.64300 UNK  89     0.00000
  779   79 LEU  CD1   24.64100  20.81700  14.45100 UNK  89     0.00000
  780   79 LEU  CD2   26.80600  19.99300  13.42700 UNK  89     0.00000
  781   79 LEU  HN    27.99990  23.87370  16.70860 UNK  89     0.00000
  782   80 THR  N     25.39700  21.62100  18.10100 UNK  90     0.00000
  783   80 THR  CA    25.43400  20.83900  19.31700 UNK  90     0.00000
  784   80 THR  C     24.80000  19.46900  19.13000 UNK  90     0.00000
  785   80 THR  O     23.70300  19.35200  18.55700 UNK  90     0.00000
  786   80 THR  CB    24.70500  21.58100  20.45000 UNK  90     0.00000
  787   80 THR  OG1   25.28200  22.88400  20.62500 UNK  90     0.00000
  788   80 THR  CG2   24.79700  20.81200  21.72600 UNK  90     0.00000
  789   80 THR  HN    24.52140  21.96210  17.77380 UNK  90     0.00000
  790   80 THR  HG1   24.56030  23.55560  20.71520 UNK  90     0.00000
  791   81 ILE  N     25.53700  18.44000  19.54600 UNK  91     0.00000
  792   81 ILE  CA    25.08900  17.05100  19.47700 UNK  91     0.00000
  793   81 ILE  C     24.90500  16.65100  20.93100 UNK  91     0.00000
  794   81 ILE  O     25.86300  16.69200  21.71500 UNK  91     0.00000
  795   81 ILE  CB    26.15000  16.13500  18.82000 UNK  91     0.00000
  796   81 ILE  CG1   26.35900  16.51100  17.34000 UNK  91     0.00000
  797   81 ILE  CG2   25.75300  14.66600  18.96200 UNK  91     0.00000
  798   81 ILE  CD1   27.15900  17.79600  17.10600 UNK  91     0.00000
  799   81 ILE  HN    26.43860  18.62700  19.92300 UNK  91     0.00000
  800   82 VAL  N     23.67500  16.28500  21.29400 UNK  92     0.00000
  801   82 VAL  CA    23.33900  15.91000  22.66400 UNK  92     0.00000
  802   82 VAL  C     22.84800  14.46900  22.77300 UNK  92     0.00000
  803   82 VAL  O     22.11200  13.99000  21.91400 UNK  92     0.00000
  804   82 VAL  CB    22.17200  16.79600  23.20600 UNK  92     0.00000
  805   82 VAL  CG1   21.93700  16.54200  24.70900 UNK  92     0.00000
  806   82 VAL  CG2   22.41400  18.25700  22.91700 UNK  92     0.00000
  807   82 VAL  HN    22.95840  16.26690  20.60390 UNK  92     0.00000
  808   83 ASP  N     23.25900  13.77700  23.83000 UNK  93     0.00000
  809   83 ASP  CA    22.76200  12.42500  24.08500 UNK  93     0.00000
  810   83 ASP  C     22.39800  12.29100  25.55800 UNK  93     0.00000
  811   83 ASP  O     22.82900  13.10000  26.38200 UNK  93     0.00000
  812   83 ASP  CB    23.75200  11.31300  23.66100 UNK  93     0.00000
  813   83 ASP  CG    25.03300  11.29700  24.48600 UNK  93     0.00000
  814   83 ASP  OD1   24.99200  10.96500  25.69100 UNK  93     0.00000
  815   83 ASP  OD2   26.10300  11.57900  23.90600 UNK  93     0.00000
  816   83 ASP  HN    23.91480  14.18450  24.45770 UNK  93     0.00000
  817   84 THR  N     21.55500  11.30800  25.86500 UNK  94     0.00000
  818   84 THR  CA    21.15300  11.02600  27.24000 UNK  94     0.00000
  819   84 THR  C     21.86000   9.73900  27.66100 UNK  94     0.00000
  820   84 THR  O     21.34300   8.91300  28.41100 UNK  94     0.00000
  821   84 THR  CB    19.61000  10.92600  27.37500 UNK  94     0.00000
  822   84 THR  OG1   19.08900  10.02400  26.39400 UNK  94     0.00000
  823   84 THR  CG2   18.95700  12.30100  27.16000 UNK  94     0.00000
  824   84 THR  HN    21.18580  10.74560  25.13190 UNK  94     0.00000
  825   84 THR  HG1   18.09950  10.04570  26.41760 UNK  94     0.00000
  826   85 GLY  N     23.07900   9.58300  27.16300 UNK  95     0.00000
  827   85 GLY  CA    23.86100   8.40600  27.47400 UNK  95     0.00000
  828   85 GLY  C     24.40100   8.38400  28.88700 UNK  95     0.00000
  829   85 GLY  O     24.04400   9.20200  29.72000 UNK  95     0.00000
  830   85 GLY  HN    23.46050  10.28370  26.56840 UNK  95     0.00000
  831   86 ILE  N     25.35400   7.48900  29.10300 UNK  96     0.00000
  832   86 ILE  CA    25.98300   7.28700  30.39900 UNK  96     0.00000
  833   86 ILE  C     26.69600   8.51800  30.96300 UNK  96     0.00000
  834   86 ILE  O     26.75000   8.69800  32.18100 UNK  96     0.00000
  835   86 ILE  CB    26.95000   6.04800  30.34200 UNK  96     0.00000
  836   86 ILE  CG1   27.50100   5.71300  31.73500 UNK  96     0.00000
  837   86 ILE  CG2   28.08500   6.30300  29.37300 UNK  96     0.00000
  838   86 ILE  CD1   26.44300   5.27700  32.72000 UNK  96     0.00000
  839   86 ILE  HN    25.65480   6.92620  28.33950 UNK  96     0.00000
  840   87 GLY  N     27.24700   9.36200  30.09400 UNK  97     0.00000
  841   87 GLY  CA    27.94800  10.54500  30.57200 UNK  97     0.00000
  842   87 GLY  C     29.34500  10.20500  31.06200 UNK  97     0.00000
  843   87 GLY  O     29.75600   9.04200  31.02600 UNK  97     0.00000
  844   87 GLY  HN    27.17980   9.18440  29.11730 UNK  97     0.00000
  845   88 MET  N     30.08200  11.21300  31.51600 UNK  98     0.00000
  846   88 MET  CA    31.44800  11.00900  32.00800 UNK  98     0.00000
  847   88 MET  C     31.68800  11.79300  33.28200 UNK  98     0.00000
  848   88 MET  O     31.13800  12.88700  33.46800 UNK  98     0.00000
  849   88 MET  CB    32.48800  11.46100  30.96500 UNK  98     0.00000
  850   88 MET  CG    32.43400  10.71700  29.64000 UNK  98     0.00000
  851   88 MET  SD    33.53300  11.45200  28.42000 UNK  98     0.00000
  852   88 MET  CE    32.49800  12.67500  27.69500 UNK  98     0.00000
  853   88 MET  HN    29.69680  12.13040  31.52230 UNK  98     0.00000
  854   89 THR  N     32.48900  11.21700  34.17200 UNK  99     0.00000
  855   89 THR  CA    32.84600  11.88300  35.42700 UNK  99     0.00000
  856   89 THR  C     34.01300  12.84300  35.15100 UNK  99     0.00000
  857   89 THR  O     34.54600  12.88700  34.03600 UNK  99     0.00000
  858   89 THR  CB    33.29000  10.87100  36.50200 UNK  99     0.00000
  859   89 THR  OG1   34.40400  10.11900  36.01600 UNK  99     0.00000
  860   89 THR  CG2   32.15600   9.91400  36.84100 UNK  99     0.00000
  861   89 THR  HN    32.85510  10.31160  33.98150 UNK  99     0.00000
  862   89 THR  HG1   34.21150   9.15150  36.10000 UNK  99     0.00000
  863   90 LYS  N     34.39600  13.62100  36.15800 UNK  100    0.00000
  864   90 LYS  CA    35.51600  14.54000  36.02100 UNK  100    0.00000
  865   90 LYS  C     36.74200  13.71200  35.63700 UNK  100    0.00000
  866   90 LYS  O     37.48400  14.07000  34.71000 UNK  100    0.00000
  867   90 LYS  CB    35.79100  15.25500  37.34700 UNK  100    0.00000
  868   90 LYS  CG    36.83800  16.35300  37.24400 UNK  100    0.00000
  869   90 LYS  CD    37.17400  16.90900  38.60800 UNK  100    0.00000
  870   90 LYS  CE    38.25400  17.96300  38.52000 UNK  100    0.00000
  871   90 LYS  NZ    38.69800  18.39200  39.87200 UNK  100    0.00000
  872   90 LYS  HN    33.90700  13.57420  37.02330 UNK  100    0.00000
  873   90 LYS  HZ1   38.88810  17.56160  40.45100 UNK  100    0.00000
  874   90 LYS  HZ2   39.55580  18.95600  39.78860 UNK  100    0.00000
  875   90 LYS  HZ3   37.95760  18.95580  40.31340 UNK  100    0.00000
  876   91 ALA  N     36.95100  12.61300  36.35900 UNK  101    0.00000
  877   91 ALA  CA    38.07800  11.72800  36.10400 UNK  101    0.00000
  878   91 ALA  C     38.03900  11.18300  34.68100 UNK  101    0.00000
  879   91 ALA  O     39.07600  11.11000  34.02400 UNK  101    0.00000
  880   91 ALA  CB    38.11400  10.58700  37.11200 UNK  101    0.00000
  881   91 ALA  HN    36.31850  12.39030  37.09410 UNK  101    0.00000
  882   92 ASP  N     36.84500  10.81600  34.21100 UNK  102    0.00000
  883   92 ASP  CA    36.66600  10.30500  32.85400 UNK  102    0.00000
  884   92 ASP  C     37.15800  11.33600  31.85300 UNK  102    0.00000
  885   92 ASP  O     37.95200  11.01100  30.96900 UNK  102    0.00000
  886   92 ASP  CB    35.18800  10.00800  32.55700 UNK  102    0.00000
  887   92 ASP  CG    34.71700   8.67800  33.12900 UNK  102    0.00000
  888   92 ASP  OD1   35.56000   7.77800  33.37200 UNK  102    0.00000
  889   92 ASP  OD2   33.48500   8.52800  33.31900 UNK  102    0.00000
  890   92 ASP  HN    36.05020  10.89300  34.80460 UNK  102    0.00000
  891   93 LEU  N     36.69900  12.57800  32.01300 UNK  103    0.00000
  892   93 LEU  CA    37.08100  13.68600  31.13000 UNK  103    0.00000
  893   93 LEU  C     38.59000  13.91700  31.06400 UNK  103    0.00000
  894   93 LEU  O     39.18900  13.92400  29.98400 UNK  103    0.00000
  895   93 LEU  CB    36.42500  14.99300  31.58600 UNK  103    0.00000
  896   93 LEU  CG    34.97400  15.28300  31.23000 UNK  103    0.00000
  897   93 LEU  CD1   34.60100  16.64800  31.79800 UNK  103    0.00000
  898   93 LEU  CD2   34.78000  15.25600  29.71100 UNK  103    0.00000
  899   93 LEU  HN    36.07100  12.76100  32.76280 UNK  103    0.00000
  900   94 ILE  N     39.19500  14.11800  32.22700 UNK  104    0.00000
  901   94 ILE  CA    40.62800  14.37400  32.30800 UNK  104    0.00000
  902   94 ILE  C     41.45900  13.24300  31.72400 UNK  104    0.00000
  903   94 ILE  O     42.37400  13.47500  30.94000 UNK  104    0.00000
  904   94 ILE  CB    41.05400  14.63300  33.77000 UNK  104    0.00000
  905   94 ILE  CG1   40.37000  15.90400  34.28500 UNK  104    0.00000
  906   94 ILE  CG2   42.56900  14.75900  33.87000 UNK  104    0.00000
  907   94 ILE  CD1   40.44700  16.09400  35.78700 UNK  104    0.00000
  908   94 ILE  HN    38.65800  14.09350  33.06430 UNK  104    0.00000
  909   95 ASN  N     41.10400  12.01400  32.06400 UNK  105    0.00000
  910   95 ASN  CA    41.85600  10.86700  31.59700 UNK  105    0.00000
  911   95 ASN  C     41.65600  10.48500  30.15600 UNK  105    0.00000
  912   95 ASN  O     42.62300  10.35600  29.40000 UNK  105    0.00000
  913   95 ASN  CB    41.58300   9.65900  32.48400 UNK  105    0.00000
  914   95 ASN  CG    42.09900   9.86300  33.88000 UNK  105    0.00000
  915   95 ASN  OD1   43.24800  10.27200  34.07400 UNK  105    0.00000
  916   95 ASN  ND2   41.24700   9.63200  34.86400 UNK  105    0.00000
  917   95 ASN  HN    40.31030  11.87600  32.64800 UNK  105    0.00000
  918   95 ASN  HD21  40.31830   9.33910  34.65950 UNK  105    0.00000
  919   95 ASN  HD22  41.53440   9.75100  35.80910 UNK  105    0.00000
  920   96 ASN  N     40.39800  10.35100  29.76500 UNK  106    0.00000
  921   96 ASN  CA    40.07600   9.92200  28.42100 UNK  106    0.00000
  922   96 ASN  C     39.93200  10.98800  27.37700 UNK  106    0.00000
  923   96 ASN  O     39.84200  10.66100  26.18600 UNK  106    0.00000
  924   96 ASN  CB    38.83800   9.03600  28.43100 UNK  106    0.00000
  925   96 ASN  CG    39.11300   7.68900  29.04400 UNK  106    0.00000
  926   96 ASN  OD1   39.61700   6.78500  28.37500 UNK  106    0.00000
  927   96 ASN  ND2   38.81800   7.55200  30.32900 UNK  106    0.00000
  928   96 ASN  HN    39.66250  10.54840  30.40540 UNK  106    0.00000
  929   96 ASN  HD21  38.43560   8.31800  30.83610 UNK  106    0.00000
  930   96 ASN  HD22  38.97900   6.68320  30.78650 UNK  106    0.00000
  931   97 LEU  N     39.89500  12.24800  27.79300 UNK  107    0.00000
  932   97 LEU  CA    39.75900  13.30300  26.81800 UNK  107    0.00000
  933   97 LEU  C     40.97200  14.19600  26.69500 UNK  107    0.00000
  934   97 LEU  O     40.84500  15.42400  26.70300 UNK  107    0.00000
  935   97 LEU  CB    38.47600  14.11100  27.05600 UNK  107    0.00000
  936   97 LEU  CG    37.78400  14.62300  25.79000 UNK  107    0.00000
  937   97 LEU  CD1   37.64800  13.49300  24.78700 UNK  107    0.00000
  938   97 LEU  CD2   36.41500  15.21500  26.11600 UNK  107    0.00000
  939   97 LEU  HN    39.96010  12.46180  28.76260 UNK  107    0.00000
  940   98 GLY  N     42.15700  13.58500  26.63000 UNK  108    0.00000
  941   98 GLY  CA    43.35900  14.37600  26.43100 UNK  108    0.00000
  942   98 GLY  C     44.68600  14.04700  27.08500 UNK  108    0.00000
  943   98 GLY  O     45.72200  14.01800  26.42200 UNK  108    0.00000
  944   98 GLY  HN    42.21650  12.59560  26.71720 UNK  108    0.00000
  945   99 THR  N     44.64500  13.80400  28.38500 UNK  109    0.00000
  946   99 THR  CA    45.82300  13.54000  29.19300 UNK  109    0.00000
  947   99 THR  C     46.59000  12.22700  28.97400 UNK  109    0.00000
  948   99 THR  O     47.82700  12.20900  29.02000 UNK  109    0.00000
  949   99 THR  CB    45.43900  13.75600  30.69800 UNK  109    0.00000
  950   99 THR  OG1   45.62900  15.13700  31.04200 UNK  109    0.00000
  951   99 THR  CG2   46.20800  12.86400  31.63000 UNK  109    0.00000
  952   99 THR  HN    43.75730  13.80200  28.83450 UNK  109    0.00000
  953   99 THR  HG1   44.74770  15.57470  31.15100 UNK  109    0.00000
  954  100 ILE  N     45.87600  11.13800  28.73000 UNK  110    0.00000
  955  100 ILE  CA    46.52100   9.84500  28.55800 UNK  110    0.00000
  956  100 ILE  C     46.69900   9.47200  27.09500 UNK  110    0.00000
  957  100 ILE  O     45.82800   9.73500  26.26900 UNK  110    0.00000
  958  100 ILE  CB    45.72200   8.72200  29.27400 UNK  110    0.00000
  959  100 ILE  CG1   45.36100   9.15400  30.69800 UNK  110    0.00000
  960  100 ILE  CG2   46.54600   7.43900  29.34600 UNK  110    0.00000
  961  100 ILE  CD1   46.56100   9.49400  31.56900 UNK  110    0.00000
  962  100 ILE  HN    44.88550  11.20520  28.66350 UNK  110    0.00000
  963  101 ALA  N     47.84900   8.88900  26.78400 UNK  111    0.00000
  964  101 ALA  CA    48.16100   8.44200  25.43400 UNK  111    0.00000
  965  101 ALA  C     47.14500   7.39800  24.97300 UNK  111    0.00000
  966  101 ALA  O     46.60200   6.64100  25.78400 UNK  111    0.00000
  967  101 ALA  CB    49.56300   7.83500  25.40200 UNK  111    0.00000
  968  101 ALA  HN    48.52480   8.75180  27.50130 UNK  111    0.00000
  969  102 LYS  N     46.86500   7.38300  23.67600 UNK  112    0.00000
  970  102 LYS  CA    45.95500   6.40200  23.10300 UNK  112    0.00000
  971  102 LYS  C     46.80900   5.60300  22.12100 UNK  112    0.00000
  972  102 LYS  O     47.62700   6.18800  21.40600 UNK  112    0.00000
  973  102 LYS  CB    44.77300   7.09500  22.42400 UNK  112    0.00000
  974  102 LYS  CG    43.82100   7.74600  23.44500 UNK  112    0.00000
  975  102 LYS  CD    42.56400   8.30200  22.79400 UNK  112    0.00000
  976  102 LYS  CE    41.61900   7.19800  22.33900 UNK  112    0.00000
  977  102 LYS  NZ    41.00100   6.40200  23.44700 UNK  112    0.00000
  978  102 LYS  HN    47.28750   8.05900  23.08050 UNK  112    0.00000
  979  102 LYS  HZ1   39.97470   6.45300  23.37600 UNK  112    0.00000
  980  102 LYS  HZ2   41.30170   5.41970  23.37300 UNK  112    0.00000
  981  102 LYS  HZ3   41.30160   6.78600  24.35420 UNK  112    0.00000
  982  103 SER  N     46.64800   4.28100  22.10300 UNK  113    0.00000
  983  103 SER  CA    47.45900   3.41900  21.23600 UNK  113    0.00000
  984  103 SER  C     47.33900   3.57400  19.71500 UNK  113    0.00000
  985  103 SER  O     48.27700   3.24900  18.98200 UNK  113    0.00000
  986  103 SER  CB    47.26600   1.95500  21.62500 UNK  113    0.00000
  987  103 SER  OG    45.89500   1.64100  21.70900 UNK  113    0.00000
  988  103 SER  HN    45.96080   3.86780  22.69210 UNK  113    0.00000
  989  103 SER  HG    45.78100   0.65760  21.71600 UNK  113    0.00000
  990  104 GLY  N     46.19900   4.06700  19.23600 UNK  114    0.00000
  991  104 GLY  CA    46.01900   4.22800  17.80300 UNK  114    0.00000
  992  104 GLY  C     46.41100   5.57500  17.22300 UNK  114    0.00000
  993  104 GLY  O     46.42100   5.74100  16.00000 UNK  114    0.00000
  994  104 GLY  HN    45.46870   4.32580  19.86030 UNK  114    0.00000
  995  105 THR  N     46.76300   6.52700  18.08400 UNK  115    0.00000
  996  105 THR  CA    47.13600   7.87300  17.64200 UNK  115    0.00000
  997  105 THR  C     48.24100   7.90700  16.58300 UNK  115    0.00000
  998  105 THR  O     48.06700   8.49300  15.50100 UNK  115    0.00000
  999  105 THR  CB    47.56200   8.76400  18.83900 UNK  115    0.00000
 1000  105 THR  OG1   46.59000   8.67700  19.88100 UNK  115    0.00000
 1001  105 THR  CG2   47.66300  10.20300  18.42100 UNK  115    0.00000
 1002  105 THR  HN    46.77310   6.31830  19.05680 UNK  115    0.00000
 1003  105 THR  HG1   46.40380   7.72540  20.08060 UNK  115    0.00000
 1004  106 LYS  N     49.38000   7.28500  16.88300 UNK  116    0.00000
 1005  106 LYS  CA    50.50100   7.28200  15.94400 UNK  116    0.00000
 1006  106 LYS  C     50.15600   6.59800  14.63700 UNK  116    0.00000
 1007  106 LYS  O     50.35800   7.17500  13.56100 UNK  116    0.00000
 1008  106 LYS  CB    51.73300   6.65100  16.58700 UNK  116    0.00000
 1009  106 LYS  CG    52.20700   7.44600  17.77300 UNK  116    0.00000
 1010  106 LYS  CD    52.93500   6.58000  18.76100 UNK  116    0.00000
 1011  106 LYS  CE    54.37400   6.98300  18.84400 UNK  116    0.00000
 1012  106 LYS  NZ    55.06800   6.68500  17.57400 UNK  116    0.00000
 1013  106 LYS  HN    49.46910   6.81680  17.75640 UNK  116    0.00000
 1014  106 LYS  HZ1   55.13560   5.66470  17.45030 UNK  116    0.00000
 1015  106 LYS  HZ2   54.53820   7.09140  16.78980 UNK  116    0.00000
 1016  106 LYS  HZ3   56.01420   7.09120  17.59660 UNK  116    0.00000
 1017  107 ALA  N     49.59000   5.39800  14.73600 UNK  117    0.00000
 1018  107 ALA  CA    49.20200   4.62900  13.56400 UNK  117    0.00000
 1019  107 ALA  C     48.32300   5.46100  12.64300 UNK  117    0.00000
 1020  107 ALA  O     48.55200   5.50100  11.43300 UNK  117    0.00000
 1021  107 ALA  CB    48.47400   3.34700  13.98400 UNK  117    0.00000
 1022  107 ALA  HN    49.42710   5.01480  15.63970 UNK  117    0.00000
 1023  108 PHE  N     47.35000   6.16700  13.21900 UNK  118    0.00000
 1024  108 PHE  CA    46.45500   6.98200  12.41300 UNK  118    0.00000
 1025  108 PHE  C     47.18000   8.10900  11.70900 UNK  118    0.00000
 1026  108 PHE  O     46.90800   8.37800  10.53400 UNK  118    0.00000
 1027  108 PHE  CB    45.28400   7.54500  13.22400 UNK  118    0.00000
 1028  108 PHE  CG    44.22900   8.19100  12.36900 UNK  118    0.00000
 1029  108 PHE  CD1   43.80900   7.58200  11.18300 UNK  118    0.00000
 1030  108 PHE  CD2   43.69700   9.43200  12.70600 UNK  118    0.00000
 1031  108 PHE  CE1   42.88600   8.19400  10.34500 UNK  118    0.00000
 1032  108 PHE  CE2   42.76900  10.06100  11.87300 UNK  118    0.00000
 1033  108 PHE  CZ    42.36600   9.44100  10.69000 UNK  118    0.00000
 1034  108 PHE  HN    47.23530   6.13620  14.20690 UNK  118    0.00000
 1035  109 MET  N     48.06300   8.80000  12.42700 UNK  119    0.00000
 1036  109 MET  CA    48.82000   9.88800  11.81100 UNK  119    0.00000
 1037  109 MET  C     49.66300   9.35100  10.64200 UNK  119    0.00000
 1038  109 MET  O     49.74500   9.98300   9.59000 UNK  119    0.00000
 1039  109 MET  CB    49.70700  10.59300  12.83900 UNK  119    0.00000
 1040  109 MET  CG    48.93700  11.38100  13.86900 UNK  119    0.00000
 1041  109 MET  SD    50.00300  12.45700  14.86100 UNK  119    0.00000
 1042  109 MET  CE    50.68100  11.27400  16.03200 UNK  119    0.00000
 1043  109 MET  HN    48.20790   8.57520  13.38540 UNK  119    0.00000
 1044  110 GLU  N     50.24900   8.16900  10.82400 UNK  120    0.00000
 1045  110 GLU  CA    51.04600   7.51900   9.79100 UNK  120    0.00000
 1046  110 GLU  C     50.12500   7.31400   8.58800 UNK  120    0.00000
 1047  110 GLU  O     50.45300   7.68600   7.45400 UNK  120    0.00000
 1048  110 GLU  CB    51.56400   6.17100  10.31400 UNK  120    0.00000
 1049  110 GLU  CG    52.11900   5.21100   9.25900 UNK  120    0.00000
 1050  110 GLU  CD    52.60200   3.88100   9.86300 UNK  120    0.00000
 1051  110 GLU  OE1   51.75300   3.01900  10.21100 UNK  120    0.00000
 1052  110 GLU  OE2   53.83400   3.70500   9.99900 UNK  120    0.00000
 1053  110 GLU  HN    50.13830   7.71110  11.70040 UNK  120    0.00000
 1054  111 ALA  N     48.94100   6.77500   8.85200 UNK  121    0.00000
 1055  111 ALA  CA    47.96500   6.53800   7.80100 UNK  121    0.00000
 1056  111 ALA  C     47.66800   7.84700   7.06500 UNK  121    0.00000
 1057  111 ALA  O     47.72100   7.90400   5.83900 UNK  121    0.00000
 1058  111 ALA  CB    46.68700   5.95600   8.39600 UNK  121    0.00000
 1059  111 ALA  HN    48.71670   6.52790   9.78940 UNK  121    0.00000
 1060  112 LEU  N     47.37600   8.90200   7.81700 UNK  122    0.00000
 1061  112 LEU  CA    47.07300  10.20200   7.22000 UNK  122    0.00000
 1062  112 LEU  C     48.24400  10.76300   6.41400 UNK  122    0.00000
 1063  112 LEU  O     48.04600  11.33200   5.34300 UNK  122    0.00000
 1064  112 LEU  CB    46.64000  11.20700   8.29200 UNK  122    0.00000
 1065  112 LEU  CG    45.27600  10.97600   8.94400 UNK  122    0.00000
 1066  112 LEU  CD1   45.00200  12.07600   9.94800 UNK  122    0.00000
 1067  112 LEU  CD2   44.18300  10.94500   7.88500 UNK  122    0.00000
 1068  112 LEU  HN    47.36310   8.80580   8.80730 UNK  122    0.00000
 1069  113 GLN  N     49.46000  10.58400   6.91900 UNK  123    0.00000
 1070  113 GLN  CA    50.65600  11.06800   6.22900 UNK  123    0.00000
 1071  113 GLN  C     50.86700  10.27500   4.93300 UNK  123    0.00000
 1072  113 GLN  O     51.55700  10.72600   4.02300 UNK  123    0.00000
 1073  113 GLN  CB    51.89000  10.93700   7.12900 UNK  123    0.00000
 1074  113 GLN  CG    51.80900  11.66600   8.47200 UNK  123    0.00000
 1075  113 GLN  CD    51.96700  13.17500   8.37300 UNK  123    0.00000
 1076  113 GLN  OE1   52.77800  13.77000   9.09000 UNK  123    0.00000
 1077  113 GLN  NE2   51.17000  13.80700   7.51700 UNK  123    0.00000
 1078  113 GLN  HN    49.55960  10.10920   7.78770 UNK  123    0.00000
 1079  113 GLN  HE21  50.51000  13.29230   6.97880 UNK  123    0.00000
 1080  113 GLN  HE22  51.23340  14.79470   7.41450 UNK  123    0.00000
 1081  114 ALA  N     50.28200   9.08400   4.86900 UNK  124    0.00000
 1082  114 ALA  CA    50.39000   8.24000   3.68600 UNK  124    0.00000
 1083  114 ALA  C     49.23900   8.53000   2.71300 UNK  124    0.00000
 1084  114 ALA  O     49.26400   8.09900   1.55800 UNK  124    0.00000
 1085  114 ALA  CB    50.40600   6.76400   4.08900 UNK  124    0.00000
 1086  114 ALA  HN    49.75640   8.75980   5.64920 UNK  124    0.00000
 1087  115 GLY  N     48.24000   9.27500   3.17300 UNK  125    0.00000
 1088  115 GLY  CA    47.12800   9.59700   2.30300 UNK  125    0.00000
 1089  115 GLY  C     45.84500   8.83700   2.58500 UNK  125    0.00000
 1090  115 GLY  O     45.00300   8.67500   1.69600 UNK  125    0.00000
 1091  115 GLY  HN    48.25570   9.60980   4.10980 UNK  125    0.00000
 1092  116 ALA  N     45.69200   8.33700   3.80300 UNK  126    0.00000
 1093  116 ALA  CA    44.47400   7.63000   4.16000 UNK  126    0.00000
 1094  116 ALA  C     43.37900   8.68100   4.25700 UNK  126    0.00000
 1095  116 ALA  O     43.65300   9.84100   4.55500 UNK  126    0.00000
 1096  116 ALA  CB    44.64400   6.93000   5.49300 UNK  126    0.00000
 1097  116 ALA  HN    46.41570   8.44650   4.47700 UNK  126    0.00000
 1098  117 ASP  N     42.14800   8.28800   3.97700 UNK  127    0.00000
 1099  117 ASP  CA    41.01400   9.20200   4.05600 UNK  127    0.00000
 1100  117 ASP  C     40.67300   9.43300   5.54400 UNK  127    0.00000
 1101  117 ASP  O     40.76900   8.50200   6.34100 UNK  127    0.00000
 1102  117 ASP  CB    39.82600   8.56300   3.33300 UNK  127    0.00000
 1103  117 ASP  CG    38.67700   9.51900   3.13200 UNK  127    0.00000
 1104  117 ASP  OD1   38.72500  10.29300   2.14700 UNK  127    0.00000
 1105  117 ASP  OD2   37.72300   9.48300   3.94200 UNK  127    0.00000
 1106  117 ASP  HN    41.99100   7.34380   3.70520 UNK  127    0.00000
 1107  118 ILE  N     40.26200  10.64800   5.91700 UNK  128    0.00000
 1108  118 ILE  CA    39.91600  10.92700   7.32300 UNK  128    0.00000
 1109  118 ILE  C     38.81000  10.05500   7.86500 UNK  128    0.00000
 1110  118 ILE  O     38.71400   9.87300   9.07700 UNK  128    0.00000
 1111  118 ILE  CB    39.44900  12.37200   7.61000 UNK  128    0.00000
 1112  118 ILE  CG1   38.84300  13.00700   6.36500 UNK  128    0.00000
 1113  118 ILE  CG2   40.53700  13.15900   8.33600 UNK  128    0.00000
 1114  118 ILE  CD1   38.12700  14.31000   6.63800 UNK  128    0.00000
 1115  118 ILE  HN    40.18850  11.37250   5.23890 UNK  128    0.00000
 1116  119 SER  N     37.95300   9.56100   6.97600 UNK  129    0.00000
 1117  119 SER  CA    36.83600   8.69600   7.35300 UNK  129    0.00000
 1118  119 SER  C     37.31500   7.51800   8.20400 UNK  129    0.00000
 1119  119 SER  O     36.57200   6.99600   9.02700 UNK  129    0.00000
 1120  119 SER  CB    36.13500   8.18000   6.09300 UNK  129    0.00000
 1121  119 SER  OG    34.83900   7.68400   6.36300 UNK  129    0.00000
 1122  119 SER  HN    38.07700   9.78930   6.01550 UNK  129    0.00000
 1123  119 SER  HG    34.85660   6.69420   6.35930 UNK  129    0.00000
 1124  120 MET  N     38.58100   7.15100   8.04000 UNK  130    0.00000
 1125  120 MET  CA    39.18300   6.03900   8.77400 UNK  130    0.00000
 1126  120 MET  C     39.37400   6.27100  10.27000 UNK  130    0.00000
 1127  120 MET  O     39.57900   5.32000  11.01800 UNK  130    0.00000
 1128  120 MET  CB    40.54700   5.72000   8.16700 UNK  130    0.00000
 1129  120 MET  CG    40.48800   5.33900   6.71000 UNK  130    0.00000
 1130  120 MET  SD    42.10700   4.90100   6.07500 UNK  130    0.00000
 1131  120 MET  CE    42.77900   3.86100   7.45800 UNK  130    0.00000
 1132  120 MET  HN    39.14300   7.65370   7.39070 UNK  130    0.00000
 1133  121 ILE  N     39.31100   7.52600  10.70100 UNK  131    0.00000
 1134  121 ILE  CA    39.55000   7.89000  12.10000 UNK  131    0.00000
 1135  121 ILE  C     38.92000   7.02900  13.20800 UNK  131    0.00000
 1136  121 ILE  O     39.59400   6.68000  14.18600 UNK  131    0.00000
 1137  121 ILE  CB    39.27700   9.40600  12.33600 UNK  131    0.00000
 1138  121 ILE  CG1   39.90100   9.85400  13.66200 UNK  131    0.00000
 1139  121 ILE  CG2   37.78300   9.70400  12.26100 UNK  131    0.00000
 1140  121 ILE  CD1   40.02300  11.34500  13.80700 UNK  131    0.00000
 1141  121 ILE  HN    39.09340   8.24580  10.04940 UNK  131    0.00000
 1142  122 GLY  N     37.65800   6.64500  13.04300 UNK  132    0.00000
 1143  122 GLY  CA    36.99100   5.83400  14.05200 UNK  132    0.00000
 1144  122 GLY  C     37.63700   4.48400  14.32300 UNK  132    0.00000
 1145  122 GLY  O     37.65000   4.01100  15.46400 UNK  132    0.00000
 1146  122 GLY  HN    37.16440   6.91430  12.22210 UNK  132    0.00000
 1147  123 GLN  N     38.20200   3.87700  13.28200 UNK  133    0.00000
 1148  123 GLN  CA    38.85700   2.58100  13.40600 UNK  133    0.00000
 1149  123 GLN  C     40.12100   2.64300  14.28800 UNK  133    0.00000
 1150  123 GLN  O     40.56400   1.62600  14.83700 UNK  133    0.00000
 1151  123 GLN  CB    39.14600   2.00600  12.00500 UNK  133    0.00000
 1152  123 GLN  CG    37.85900   1.79500  11.19800 UNK  133    0.00000
 1153  123 GLN  CD    38.04500   1.06700   9.86100 UNK  133    0.00000
 1154  123 GLN  OE1   37.61100   1.55900   8.80800 UNK  133    0.00000
 1155  123 GLN  NE2   38.63500  -0.12300   9.90100 UNK  133    0.00000
 1156  123 GLN  HN    38.17640   4.32150  12.39220 UNK  133    0.00000
 1157  123 GLN  HE21  38.93290  -0.50160  10.77160 UNK  133    0.00000
 1158  123 GLN  HE22  38.77890  -0.63550   9.06030 UNK  133    0.00000
 1159  124 PHE  N     40.63100   3.85200  14.50300 UNK  134    0.00000
 1160  124 PHE  CA    41.82500   4.06300  15.32500 UNK  134    0.00000
 1161  124 PHE  C     41.50200   4.49900  16.75800 UNK  134    0.00000
 1162  124 PHE  O     42.40800   4.73300  17.56200 UNK  134    0.00000
 1163  124 PHE  CB    42.75000   5.07700  14.65200 UNK  134    0.00000
 1164  124 PHE  CG    43.40400   4.55400  13.42300 UNK  134    0.00000
 1165  124 PHE  CD1   42.74400   4.58400  12.20100 UNK  134    0.00000
 1166  124 PHE  CD2   44.66700   3.99100  13.48800 UNK  134    0.00000
 1167  124 PHE  CE1   43.33300   4.05600  11.06300 UNK  134    0.00000
 1168  124 PHE  CE2   45.26400   3.46100  12.36200 UNK  134    0.00000
 1169  124 PHE  CZ    44.59900   3.49200  11.14600 UNK  134    0.00000
 1170  124 PHE  HN    40.18610   4.64100  14.09120 UNK  134    0.00000
 1171  125 GLY  N     40.21300   4.64600  17.05600 UNK  135    0.00000
 1172  125 GLY  CA    39.79400   5.02300  18.39600 UNK  135    0.00000
 1173  125 GLY  C     40.04100   6.45800  18.83300 UNK  135    0.00000
 1174  125 GLY  O     40.00700   6.75200  20.02700 UNK  135    0.00000
 1175  125 GLY  HN    39.52650   4.49570  16.35160 UNK  135    0.00000
 1176  126 VAL  N     40.26600   7.35300  17.87700 UNK  136    0.00000
 1177  126 VAL  CA    40.50900   8.77100  18.17400 UNK  136    0.00000
 1178  126 VAL  C     39.53500   9.66800  17.39500 UNK  136    0.00000
 1179  126 VAL  O     39.79000  10.86400  17.19300 UNK  136    0.00000
 1180  126 VAL  CB    41.96900   9.18400  17.82100 UNK  136    0.00000
 1181  126 VAL  CG1   42.96000   8.56200  18.80500 UNK  136    0.00000
 1182  126 VAL  CG2   42.30300   8.78900  16.37800 UNK  136    0.00000
 1183  126 VAL  HN    40.27000   7.05280  16.92840 UNK  136    0.00000
 1184  127 GLY  N     38.38700   9.08800  17.03700 UNK  137    0.00000
 1185  127 GLY  CA    37.35400   9.76200  16.27200 UNK  137    0.00000
 1186  127 GLY  C     36.81500  11.06600  16.81400 UNK  137    0.00000
 1187  127 GLY  O     36.34900  11.90100  16.03500 UNK  137    0.00000
 1188  127 GLY  HN    38.23130   8.14370  17.30900 UNK  137    0.00000
 1189  128 PHE  N     36.84800  11.26300  18.12700 UNK  138    0.00000
 1190  128 PHE  CA    36.33900  12.52100  18.69500 UNK  138    0.00000
 1191  128 PHE  C     37.09000  13.72400  18.13000 UNK  138    0.00000
 1192  128 PHE  O     36.48200  14.74700  17.83800 UNK  138    0.00000
 1193  128 PHE  CB    36.42900  12.52800  20.23100 UNK  138    0.00000
 1194  128 PHE  CG    36.38300  13.90900  20.83800 UNK  138    0.00000
 1195  128 PHE  CD1   35.16800  14.58200  20.99200 UNK  138    0.00000
 1196  128 PHE  CD2   37.55700  14.54500  21.24000 UNK  138    0.00000
 1197  128 PHE  CE1   35.12100  15.86500  21.53900 UNK  138    0.00000
 1198  128 PHE  CE2   37.52500  15.83400  21.78900 UNK  138    0.00000
 1199  128 PHE  CZ    36.30300  16.49300  21.94000 UNK  138    0.00000
 1200  128 PHE  HN    37.21700  10.55980  18.72650 UNK  138    0.00000
 1201  129 TYR  N     38.39800  13.58200  17.93300 UNK  139    0.00000
 1202  129 TYR  CA    39.19800  14.68200  17.41900 UNK  139    0.00000
 1203  129 TYR  C     38.85500  15.14100  16.01000 UNK  139    0.00000
 1204  129 TYR  O     39.25200  16.24300  15.59900 UNK  139    0.00000
 1205  129 TYR  CB    40.69400  14.40700  17.60600 UNK  139    0.00000
 1206  129 TYR  CG    41.05000  14.23800  19.07100 UNK  139    0.00000
 1207  129 TYR  CD1   41.12100  15.34600  19.92000 UNK  139    0.00000
 1208  129 TYR  CD2   41.22900  12.96700  19.62900 UNK  139    0.00000
 1209  129 TYR  CE1   41.35000  15.19700  21.29200 UNK  139    0.00000
 1210  129 TYR  CE2   41.46500  12.80800  21.00200 UNK  139    0.00000
 1211  129 TYR  CZ    41.52000  13.93400  21.82100 UNK  139    0.00000
 1212  129 TYR  OH    41.74500  13.80100  23.16800 UNK  139    0.00000
 1213  129 TYR  HN    38.83430  12.71210  18.14000 UNK  139    0.00000
 1214  129 TYR  HH    41.78210  14.57770  23.72590 UNK  139    0.00000
 1215  130 SER  N     38.05200  14.35200  15.29200 UNK  140    0.00000
 1216  130 SER  CA    37.61100  14.75500  13.95800 UNK  140    0.00000
 1217  130 SER  C     36.71400  15.99300  14.07900 UNK  140    0.00000
 1218  130 SER  O     36.42400  16.65400  13.07900 UNK  140    0.00000
 1219  130 SER  CB    36.83700  13.64300  13.23900 UNK  140    0.00000
 1220  130 SER  OG    35.57500  13.38500  13.83900 UNK  140    0.00000
 1221  130 SER  HN    37.75100  13.48160  15.66860 UNK  140    0.00000
 1222  130 SER  HG    35.43450  12.40730  13.90580 UNK  140    0.00000
 1223  131 ALA  N     36.26000  16.30100  15.29600 UNK  141    0.00000
 1224  131 ALA  CA    35.42700  17.47700  15.51400 UNK  141    0.00000
 1225  131 ALA  C     36.19600  18.71000  15.04400 UNK  141    0.00000
 1226  131 ALA  O     35.61400  19.65700  14.49900 UNK  141    0.00000
 1227  131 ALA  CB    35.08000  17.60700  16.97700 UNK  141    0.00000
 1228  131 ALA  HN    36.49430  15.71780  16.06740 UNK  141    0.00000
 1229  132 TYR  N     37.52100  18.65600  15.17000 UNK  142    0.00000
 1230  132 TYR  CA    38.36900  19.77900  14.77300 UNK  142    0.00000
 1231  132 TYR  C     38.54900  19.98600  13.28300 UNK  142    0.00000
 1232  132 TYR  O     39.28700  20.87400  12.85400 UNK  142    0.00000
 1233  132 TYR  CB    39.70600  19.74500  15.51200 UNK  142    0.00000
 1234  132 TYR  CG    39.53300  20.05200  16.98000 UNK  142    0.00000
 1235  132 TYR  CD1   39.44100  21.37600  17.43600 UNK  142    0.00000
 1236  132 TYR  CD2   39.37400  19.02100  17.91200 UNK  142    0.00000
 1237  132 TYR  CE1   39.19600  21.65900  18.78700 UNK  142    0.00000
 1238  132 TYR  CE2   39.12000  19.29400  19.26200 UNK  142    0.00000
 1239  132 TYR  CZ    39.03300  20.60400  19.68200 UNK  142    0.00000
 1240  132 TYR  OH    38.77000  20.84300  21.00500 UNK  142    0.00000
 1241  132 TYR  HN    37.94220  17.83480  15.54180 UNK  142    0.00000
 1242  132 TYR  HH    38.69640  21.74250  21.32330 UNK  142    0.00000
 1243  133 LEU  N     37.86300  19.17500  12.48900 UNK  143    0.00000
 1244  133 LEU  CA    37.91500  19.34400  11.04300 UNK  143    0.00000
 1245  133 LEU  C     37.01000  20.52400  10.70600 UNK  143    0.00000
 1246  133 LEU  O     37.23800  21.24900   9.73700 UNK  143    0.00000
 1247  133 LEU  CB    37.40100  18.08400  10.32500 UNK  143    0.00000
 1248  133 LEU  CG    38.28200  16.82800  10.41100 UNK  143    0.00000
 1249  133 LEU  CD1   37.51900  15.59000   9.92500 UNK  143    0.00000
 1250  133 LEU  CD2   39.55300  17.04400   9.58700 UNK  143    0.00000
 1251  133 LEU  HN    37.31010  18.44750  12.88290 UNK  143    0.00000
 1252  134 VAL  N     35.97800  20.71500  11.52400 UNK  144    0.00000
 1253  134 VAL  CA    35.01200  21.77400  11.27800 UNK  144    0.00000
 1254  134 VAL  C     34.90200  22.83200  12.37300 UNK  144    0.00000
 1255  134 VAL  O     34.37300  23.92300  12.14300 UNK  144    0.00000
 1256  134 VAL  CB    33.60000  21.17500  10.99900 UNK  144    0.00000
 1257  134 VAL  CG1   33.65100  20.23900   9.77300 UNK  144    0.00000
 1258  134 VAL  CG2   33.04300  20.44300  12.25300 UNK  144    0.00000
 1259  134 VAL  HN    35.86540  20.12400  12.31650 UNK  144    0.00000
 1260  135 ALA  N     35.40600  22.51900  13.55900 UNK  145    0.00000
 1261  135 ALA  CA    35.30800  23.44600  14.66600 UNK  145    0.00000
 1262  135 ALA  C     36.65900  24.00600  15.07700 UNK  145    0.00000
 1263  135 ALA  O     37.66900  23.29000  15.04100 UNK  145    0.00000
 1264  135 ALA  CB    34.67100  22.74600  15.84600 UNK  145    0.00000
 1265  135 ALA  HN    35.85480  21.64050  13.68870 UNK  145    0.00000
 1266  136 GLU  N     36.67000  25.28400  15.45100 UNK  146    0.00000
 1267  136 GLU  CA    37.88600  25.94100  15.92500 UNK  146    0.00000
 1268  136 GLU  C     37.94500  25.74900  17.44200 UNK  146    0.00000
 1269  136 GLU  O     39.00500  25.82500  18.05100 UNK  146    0.00000
 1270  136 GLU  CB    37.89300  27.43700  15.56600 UNK  146    0.00000
 1271  136 GLU  CG    36.73200  28.23500  16.15700 UNK  146    0.00000
 1272  136 GLU  CD    36.56700  29.63200  15.55700 UNK  146    0.00000
 1273  136 GLU  OE1   37.26000  29.97300  14.57400 UNK  146    0.00000
 1274  136 GLU  OE2   35.72700  30.39200  16.08200 UNK  146    0.00000
 1275  136 GLU  HN    35.82480  25.80720  15.40630 UNK  146    0.00000
 1276  137 LYS  N     36.79100  25.49300  18.04500 UNK  147    0.00000
 1277  137 LYS  CA    36.70400  25.27000  19.48300 UNK  147    0.00000
 1278  137 LYS  C     35.59500  24.26900  19.76000 UNK  147    0.00000
 1279  137 LYS  O     34.54600  24.29500  19.10500 UNK  147    0.00000
 1280  137 LYS  CB    36.41700  26.57500  20.23900 UNK  147    0.00000
 1281  137 LYS  CG    36.37400  26.38800  21.75600 UNK  147    0.00000
 1282  137 LYS  CD    36.24000  27.72300  22.48500 UNK  147    0.00000
 1283  137 LYS  CE    34.92500  28.41100  22.18800 UNK  147    0.00000
 1284  137 LYS  NZ    34.89200  29.81900  22.72000 UNK  147    0.00000
 1285  137 LYS  HN    35.96010  25.45200  17.49920 UNK  147    0.00000
 1286  137 LYS  HZ1   33.91380  30.12060  22.83400 UNK  147    0.00000
 1287  137 LYS  HZ2   35.37000  29.85270  23.63170 UNK  147    0.00000
 1288  137 LYS  HZ3   35.36980  30.44710  22.05810 UNK  147    0.00000
 1289  138 VAL  N     35.84600  23.36900  20.70400 UNK  148    0.00000
 1290  138 VAL  CA    34.86900  22.35300  21.08400 UNK  148    0.00000
 1291  138 VAL  C     34.69300  22.35200  22.60800 UNK  148    0.00000
 1292  138 VAL  O     35.67800  22.38300  23.36100 UNK  148    0.00000
 1293  138 VAL  CB    35.29000  20.92100  20.63300 UNK  148    0.00000
 1294  138 VAL  CG1   34.23500  19.90900  21.06500 UNK  148    0.00000
 1295  138 VAL  CG2   35.50100  20.86100  19.11700 UNK  148    0.00000
 1296  138 VAL  HN    36.72690  23.38780  21.16630 UNK  148    0.00000
 1297  139 THR  N     33.44000  22.38500  23.04100 UNK  149    0.00000
 1298  139 THR  CA    33.09600  22.35300  24.45900 UNK  149    0.00000
 1299  139 THR  C     32.31000  21.06700  24.69700 UNK  149    0.00000
 1300  139 THR  O     31.34600  20.77100  23.96700 UNK  149    0.00000
 1301  139 THR  CB    32.18100  23.53500  24.83900 UNK  149    0.00000
 1302  139 THR  OG1   32.81400  24.76400  24.46600 UNK  149    0.00000
 1303  139 THR  CG2   31.88800  23.53600  26.35400 UNK  149    0.00000
 1304  139 THR  HN    32.70480  22.43350  22.37230 UNK  149    0.00000
 1305  139 THR  HG1   32.12300  25.44240  24.26010 UNK  149    0.00000
 1306  140 VAL  N     32.75300  20.26700  25.65500 UNK  150    0.00000
 1307  140 VAL  CA    32.03700  19.04300  25.97900 UNK  150    0.00000
 1308  140 VAL  C     31.44200  19.15900  27.37300 UNK  150    0.00000
 1309  140 VAL  O     32.16800  19.24600  28.36100 UNK  150    0.00000
 1310  140 VAL  CB    32.95000  17.79500  25.91600 UNK  150    0.00000
 1311  140 VAL  CG1   32.14300  16.51700  26.29400 UNK  150    0.00000
 1312  140 VAL  CG2   33.56600  17.66500  24.51800 UNK  150    0.00000
 1313  140 VAL  HN    33.57950  20.50440  26.15550 UNK  150    0.00000
 1314  141 ILE  N     30.12200  19.25100  27.44900 UNK  151    0.00000
 1315  141 ILE  CA    29.45300  19.32700  28.74300 UNK  151    0.00000
 1316  141 ILE  C     28.94400  17.91500  29.02400 UNK  151    0.00000
 1317  141 ILE  O     28.37200  17.27900  28.13000 UNK  151    0.00000
 1318  141 ILE  CB    28.32600  20.37400  28.73800 UNK  151    0.00000
 1319  141 ILE  CG1   28.95300  21.75700  28.48300 UNK  151    0.00000
 1320  141 ILE  CG2   27.56500  20.33500  30.06800 UNK  151    0.00000
 1321  141 ILE  CD1   27.99000  22.89600  28.40400 UNK  151    0.00000
 1322  141 ILE  HN    29.58130  19.26840  26.61390 UNK  151    0.00000
 1323  142 THR  N     29.13900  17.42200  30.24800 UNK  152    0.00000
 1324  142 THR  CA    28.74100  16.05800  30.55200 UNK  152    0.00000
 1325  142 THR  C     28.26600  15.84700  31.99200 UNK  152    0.00000
 1326  142 THR  O     28.72200  16.54300  32.91500 UNK  152    0.00000
 1327  142 THR  CB    29.93300  15.12000  30.23300 UNK  152    0.00000
 1328  142 THR  OG1   29.49200  13.76100  30.14600 UNK  152    0.00000
 1329  142 THR  CG2   31.01800  15.25600  31.29500 UNK  152    0.00000
 1330  142 THR  HN    29.55650  17.98770  30.95210 UNK  152    0.00000
 1331  142 THR  HG1   28.50240  13.73420  30.14430 UNK  152    0.00000
 1332  143 LYS  N     27.34300  14.89600  32.16900 UNK  153    0.00000
 1333  143 LYS  CA    26.78000  14.55500  33.48500 UNK  153    0.00000
 1334  143 LYS  C     26.63100  13.05100  33.61800 UNK  153    0.00000
 1335  143 LYS  O     25.90200  12.41400  32.85900 UNK  153    0.00000
 1336  143 LYS  CB    25.41800  15.22600  33.69700 UNK  153    0.00000
 1337  143 LYS  CG    24.70600  14.86000  35.01500 UNK  153    0.00000
 1338  143 LYS  CD    25.48900  15.32500  36.23400 UNK  153    0.00000
 1339  143 LYS  CE    24.75500  15.03000  37.54400 UNK  153    0.00000
 1340  143 LYS  NZ    24.74000  13.57900  37.88400 UNK  153    0.00000
 1341  143 LYS  HN    27.02120  14.39450  31.37210 UNK  153    0.00000
 1342  143 LYS  HZ1   23.76570  13.25380  37.96020 UNK  153    0.00000
 1343  143 LYS  HZ2   25.22220  13.04820  37.14460 UNK  153    0.00000
 1344  143 LYS  HZ3   25.22190  13.43220  38.78240 UNK  153    0.00000
 1345  144 HIS  N     27.33900  12.48900  34.58700 UNK  154    0.00000
 1346  144 HIS  CA    27.30300  11.06500  34.87200 UNK  154    0.00000
 1347  144 HIS  C     26.60900  10.94000  36.24300 UNK  154    0.00000
 1348  144 HIS  O     26.72400  11.84200  37.08400 UNK  154    0.00000
 1349  144 HIS  CB    28.73700  10.53600  34.92000 UNK  154    0.00000
 1350  144 HIS  CG    28.83300   9.06600  35.16600 UNK  154    0.00000
 1351  144 HIS  ND1   29.27000   8.18200  34.20600 UNK  154    0.00000
 1352  144 HIS  CD2   28.55800   8.32400  36.26300 UNK  154    0.00000
 1353  144 HIS  CE1   29.26200   6.95900  34.69900 UNK  154    0.00000
 1354  144 HIS  NE2   28.83300   7.01800  35.94700 UNK  154    0.00000
 1355  144 HIS  HN    27.92270  13.06970  35.14560 UNK  154    0.00000
 1356  144 HIS  HD1   29.54880   8.42760  33.28300 UNK  154    0.00000
 1357  145 ASN  N     25.89000   9.84000  36.46300 UNK  155    0.00000
 1358  145 ASN  CA    25.16800   9.62300  37.72400 UNK  155    0.00000
 1359  145 ASN  C     26.03000   9.72400  38.98300 UNK  155    0.00000
 1360  145 ASN  O     25.55400  10.12400  40.03400 UNK  155    0.00000
 1361  145 ASN  CB    24.47600   8.26100  37.71600 UNK  155    0.00000
 1362  145 ASN  CG    23.24700   8.22100  36.81500 UNK  155    0.00000
 1363  145 ASN  OD1   22.50400   9.20300  36.70900 UNK  155    0.00000
 1364  145 ASN  ND2   23.01400   7.07500  36.18000 UNK  155    0.00000
 1365  145 ASN  HN    25.84060   9.14520  35.75250 UNK  155    0.00000
 1366  145 ASN  HD21  23.62780   6.30220  36.30680 UNK  155    0.00000
 1367  145 ASN  HD22  22.22590   6.99090  35.57840 UNK  155    0.00000
 1368  146 ASP  N     27.30500   9.38700  38.85600 UNK  156    0.00000
 1369  146 ASP  CA    28.25300   9.40000  39.97400 UNK  156    0.00000
 1370  146 ASP  C     29.04200  10.70000  40.16300 UNK  156    0.00000
 1371  146 ASP  O     29.97200  10.74200  40.97500 UNK  156    0.00000
 1372  146 ASP  CB    29.25500   8.24300  39.81700 UNK  156    0.00000
 1373  146 ASP  CG    28.59100   6.86800  39.87000 UNK  156    0.00000
 1374  146 ASP  OD1   27.42100   6.77300  40.29100 UNK  156    0.00000
 1375  146 ASP  OD2   29.24900   5.87600  39.49600 UNK  156    0.00000
 1376  146 ASP  HN    27.63490   9.11180  37.95850 UNK  156    0.00000
 1377  147 ASP  N     28.71900  11.75200  39.42200 UNK  157    0.00000
 1378  147 ASP  CA    29.46700  12.99200  39.58000 UNK  157    0.00000
 1379  147 ASP  C     28.55900  14.17800  39.30300 UNK  157    0.00000
 1380  147 ASP  O     27.36600  14.01800  39.08100 UNK  157    0.00000
 1381  147 ASP  CB    30.68000  12.99000  38.62500 UNK  157    0.00000
 1382  147 ASP  CG    31.92300  13.70100  39.20300 UNK  157    0.00000
 1383  147 ASP  OD1   31.81100  14.55300  40.11500 UNK  157    0.00000
 1384  147 ASP  OD2   33.03500  13.40900  38.71700 UNK  157    0.00000
 1385  147 ASP  HN    27.97370  11.69460  38.76530 UNK  157    0.00000
 1386  148 GLU  N     29.13200  15.37200  39.36600 UNK  158    0.00000
 1387  148 GLU  CA    28.41300  16.60400  39.10300 UNK  158    0.00000
 1388  148 GLU  C     28.58100  16.87800  37.60500 UNK  158    0.00000
 1389  148 GLU  O     29.33300  16.17500  36.92400 UNK  158    0.00000
 1390  148 GLU  CB    29.05500  17.74600  39.89800 UNK  158    0.00000
 1391  148 GLU  CG    29.22700  17.47400  41.38400 UNK  158    0.00000
 1392  148 GLU  CD    30.35900  18.29300  42.01500 UNK  158    0.00000
 1393  148 GLU  OE1   30.83000  19.28200  41.40300 UNK  158    0.00000
 1394  148 GLU  OE2   30.78900  17.93600  43.13400 UNK  158    0.00000
 1395  148 GLU  HN    30.09670  15.42520  39.60390 UNK  158    0.00000
 1396  149 GLN  N     27.95800  17.94200  37.11400 UNK  159    0.00000
 1397  149 GLN  CA    28.06000  18.28900  35.70200 UNK  159    0.00000
 1398  149 GLN  C     29.33600  19.10100  35.43300 UNK  159    0.00000
 1399  149 GLN  O     29.60700  20.09200  36.11600 UNK  159    0.00000
 1400  149 GLN  CB    26.82100  19.06400  35.27600 UNK  159    0.00000
 1401  149 GLN  CG    26.67200  19.22600  33.79300 UNK  159    0.00000
 1402  149 GLN  CD    25.28200  19.69400  33.42200 UNK  159    0.00000
 1403  149 GLN  OE1   24.29300  19.08300  33.81300 UNK  159    0.00000
 1404  149 GLN  NE2   25.20200  20.76700  32.64600 UNK  159    0.00000
 1405  149 GLN  HN    27.41230  18.51230  37.71980 UNK  159    0.00000
 1406  149 GLN  HE21  26.03200  21.22130  32.33820 UNK  159    0.00000
 1407  149 GLN  HE22  24.31200  21.11740  32.37180 UNK  159    0.00000
 1408  150 TYR  N     30.10800  18.67300  34.43800 UNK  160    0.00000
 1409  150 TYR  CA    31.36700  19.31800  34.08600 UNK  160    0.00000
 1410  150 TYR  C     31.44600  19.81200  32.64000 UNK  160    0.00000
 1411  150 TYR  O     30.78100  19.29300  31.74600 UNK  160    0.00000
 1412  150 TYR  CB    32.53700  18.35600  34.34300 UNK  160    0.00000
 1413  150 TYR  CG    32.95100  18.25500  35.78900 UNK  160    0.00000
 1414  150 TYR  CD1   33.89400  19.13900  36.31600 UNK  160    0.00000
 1415  150 TYR  CD2   32.38300  17.30400  36.63900 UNK  160    0.00000
 1416  150 TYR  CE1   34.26200  19.08500  37.65400 UNK  160    0.00000
 1417  150 TYR  CE2   32.74200  17.24100  37.99500 UNK  160    0.00000
 1418  150 TYR  CZ    33.68200  18.13800  38.49100 UNK  160    0.00000
 1419  150 TYR  OH    34.04400  18.10700  39.82000 UNK  160    0.00000
 1420  150 TYR  HN    29.81430  17.88060  33.91280 UNK  160    0.00000
 1421  150 TYR  HH    34.68650  18.73180  40.15560 UNK  160    0.00000
 1422  151 ALA  N     32.31500  20.79000  32.42400 UNK  161    0.00000
 1423  151 ALA  CA    32.53900  21.36700  31.11100 UNK  161    0.00000
 1424  151 ALA  C     34.02700  21.28300  30.77200 UNK  161    0.00000
 1425  151 ALA  O     34.88800  21.75100  31.53500 UNK  161    0.00000
 1426  151 ALA  CB    32.09000  22.81700  31.09100 UNK  161    0.00000
 1427  151 ALA  HN    32.83570  21.14340  33.19470 UNK  161    0.00000
 1428  152 TRP  N     34.31100  20.60400  29.66700 UNK  162    0.00000
 1429  152 TRP  CA    35.65400  20.43200  29.12600 UNK  162    0.00000
 1430  152 TRP  C     35.62600  21.37400  27.91400 UNK  162    0.00000
 1431  152 TRP  O     34.54600  21.62700  27.33800 UNK  162    0.00000
 1432  152 TRP  CB    35.81400  18.97200  28.67700 UNK  162    0.00000
 1433  152 TRP  CG    37.08900  18.60000  27.94600 UNK  162    0.00000
 1434  152 TRP  CD1   38.12700  17.87900  28.45000 UNK  162    0.00000
 1435  152 TRP  CD2   37.39600  18.82000  26.55500 UNK  162    0.00000
 1436  152 TRP  NE1   39.05000  17.61900  27.47200 UNK  162    0.00000
 1437  152 TRP  CE2   38.63000  18.18800  26.29600 UNK  162    0.00000
 1438  152 TRP  CE3   36.74200  19.48100  25.50200 UNK  162    0.00000
 1439  152 TRP  CZ2   39.23100  18.19600  25.02600 UNK  162    0.00000
 1440  152 TRP  CZ3   37.33800  19.49000  24.24400 UNK  162    0.00000
 1441  152 TRP  CH2   38.57300  18.84800  24.01900 UNK  162    0.00000
 1442  152 TRP  HN    33.55560  20.18370  29.17430 UNK  162    0.00000
 1443  153 GLU  N     36.77800  21.92000  27.53300 UNK  163    0.00000
 1444  153 GLU  CA    36.83400  22.81300  26.38100 UNK  163    0.00000
 1445  153 GLU  C     38.24500  22.95700  25.84400 UNK  163    0.00000
 1446  153 GLU  O     39.20800  22.91200  26.60300 UNK  163    0.00000
 1447  153 GLU  CB    36.29700  24.20100  26.74900 UNK  163    0.00000
 1448  153 GLU  CG    36.23900  25.17500  25.58900 UNK  163    0.00000
 1449  153 GLU  CD    35.53500  26.47500  25.95400 UNK  163    0.00000
 1450  153 GLU  OE1   36.19500  27.38400  26.51400 UNK  163    0.00000
 1451  153 GLU  OE2   34.31500  26.58000  25.69300 UNK  163    0.00000
 1452  153 GLU  HN    37.61010  21.71700  28.03930 UNK  163    0.00000
 1453  154 SER  N     38.36800  23.15400  24.54500 UNK  164    0.00000
 1454  154 SER  CA    39.67700  23.35500  23.95000 UNK  164    0.00000
 1455  154 SER  C     39.57300  23.96300  22.55500 UNK  164    0.00000
 1456  154 SER  O     38.66900  23.62100  21.77800 UNK  164    0.00000
 1457  154 SER  CB    40.45100  22.03700  23.89500 UNK  164    0.00000
 1458  154 SER  OG    41.71900  22.20500  23.28500 UNK  164    0.00000
 1459  154 SER  HN    37.55700  23.16490  23.96860 UNK  164    0.00000
 1460  154 SER  HG    42.11440  21.31750  23.09480 UNK  164    0.00000
 1461  155 SER  N     40.45000  24.92900  22.28800 UNK  165    0.00000
 1462  155 SER  CA    40.54300  25.57400  20.98800 UNK  165    0.00000
 1463  155 SER  C     41.82100  25.01100  20.41400 UNK  165    0.00000
 1464  155 SER  O     42.46900  25.61900  19.56800 UNK  165    0.00000
 1465  155 SER  CB    40.65800  27.08600  21.14100 UNK  165    0.00000
 1466  155 SER  OG    39.49400  27.58800  21.77100 UNK  165    0.00000
 1467  155 SER  HN    41.06890  25.22230  23.00980 UNK  165    0.00000
 1468  155 SER  HG    38.93120  26.83260  22.07560 UNK  165    0.00000
 1469  156 ALA  N     42.15600  23.81200  20.87300 UNK  166    0.00000
 1470  156 ALA  CA    43.36300  23.12700  20.45800 UNK  166    0.00000
 1471  156 ALA  C     44.53600  23.91600  21.05800 UNK  166    0.00000
 1472  156 ALA  O     44.44600  24.38400  22.19800 UNK  166    0.00000
 1473  156 ALA  CB    43.42800  23.04300  18.94300 UNK  166    0.00000
 1474  156 ALA  HN    41.55450  23.36580  21.52810 UNK  166    0.00000
 1475  157 GLY  N     45.64000  24.04600  20.34500 UNK  167    0.00000
 1476  157 GLY  CA    46.75300  24.78800  20.91200 UNK  167    0.00000
 1477  157 GLY  C     47.52100  24.09100  22.02700 UNK  167    0.00000
 1478  157 GLY  O     48.33400  24.72200  22.70400 UNK  167    0.00000
 1479  157 GLY  HN    45.70820  23.64380  19.43750 UNK  167    0.00000
 1480  158 GLY  N     47.24700  22.80800  22.25700 UNK  168    0.00000
 1481  158 GLY  CA    47.98400  22.06100  23.26800 UNK  168    0.00000
 1482  158 GLY  C     47.41500  21.93000  24.66200 UNK  168    0.00000
 1483  158 GLY  O     47.93600  21.15200  25.46400 UNK  168    0.00000
 1484  158 GLY  HN    46.53220  22.35530  21.73340 UNK  168    0.00000
 1485  159 SER  N     46.36800  22.68000  24.97300 UNK  169    0.00000
 1486  159 SER  CA    45.74900  22.61800  26.29400 UNK  169    0.00000
 1487  159 SER  C     44.23900  22.46900  26.22000 UNK  169    0.00000
 1488  159 SER  O     43.63500  22.64700  25.15100 UNK  169    0.00000
 1489  159 SER  CB    46.04700  23.89800  27.08600 UNK  169    0.00000
 1490  159 SER  OG    47.43300  24.08100  27.29600 UNK  169    0.00000
 1491  159 SER  HN    45.99470  23.30010  24.29030 UNK  169    0.00000
 1492  159 SER  HG    47.87640  23.19840  27.36320 UNK  169    0.00000
 1493  160 PHE  N     43.65600  22.08300  27.35300 UNK  170    0.00000
 1494  160 PHE  CA    42.21200  21.96900  27.51200 UNK  170    0.00000
 1495  160 PHE  C     41.90200  22.30700  28.96400 UNK  170    0.00000
 1496  160 PHE  O     42.79800  22.26900  29.81600 UNK  170    0.00000
 1497  160 PHE  CB    41.66100  20.57900  27.11100 UNK  170    0.00000
 1498  160 PHE  CG    41.99800  19.45100  28.06200 UNK  170    0.00000
 1499  160 PHE  CD1   41.17700  19.16100  29.15400 UNK  170    0.00000
 1500  160 PHE  CD2   43.07700  18.60600  27.79900 UNK  170    0.00000
 1501  160 PHE  CE1   41.42200  18.04000  29.96300 UNK  170    0.00000
 1502  160 PHE  CE2   43.32600  17.48600  28.60100 UNK  170    0.00000
 1503  160 PHE  CZ    42.49000  17.20100  29.68700 UNK  170    0.00000
 1504  160 PHE  HN    44.23570  21.86110  28.13060 UNK  170    0.00000
 1505  161 THR  N     40.67400  22.73200  29.23300 UNK  171    0.00000
 1506  161 THR  CA    40.28500  23.05000  30.59800 UNK  171    0.00000
 1507  161 THR  C     39.09400  22.20200  31.03600 UNK  171    0.00000
 1508  161 THR  O     38.35900  21.65800  30.20300 UNK  171    0.00000
 1509  161 THR  CB    39.91300  24.56600  30.79900 UNK  171    0.00000
 1510  161 THR  OG1   38.83400  24.93800  29.93200 UNK  171    0.00000
 1511  161 THR  CG2   41.11000  25.47300  30.55600 UNK  171    0.00000
 1512  161 THR  HN    40.01420  22.83390  28.49520 UNK  171    0.00000
 1513  161 THR  HG1   38.39640  24.12250  29.58040 UNK  171    0.00000
 1514  162 VAL  N     38.93300  22.07900  32.34700 UNK  172    0.00000
 1515  162 VAL  CA    37.82300  21.35300  32.93800 UNK  172    0.00000
 1516  162 VAL  C     37.35700  22.19400  34.13200 UNK  172    0.00000
 1517  162 VAL  O     38.17500  22.66000  34.93700 UNK  172    0.00000
 1518  162 VAL  CB    38.23700  19.93200  33.41900 UNK  172    0.00000
 1519  162 VAL  CG1   37.07600  19.27200  34.17100 UNK  172    0.00000
 1520  162 VAL  CG2   38.64200  19.06300  32.21600 UNK  172    0.00000
 1521  162 VAL  HN    39.60110  22.50210  32.95090 UNK  172    0.00000
 1522  163 ARG  N     36.05400  22.42800  34.21900 UNK  173    0.00000
 1523  163 ARG  CA    35.47200  23.21500  35.30500 UNK  173    0.00000
 1524  163 ARG  C     34.04300  22.73000  35.50300 UNK  173    0.00000
 1525  163 ARG  O     33.45700  22.14100  34.59400 UNK  173    0.00000
 1526  163 ARG  CB    35.44500  24.70600  34.93400 UNK  173    0.00000
 1527  163 ARG  CG    34.41500  25.06600  33.84100 UNK  173    0.00000
 1528  163 ARG  CD    34.62600  26.46100  33.27200 UNK  173    0.00000
 1529  163 ARG  NE    35.83200  26.54700  32.44100 UNK  173    0.00000
 1530  163 ARG  CZ    36.53900  27.66100  32.23700 UNK  173    0.00000
 1531  163 ARG  NH1   36.17500  28.81000  32.80000 UNK  173    0.00000
 1532  163 ARG  NH2   37.63100  27.61900  31.48600 UNK  173    0.00000
 1533  163 ARG  HN    35.45160  22.05470  33.52050 UNK  173    0.00000
 1534  163 ARG  HE    36.14610  25.71390  31.99680 UNK  173    0.00000
 1535  163 ARG  HH11  35.36780  28.84580  33.38060 UNK  173    0.00000
 1536  163 ARG  HH12  36.71000  29.63360  32.64050 UNK  173    0.00000
 1537  163 ARG  HH21  37.92070  26.75950  31.07690 UNK  173    0.00000
 1538  163 ARG  HH22  38.16070  28.44700  31.33150 UNK  173    0.00000
 1539  164 THR  N     33.49600  22.93400  36.69800 UNK  174    0.00000
 1540  164 THR  CA    32.12500  22.54100  36.97300 UNK  174    0.00000
 1541  164 THR  C     31.23900  23.39900  36.09100 UNK  174    0.00000
 1542  164 THR  O     31.47500  24.59400  35.94100 UNK  174    0.00000
 1543  164 THR  CB    31.76300  22.76300  38.45200 UNK  174    0.00000
 1544  164 THR  OG1   32.18000  24.08100  38.85700 UNK  174    0.00000
 1545  164 THR  CG2   32.42800  21.70600  39.31700 UNK  174    0.00000
 1546  164 THR  HN    34.03510  23.36310  37.41580 UNK  174    0.00000
 1547  164 THR  HG1   31.38240  24.64160  39.02930 UNK  174    0.00000
 1548  165 ASP  N     30.25600  22.78600  35.45200 UNK  175    0.00000
 1549  165 ASP  CA    29.37300  23.53200  34.57600 UNK  175    0.00000
 1550  165 ASP  C     28.29200  24.27000  35.36500 UNK  175    0.00000
 1551  165 ASP  O     27.60300  23.68000  36.20500 UNK  175    0.00000
 1552  165 ASP  CB    28.73400  22.61200  33.53800 UNK  175    0.00000
 1553  165 ASP  CG    27.87100  23.36500  32.55800 UNK  175    0.00000
 1554  165 ASP  OD1   28.20300  24.51900  32.22600 UNK  175    0.00000
 1555  165 ASP  OD2   26.85200  22.81800  32.11800 UNK  175    0.00000
 1556  165 ASP  HN    30.12170  21.80760  35.57310 UNK  175    0.00000
 1557  166 THR  N     28.15700  25.56600  35.10100 UNK  176    0.00000
 1558  166 THR  CA    27.15300  26.37200  35.78100 UNK  176    0.00000
 1559  166 THR  C     26.03700  26.74200  34.81300 UNK  176    0.00000
 1560  166 THR  O     25.21500  27.61200  35.09900 UNK  176    0.00000
 1561  166 THR  CB    27.77000  27.64600  36.36700 UNK  176    0.00000
 1562  166 THR  OG1   28.38000  28.40500  35.31300 UNK  176    0.00000
 1563  166 THR  CG2   28.80600  27.29100  37.41800 UNK  176    0.00000
 1564  166 THR  HN    28.75220  25.99240  34.42730 UNK  176    0.00000
 1565  166 THR  HG1   27.67580  28.81160  34.74830 UNK  176    0.00000
 1566  167 GLY  N     26.02100  26.07700  33.66000 UNK  177    0.00000
 1567  167 GLY  CA    24.99700  26.31500  32.65900 UNK  177    0.00000
 1568  167 GLY  C     23.76000  25.51100  33.01100 UNK  177    0.00000
 1569  167 GLY  O     23.64000  25.03400  34.14300 UNK  177    0.00000
 1570  167 GLY  HN    26.72800  25.40040  33.47990 UNK  177    0.00000
 1571  168 GLU  N     22.86400  25.33000  32.04100 UNK  178    0.00000
 1572  168 GLU  CA    21.62100  24.58600  32.24700 UNK  178    0.00000
 1573  168 GLU  C     21.90700  23.14200  32.66100 UNK  178    0.00000
 1574  168 GLU  O     22.63200  22.42500  31.96100 UNK  178    0.00000
 1575  168 GLU  CB    20.77100  24.60600  30.96800 UNK  178    0.00000
 1576  168 GLU  CG    19.42800  23.87400  31.09200 UNK  178    0.00000
 1577  168 GLU  CD    18.61400  23.86000  29.79000 UNK  178    0.00000
 1578  168 GLU  OE1   18.70000  24.83900  29.00800 UNK  178    0.00000
 1579  168 GLU  OE2   17.87900  22.87300  29.55500 UNK  178    0.00000
 1580  168 GLU  HN    23.04740  25.71560  31.14230 UNK  178    0.00000
 1581  169 PRO  N     21.36600  22.70800  33.81700 UNK  179    0.00000
 1582  169 PRO  CA    21.57000  21.34500  34.31200 UNK  179    0.00000
 1583  169 PRO  C     21.01100  20.31500  33.34300 UNK  179    0.00000
 1584  169 PRO  O     19.97600  20.54700  32.70200 UNK  179    0.00000
 1585  169 PRO  CB    20.77500  21.33500  35.61600 UNK  179    0.00000
 1586  169 PRO  CG    20.83600  22.74500  36.06600 UNK  179    0.00000
 1587  169 PRO  CD    20.58400  23.49200  34.78800 UNK  179    0.00000
 1588  170 MET  N     21.73600  19.21000  33.20000 UNK  180    0.00000
 1589  170 MET  CA    21.33600  18.09000  32.34500 UNK  180    0.00000
 1590  170 MET  C     21.04700  16.93300  33.29500 UNK  180    0.00000
 1591  170 MET  O     21.71400  16.79000  34.32100 UNK  180    0.00000
 1592  170 MET  CB    22.47100  17.64500  31.42000 UNK  180    0.00000
 1593  170 MET  CG    22.74100  18.52800  30.22000 UNK  180    0.00000
 1594  170 MET  SD    23.80600  17.64600  29.05200 UNK  180    0.00000
 1595  170 MET  CE    25.04000  17.02200  30.11200 UNK  180    0.00000
 1596  170 MET  HN    22.59390  19.14020  33.69910 UNK  180    0.00000
 1597  171 GLY  N     20.06200  16.11100  32.95200 UNK  181    0.00000
 1598  171 GLY  CA    19.73000  14.97500  33.78800 UNK  181    0.00000
 1599  171 GLY  C     20.89600  14.00700  33.81500 UNK  181    0.00000
 1600  171 GLY  O     21.40300  13.67200  34.89100 UNK  181    0.00000
 1601  171 GLY  HN    19.54880  16.27620  32.11570 UNK  181    0.00000
 1602  172 ARG  N     21.34900  13.60400  32.62300 UNK  182    0.00000
 1603  172 ARG  CA    22.46300  12.67000  32.46100 UNK  182    0.00000
 1604  172 ARG  C     22.79700  12.62200  30.97400 UNK  182    0.00000
 1605  172 ARG  O     21.90200  12.62700  30.13400 UNK  182    0.00000
 1606  172 ARG  CB    22.03700  11.26800  32.90400 UNK  182    0.00000
 1607  172 ARG  CG    23.08100  10.17200  32.67200 UNK  182    0.00000
 1608  172 ARG  CD    22.42200   8.79500  32.67300 UNK  182    0.00000
 1609  172 ARG  NE    21.53200   8.63000  31.51600 UNK  182    0.00000
 1610  172 ARG  CZ    20.20900   8.50600  31.58200 UNK  182    0.00000
 1611  172 ARG  NH1   19.58500   8.52300  32.76000 UNK  182    0.00000
 1612  172 ARG  NH2   19.51100   8.35500  30.46400 UNK  182    0.00000
 1613  172 ARG  HN    20.90590  13.95730  31.80510 UNK  182    0.00000
 1614  172 ARG  HE    21.95080   8.60940  30.61370 UNK  182    0.00000
 1615  172 ARG  HH11  20.10910   8.62910  33.59910 UNK  182    0.00000
 1616  172 ARG  HH12  18.59520   8.42960  32.80010 UNK  182    0.00000
 1617  172 ARG  HH21  19.97730   8.33520  29.58520 UNK  182    0.00000
 1618  172 ARG  HH22  18.52120   8.26160  30.50420 UNK  182    0.00000
 1619  173 GLY  N     24.07700  12.57500  30.64000 UNK  183    0.00000
 1620  173 GLY  CA    24.43800  12.51000  29.23900 UNK  183    0.00000
 1621  173 GLY  C     25.62800  13.36400  28.88200 UNK  183    0.00000
 1622  173 GLY  O     26.36600  13.81300  29.75200 UNK  183    0.00000
 1623  173 GLY  HN    24.78180  12.58420  31.34220 UNK  183    0.00000
 1624  174 THR  N     25.78800  13.62500  27.59200 UNK  184    0.00000
 1625  174 THR  CA    26.91000  14.41000  27.11200 UNK  184    0.00000
 1626  174 THR  C     26.41500  15.30700  26.01100 UNK  184    0.00000
 1627  174 THR  O     25.55200  14.92100  25.22900 UNK  184    0.00000
 1628  174 THR  CB    28.05300  13.48600  26.60300 UNK  184    0.00000
 1629  174 THR  OG1   28.55000  12.71300  27.70100 UNK  184    0.00000
 1630  174 THR  CG2   29.19700  14.29300  26.01400 UNK  184    0.00000
 1631  174 THR  HN    25.12420  13.27490  26.93870 UNK  184    0.00000
 1632  174 THR  HG1   27.78950  12.34810  28.21930 UNK  184    0.00000
 1633  175 LYS  N     26.95700  16.51500  25.97300 UNK  185    0.00000
 1634  175 LYS  CA    26.58600  17.50600  24.99200 UNK  185    0.00000
 1635  175 LYS  C     27.88700  18.05900  24.41300 UNK  185    0.00000
 1636  175 LYS  O     28.71900  18.59100  25.15200 UNK  185    0.00000
 1637  175 LYS  CB    25.76500  18.59800  25.69200 UNK  185    0.00000
 1638  175 LYS  CG    25.40900  19.79100  24.84800 UNK  185    0.00000
 1639  175 LYS  CD    24.34700  20.67000  25.53300 UNK  185    0.00000
 1640  175 LYS  CE    24.78500  21.16100  26.89800 UNK  185    0.00000
 1641  175 LYS  NZ    23.76900  22.08000  27.51100 UNK  185    0.00000
 1642  175 LYS  HN    27.64870  16.74880  26.64900 UNK  185    0.00000
 1643  175 LYS  HZ1   23.02720  21.52290  27.95860 UNK  185    0.00000
 1644  175 LYS  HZ2   24.22570  22.67410  28.21760 UNK  185    0.00000
 1645  175 LYS  HZ3   23.35670  22.67380  26.77730 UNK  185    0.00000
 1646  176 VAL  N     28.09400  17.83100  23.12000 UNK  186    0.00000
 1647  176 VAL  CA    29.27700  18.30900  22.40900 UNK  186    0.00000
 1648  176 VAL  C     28.86100  19.54100  21.59800 UNK  186    0.00000
 1649  176 VAL  O     28.00000  19.45500  20.72900 UNK  186    0.00000
 1650  176 VAL  CB    29.85200  17.21700  21.44900 UNK  186    0.00000
 1651  176 VAL  CG1   31.01500  17.76600  20.63600 UNK  186    0.00000
 1652  176 VAL  CG2   30.31700  16.00400  22.23600 UNK  186    0.00000
 1653  176 VAL  HN    27.41280  17.31160  22.61390 UNK  186    0.00000
 1654  177 ILE  N     29.44800  20.68600  21.92100 UNK  187    0.00000
 1655  177 ILE  CA    29.16600  21.94400  21.23900 UNK  187    0.00000
 1656  177 ILE  C     30.33900  22.27900  20.31000 UNK  187    0.00000
 1657  177 ILE  O     31.45800  22.52200  20.76300 UNK  187    0.00000
 1658  177 ILE  CB    28.98400  23.11300  22.25600 UNK  187    0.00000
 1659  177 ILE  CG1   27.86300  22.77600  23.24400 UNK  187    0.00000
 1660  177 ILE  CG2   28.68800  24.40900  21.52800 UNK  187    0.00000
 1661  177 ILE  CD1   27.85000  23.63200  24.49500 UNK  187    0.00000
 1662  177 ILE  HN    30.11120  20.68660  22.66270 UNK  187    0.00000
 1663  178 LEU  N     30.05600  22.31800  19.01500 UNK  188    0.00000
 1664  178 LEU  CA    31.06200  22.61900  18.00800 UNK  188    0.00000
 1665  178 LEU  C     31.00400  24.09000  17.61700 UNK  188    0.00000
 1666  178 LEU  O     29.98100  24.54300  17.09100 UNK  188    0.00000
 1667  178 LEU  CB    30.80000  21.76000  16.76900 UNK  188    0.00000
 1668  178 LEU  CG    30.73900  20.24300  16.97800 UNK  188    0.00000
 1669  178 LEU  CD1   30.41200  19.55400  15.66500 UNK  188    0.00000
 1670  178 LEU  CD2   32.07500  19.75100  17.52000 UNK  188    0.00000
 1671  178 LEU  HN    29.12300  22.13500  18.72180 UNK  188    0.00000
 1672  179 HIS  N     32.06000  24.85400  17.91000 UNK  189    0.00000
 1673  179 HIS  CA    32.08900  26.26700  17.51000 UNK  189    0.00000
 1674  179 HIS  C     32.73300  26.22300  16.13200 UNK  189    0.00000
 1675  179 HIS  O     33.94700  26.10900  16.00700 UNK  189    0.00000
 1676  179 HIS  CB    32.92400  27.11300  18.48600 UNK  189    0.00000
 1677  179 HIS  CG    32.41900  27.07000  19.89700 UNK  189    0.00000
 1678  179 HIS  ND1   32.56600  25.96100  20.70200 UNK  189    0.00000
 1679  179 HIS  CD2   31.72500  27.97600  20.62300 UNK  189    0.00000
 1680  179 HIS  CE1   31.98200  26.18400  21.86800 UNK  189    0.00000
 1681  179 HIS  NE2   31.46500  27.40100  21.84300 UNK  189    0.00000
 1682  179 HIS  HN    32.83150  24.46350  18.40220 UNK  189    0.00000
 1683  179 HIS  HD1   33.03780  25.12320  20.44610 UNK  189    0.00000
 1684  180 LEU  N     31.89800  26.25700  15.10400 UNK  190    0.00000
 1685  180 LEU  CA    32.35000  26.13500  13.72700 UNK  190    0.00000
 1686  180 LEU  C     33.23500  27.23200  13.14500 UNK  190    0.00000
 1687  180 LEU  O     33.08300  28.42100  13.44600 UNK  190    0.00000
 1688  180 LEU  CB    31.14800  25.91800  12.79300 UNK  190    0.00000
 1689  180 LEU  CG    30.14600  24.80800  13.11900 UNK  190    0.00000
 1690  180 LEU  CD1   29.05300  24.84000  12.08600 UNK  190    0.00000
 1691  180 LEU  CD2   30.83400  23.42800  13.14800 UNK  190    0.00000
 1692  180 LEU  HN    30.92540  26.37020  15.28060 UNK  190    0.00000
 1693  181 LYS  N     34.16100  26.80300  12.29300 UNK  191    0.00000
 1694  181 LYS  CA    35.06800  27.70200  11.58400 UNK  191    0.00000
 1695  181 LYS  C     34.20200  28.38600  10.51300 UNK  191    0.00000
 1696  181 LYS  O     33.27400  27.76600   9.96200 UNK  191    0.00000
 1697  181 LYS  CB    36.19100  26.89300  10.90300 UNK  191    0.00000
 1698  181 LYS  CG    37.11800  26.13000  11.85300 UNK  191    0.00000
 1699  181 LYS  CD    37.93700  25.07800  11.08400 UNK  191    0.00000
 1700  181 LYS  CE    38.80700  24.23000  12.01500 UNK  191    0.00000
 1701  181 LYS  NZ    39.72200  23.28500  11.29500 UNK  191    0.00000
 1702  181 LYS  HN    34.23980  25.82450  12.13080 UNK  191    0.00000
 1703  181 LYS  HZ1   39.16260  22.59710  10.77090 UNK  191    0.00000
 1704  181 LYS  HZ2   40.31620  23.81410  10.64080 UNK  191    0.00000
 1705  181 LYS  HZ3   40.31590  22.79460  11.97890 UNK  191    0.00000
 1706  182 GLU  N     34.53000  29.63500  10.19000 UNK  192    0.00000
 1707  182 GLU  CA    33.77800  30.42100   9.20500 UNK  192    0.00000
 1708  182 GLU  C     33.38800  29.75700   7.89000 UNK  192    0.00000
 1709  182 GLU  O     32.30600  30.01000   7.37600 UNK  192    0.00000
 1710  182 GLU  CB    34.48300  31.75000   8.91500 UNK  192    0.00000
 1711  182 GLU  CG    36.02000  31.70700   8.81000 UNK  192    0.00000
 1712  182 GLU  CD    36.56500  30.91200   7.61800 UNK  192    0.00000
 1713  182 GLU  OE1   36.34700  31.33600   6.45900 UNK  192    0.00000
 1714  182 GLU  OE2   37.23900  29.87700   7.84700 UNK  192    0.00000
 1715  182 GLU  HN    35.31650  30.05240  10.63420 UNK  192    0.00000
 1716  183 ASP  N     34.25400  28.91300   7.34200 UNK  193    0.00000
 1717  183 ASP  CA    33.96600  28.24000   6.07500 UNK  193    0.00000
 1718  183 ASP  C     33.30500  26.84800   6.19400 UNK  193    0.00000
 1719  183 ASP  O     33.16200  26.13100   5.18900 UNK  193    0.00000
 1720  183 ASP  CB    35.23500  28.15100   5.21900 UNK  193    0.00000
 1721  183 ASP  CG    36.30100  27.25900   5.83600 UNK  193    0.00000
 1722  183 ASP  OD1   36.27900  27.01400   7.06500 UNK  193    0.00000
 1723  183 ASP  OD2   37.16900  26.79100   5.07600 UNK  193    0.00000
 1724  183 ASP  HN    35.11760  28.73420   7.80280 UNK  193    0.00000
 1725  184 GLN  N     32.90100  26.47500   7.40700 UNK  194    0.00000
 1726  184 GLN  CA    32.26100  25.18500   7.63500 UNK  194    0.00000
 1727  184 GLN  C     30.82700  25.35900   8.12000 UNK  194    0.00000
 1728  184 GLN  O     30.28900  24.46700   8.78300 UNK  194    0.00000
 1729  184 GLN  CB    33.05300  24.35800   8.66400 UNK  194    0.00000
 1730  184 GLN  CG    34.51100  24.08000   8.28600 UNK  194    0.00000
 1731  184 GLN  CD    34.65300  23.32200   6.98700 UNK  194    0.00000
 1732  184 GLN  OE1   35.44000  23.69700   6.11800 UNK  194    0.00000
 1733  184 GLN  NE2   33.89400  22.25500   6.84000 UNK  194    0.00000
 1734  184 GLN  HN    33.03920  27.09130   8.17580 UNK  194    0.00000
 1735  184 GLN  HE21  33.26800  21.98600   7.56510 UNK  194    0.00000
 1736  184 GLN  HE22  33.94680  21.71830   6.00390 UNK  194    0.00000
 1737  185 THR  N     30.18800  26.47100   7.75000 UNK  195    0.00000
 1738  185 THR  CA    28.81100  26.74300   8.18400 UNK  195    0.00000
 1739  185 THR  C     27.72500  25.91700   7.49600 UNK  195    0.00000
 1740  185 THR  O     26.55600  25.97200   7.88700 UNK  195    0.00000
 1741  185 THR  CB    28.44600  28.24400   8.07000 UNK  195    0.00000
 1742  185 THR  OG1   28.47300  28.64400   6.69400 UNK  195    0.00000
 1743  185 THR  CG2   29.42000  29.09900   8.88200 UNK  195    0.00000
 1744  185 THR  HN    30.65420  27.12970   7.16790 UNK  195    0.00000
 1745  185 THR  HG1   27.54620  28.74110   6.35980 UNK  195    0.00000
 1746  186 GLU  N     28.08900  25.16900   6.46100 UNK  196    0.00000
 1747  186 GLU  CA    27.11300  24.32900   5.78200 UNK  196    0.00000
 1748  186 GLU  C     26.50300  23.31300   6.75000 UNK  196    0.00000
 1749  186 GLU  O     25.39300  22.82500   6.53700 UNK  196    0.00000
 1750  186 GLU  CB    27.75700  23.59400   4.61100 UNK  196    0.00000
 1751  186 GLU  CG    28.79200  22.55600   5.00300 UNK  196    0.00000
 1752  186 GLU  CD    29.54100  22.02500   3.80600 UNK  196    0.00000
 1753  186 GLU  OE1   30.48400  22.70000   3.36100 UNK  196    0.00000
 1754  186 GLU  OE2   29.18800  20.94900   3.29900 UNK  196    0.00000
 1755  186 GLU  HN    29.03340  25.18270   6.14800 UNK  196    0.00000
 1756  187 TYR  N     27.22200  23.01900   7.83000 UNK  197    0.00000
 1757  187 TYR  CA    26.74900  22.05900   8.81600 UNK  197    0.00000
 1758  187 TYR  C     25.71500  22.61100   9.78300 UNK  197    0.00000
 1759  187 TYR  O     25.36100  21.95500  10.75500 UNK  197    0.00000
 1760  187 TYR  CB    27.93000  21.40100   9.53500 UNK  197    0.00000
 1761  187 TYR  CG    28.85200  20.72800   8.53900 UNK  197    0.00000
 1762  187 TYR  CD1   28.42000  19.61600   7.81100 UNK  197    0.00000
 1763  187 TYR  CD2   30.11400  21.24600   8.26200 UNK  197    0.00000
 1764  187 TYR  CE1   29.21200  19.04400   6.83500 UNK  197    0.00000
 1765  187 TYR  CE2   30.91800  20.67800   7.27800 UNK  197    0.00000
 1766  187 TYR  CZ    30.45600  19.57900   6.57000 UNK  197    0.00000
 1767  187 TYR  OH    31.22600  19.01000   5.58600 UNK  197    0.00000
 1768  187 TYR  HN    28.10110  23.46460   7.96640 UNK  197    0.00000
 1769  187 TYR  HH    30.89740  18.25550   5.09750 UNK  197    0.00000
 1770  188 LEU  N     25.25800  23.83100   9.52200 UNK  198    0.00000
 1771  188 LEU  CA    24.21500  24.46400  10.32400 UNK  198    0.00000
 1772  188 LEU  C     22.94600  24.43600   9.47700 UNK  198    0.00000
 1773  188 LEU  O     21.91200  24.95500   9.88600 UNK  198    0.00000
 1774  188 LEU  CB    24.54600  25.92400  10.62800 UNK  198    0.00000
 1775  188 LEU  CG    25.83100  26.26500  11.38300 UNK  198    0.00000
 1776  188 LEU  CD1   26.04400  27.77300  11.36800 UNK  198    0.00000
 1777  188 LEU  CD2   25.76800  25.71600  12.80000 UNK  198    0.00000
 1778  188 LEU  HN    25.64050  24.33150   8.75180 UNK  198    0.00000
 1779  189 GLU  N     23.03900  23.86400   8.28100 UNK  199    0.00000
 1780  189 GLU  CA    21.90300  23.78400   7.36800 UNK  199    0.00000
 1781  189 GLU  C     21.15500  22.47500   7.52300 UNK  199    0.00000
 1782  189 GLU  O     21.74900  21.39600   7.41900 UNK  199    0.00000
 1783  189 GLU  CB    22.37200  23.93400   5.92300 UNK  199    0.00000
 1784  189 GLU  CG    22.92600  25.31100   5.60100 UNK  199    0.00000
 1785  189 GLU  CD    23.79700  25.31300   4.36000 UNK  199    0.00000
 1786  189 GLU  OE1   23.60600  24.43400   3.48100 UNK  199    0.00000
 1787  189 GLU  OE2   24.68800  26.18900   4.27000 UNK  199    0.00000
 1788  189 GLU  HN    23.91140  23.47770   7.99880 UNK  199    0.00000
 1789  190 GLU  N     19.84100  22.57100   7.70800 UNK  200    0.00000
 1790  190 GLU  CA    19.02000  21.38200   7.88100 UNK  200    0.00000
 1791  190 GLU  C     19.15500  20.35400   6.74900 UNK  200    0.00000
 1792  190 GLU  O     19.23100  19.15200   7.01900 UNK  200    0.00000
 1793  190 GLU  CB    17.54500  21.74400   8.11800 UNK  200    0.00000
 1794  190 GLU  CG    16.92100  22.64700   7.06100 UNK  200    0.00000
 1795  190 GLU  CD    16.82200  24.11100   7.50000 UNK  200    0.00000
 1796  190 GLU  OE1   17.77300  24.63600   8.13400 UNK  200    0.00000
 1797  190 GLU  OE2   15.78500  24.74100   7.19800 UNK  200    0.00000
 1798  190 GLU  HN    19.41330  23.46910   7.72840 UNK  200    0.00000
 1799  191 ARG  N     19.21100  20.79900   5.49400 UNK  201    0.00000
 1800  191 ARG  CA    19.34300  19.83500   4.39800 UNK  201    0.00000
 1801  191 ARG  C     20.66900  19.07900   4.45500 UNK  201    0.00000
 1802  191 ARG  O     20.71600  17.86600   4.22100 UNK  201    0.00000
 1803  191 ARG  CB    19.20800  20.49700   3.02800 UNK  201    0.00000
 1804  191 ARG  CG    19.08800  19.47200   1.90700 UNK  201    0.00000
 1805  191 ARG  CD    19.33100  20.07000   0.53000 UNK  201    0.00000
 1806  191 ARG  NE    18.37800  21.12000   0.19300 UNK  201    0.00000
 1807  191 ARG  CZ    17.10400  20.91000  -0.12500 UNK  201    0.00000
 1808  191 ARG  NH1   16.61000  19.67700  -0.15100 UNK  201    0.00000
 1809  191 ARG  NH2   16.32500  21.93900  -0.42700 UNK  201    0.00000
 1810  191 ARG  HN    19.16370  21.77440   5.30330 UNK  201    0.00000
 1811  191 ARG  HE    18.70360  22.06020   0.20150 UNK  201    0.00000
 1812  191 ARG  HH11  17.19440  18.90220   0.06850 UNK  201    0.00000
 1813  191 ARG  HH12  15.65560  19.52840  -0.39000 UNK  201    0.00000
 1814  191 ARG  HH21  16.69420  22.86290  -0.41500 UNK  201    0.00000
 1815  191 ARG  HH22  15.37100  21.78760  -0.66570 UNK  201    0.00000
 1816  192 ARG  N     21.74400  19.80400   4.76100 UNK  202    0.00000
 1817  192 ARG  CA    23.08500  19.22300   4.84700 UNK  202    0.00000
 1818  192 ARG  C     23.21200  18.22800   6.02000 UNK  202    0.00000
 1819  192 ARG  O     23.80600  17.14900   5.88000 UNK  202    0.00000
 1820  192 ARG  CB    24.12200  20.35000   4.96900 UNK  202    0.00000
 1821  192 ARG  CG    25.58000  19.90500   4.97700 UNK  202    0.00000
 1822  192 ARG  CD    25.97800  19.22400   3.67300 UNK  202    0.00000
 1823  192 ARG  NE    27.41200  18.97400   3.63400 UNK  202    0.00000
 1824  192 ARG  CZ    27.97400  17.88100   3.14000 UNK  202    0.00000
 1825  192 ARG  NH1   27.22300  16.90900   2.63300 UNK  202    0.00000
 1826  192 ARG  NH2   29.29400  17.77400   3.13400 UNK  202    0.00000
 1827  192 ARG  HN    21.63120  20.77670   4.93770 UNK  202    0.00000
 1828  192 ARG  HE    28.01300  19.67470   4.00520 UNK  202    0.00000
 1829  192 ARG  HH11  26.23220  16.99970   2.62290 UNK  202    0.00000
 1830  192 ARG  HH12  27.65150  16.09050   2.26350 UNK  202    0.00000
 1831  192 ARG  HH21  29.85450  18.51090   3.49850 UNK  202    0.00000
 1832  192 ARG  HH22  29.72520  16.95670   2.76500 UNK  202    0.00000
 1833  193 ILE  N     22.64100  18.58300   7.16800 UNK  203    0.00000
 1834  193 ILE  CA    22.68300  17.71000   8.34000 UNK  203    0.00000
 1835  193 ILE  C     21.89500  16.43400   8.06800 UNK  203    0.00000
 1836  193 ILE  O     22.33900  15.33600   8.39900 UNK  203    0.00000
 1837  193 ILE  CB    22.10900  18.41400   9.58400 UNK  203    0.00000
 1838  193 ILE  CG1   22.99300  19.61400   9.94200 UNK  203    0.00000
 1839  193 ILE  CG2   21.97500  17.42000  10.76600 UNK  203    0.00000
 1840  193 ILE  CD1   22.44800  20.44700  11.06200 UNK  203    0.00000
 1841  193 ILE  HN    22.17590  19.46040   7.23020 UNK  203    0.00000
 1842  194 LYS  N     20.71900  16.58100   7.47000 UNK  204    0.00000
 1843  194 LYS  CA    19.90700  15.42000   7.15400 UNK  204    0.00000
 1844  194 LYS  C     20.61600  14.54100   6.13000 UNK  204    0.00000
 1845  194 LYS  O     20.60800  13.31100   6.24200 UNK  204    0.00000
 1846  194 LYS  CB    18.53000  15.85400   6.65900 UNK  204    0.00000
 1847  194 LYS  CG    17.66700  16.42900   7.78000 UNK  204    0.00000
 1848  194 LYS  CD    16.23600  16.57200   7.37100 UNK  204    0.00000
 1849  194 LYS  CE    16.06000  17.65100   6.36500 UNK  204    0.00000
 1850  194 LYS  NZ    14.67700  17.60100   5.84800 UNK  204    0.00000
 1851  194 LYS  HN    20.39250  17.49160   7.23720 UNK  204    0.00000
 1852  194 LYS  HZ1   14.38590  16.61900   5.73920 UNK  204    0.00000
 1853  194 LYS  HZ2   14.04580  18.07470   6.50990 UNK  204    0.00000
 1854  194 LYS  HZ3   14.63500  18.07450   4.93430 UNK  204    0.00000
 1855  195 GLU  N     21.26300  15.17600   5.15900 UNK  205    0.00000
 1856  195 GLU  CA    21.99400  14.45600   4.13500 UNK  205    0.00000
 1857  195 GLU  C     23.06900  13.55500   4.71900 UNK  205    0.00000
 1858  195 GLU  O     23.14100  12.36700   4.39400 UNK  205    0.00000
 1859  195 GLU  CB    22.66000  15.43000   3.16700 UNK  205    0.00000
 1860  195 GLU  CG    23.60500  14.74000   2.19500 UNK  205    0.00000
 1861  195 GLU  CD    24.21100  15.67900   1.19100 UNK  205    0.00000
 1862  195 GLU  OE1   24.56200  16.82100   1.55600 UNK  205    0.00000
 1863  195 GLU  OE2   24.34300  15.26800   0.02300 UNK  205    0.00000
 1864  195 GLU  HN    21.24540  16.17050   5.13400 UNK  205    0.00000
 1865  196 ILE  N     23.90300  14.10800   5.59100 UNK  206    0.00000
 1866  196 ILE  CA    24.97300  13.31500   6.15500 UNK  206    0.00000
 1867  196 ILE  C     24.54100  12.25300   7.16000 UNK  206    0.00000
 1868  196 ILE  O     25.14600  11.17600   7.22700 UNK  206    0.00000
 1869  196 ILE  CB    26.17600  14.19800   6.61700 UNK  206    0.00000
 1870  196 ILE  CG1   25.80900  15.11700   7.77400 UNK  206    0.00000
 1871  196 ILE  CG2   26.63500  15.06600   5.46200 UNK  206    0.00000
 1872  196 ILE  CD1   26.93400  16.08300   8.14600 UNK  206    0.00000
 1873  196 ILE  HN    23.79290  15.06110   5.85470 UNK  206    0.00000
 1874  197 VAL  N     23.44400  12.48700   7.86200 UNK  207    0.00000
 1875  197 VAL  CA    22.95900  11.48600   8.81100 UNK  207    0.00000
 1876  197 VAL  C     22.43500  10.28000   8.02100 UNK  207    0.00000
 1877  197 VAL  O     22.70800   9.12600   8.37000 UNK  207    0.00000
 1878  197 VAL  CB    21.84300  12.06400   9.74200 UNK  207    0.00000
 1879  197 VAL  CG1   21.17000  10.95500  10.55000 UNK  207    0.00000
 1880  197 VAL  CG2   22.45100  13.07400  10.70600 UNK  207    0.00000
 1881  197 VAL  HN    22.95000  13.34270   7.74430 UNK  207    0.00000
 1882  198 LYS  N     21.71600  10.55900   6.93400 UNK  208    0.00000
 1883  198 LYS  CA    21.15000   9.51500   6.08300 UNK  208    0.00000
 1884  198 LYS  C     22.27800   8.70200   5.45200 UNK  208    0.00000
 1885  198 LYS  O     22.21200   7.47900   5.37900 UNK  208    0.00000
 1886  198 LYS  CB    20.27200  10.14200   4.99000 UNK  208    0.00000
 1887  198 LYS  CG    19.59000   9.15700   4.05400 UNK  208    0.00000
 1888  198 LYS  CD    18.66500   8.20500   4.80500 UNK  208    0.00000
 1889  198 LYS  CE    17.75700   7.41800   3.85400 UNK  208    0.00000
 1890  198 LYS  NZ    16.89800   6.41500   4.56100 UNK  208    0.00000
 1891  198 LYS  HN    21.55920  11.51170   6.69360 UNK  208    0.00000
 1892  198 LYS  HZ1   15.90540   6.63990   4.40250 UNK  208    0.00000
 1893  198 LYS  HZ2   17.09900   5.47300   4.19610 UNK  208    0.00000
 1894  198 LYS  HZ3   17.09890   6.44240   5.57080 UNK  208    0.00000
 1895  199 LYS  N     23.32100   9.39300   5.01500 UNK  209    0.00000
 1896  199 LYS  CA    24.47100   8.75700   4.39000 UNK  209    0.00000
 1897  199 LYS  C     25.32600   7.91200   5.33000 UNK  209    0.00000
 1898  199 LYS  O     25.62900   6.76000   5.02700 UNK  209    0.00000
 1899  199 LYS  CB    25.36200   9.82600   3.74200 UNK  209    0.00000
 1900  199 LYS  CG    26.68000   9.30000   3.15000 UNK  209    0.00000
 1901  199 LYS  CD    26.47400   8.50800   1.86400 UNK  209    0.00000
 1902  199 LYS  CE    26.43200   9.42200   0.63700 UNK  209    0.00000
 1903  199 LYS  NZ    25.41500  10.51600   0.72900 UNK  209    0.00000
 1904  199 LYS  HN    23.31760  10.38260   5.11800 UNK  209    0.00000
 1905  199 LYS  HZ1   24.46910  10.10990   0.69480 UNK  209    0.00000
 1906  199 LYS  HZ2   25.53800  11.02530   1.61580 UNK  209    0.00000
 1907  199 LYS  HZ3   25.53800  11.16600  -0.06050 UNK  209    0.00000
 1908  200 HIS  N     25.68700   8.46500   6.48300 UNK  210    0.00000
 1909  200 HIS  CA    26.58500   7.76700   7.40500 UNK  210    0.00000
 1910  200 HIS  C     26.06900   7.22000   8.72800 UNK  210    0.00000
 1911  200 HIS  O     26.73600   6.38500   9.34300 UNK  210    0.00000
 1912  200 HIS  CB    27.74900   8.68300   7.77400 UNK  210    0.00000
 1913  200 HIS  CG    28.50000   9.23000   6.60600 UNK  210    0.00000
 1914  200 HIS  ND1   28.45300  10.56100   6.25700 UNK  210    0.00000
 1915  200 HIS  CD2   29.36000   8.64400   5.74200 UNK  210    0.00000
 1916  200 HIS  CE1   29.25500  10.77300   5.22900 UNK  210    0.00000
 1917  200 HIS  NE2   29.81700   9.62500   4.89600 UNK  210    0.00000
 1918  200 HIS  HN    25.34200   9.36680   6.72340 UNK  210    0.00000
 1919  200 HIS  HD1   27.90110  11.25490   6.70860 UNK  210    0.00000
 1920  201 SER  N     24.93600   7.71400   9.20800 UNK  211    0.00000
 1921  201 SER  CA    24.43500   7.28500  10.50800 UNK  211    0.00000
 1922  201 SER  C     23.03500   6.70700  10.43400 UNK  211    0.00000
 1923  201 SER  O     22.19400   6.96300  11.29600 UNK  211    0.00000
 1924  201 SER  CB    24.46400   8.48300  11.46700 UNK  211    0.00000
 1925  201 SER  OG    25.73800   9.11400  11.45500 UNK  211    0.00000
 1926  201 SER  HN    24.42420   8.38210   8.67720 UNK  211    0.00000
 1927  201 SER  HG    26.44830   8.42440  11.44830 UNK  211    0.00000
 1928  202 GLN  N     22.80600   5.86400   9.44000 UNK  212    0.00000
 1929  202 GLN  CA    21.49500   5.26700   9.26700 UNK  212    0.00000
 1930  202 GLN  C     21.16600   4.14200  10.26900 UNK  212    0.00000
 1931  202 GLN  O     20.02700   4.01700  10.71600 UNK  212    0.00000
 1932  202 GLN  CB    21.33000   4.78300   7.82300 UNK  212    0.00000
 1933  202 GLN  CG    19.88800   4.75500   7.35700 UNK  212    0.00000
 1934  202 GLN  CD    19.74300   4.16100   5.97700 UNK  212    0.00000
 1935  202 GLN  OE1   20.06800   2.98800   5.74900 UNK  212    0.00000
 1936  202 GLN  NE2   19.24800   4.95700   5.04600 UNK  212    0.00000
 1937  202 GLN  HN    23.53880   5.63770   8.80610 UNK  212    0.00000
 1938  202 GLN  HE21  18.99430   5.89170   5.27410 UNK  212    0.00000
 1939  202 GLN  HE22  19.12890   4.62180   4.11680 UNK  212    0.00000
 1940  203 PHE  N     22.15200   3.35200  10.67100 UNK  213    0.00000
 1941  203 PHE  CA    21.86000   2.26500  11.59800 UNK  213    0.00000
 1942  203 PHE  C     22.08400   2.57700  13.07600 UNK  213    0.00000
 1943  203 PHE  O     22.55400   1.73000  13.83100 UNK  213    0.00000
 1944  203 PHE  CB    22.59900   0.98400  11.18900 UNK  213    0.00000
 1945  203 PHE  CG    22.07200   0.34900   9.92100 UNK  213    0.00000
 1946  203 PHE  CD1   21.42500   1.11100   8.95100 UNK  213    0.00000
 1947  203 PHE  CD2   22.24400  -1.01500   9.69100 UNK  213    0.00000
 1948  203 PHE  CE1   20.96000   0.53200   7.77700 UNK  213    0.00000
 1949  203 PHE  CE2   21.78100  -1.60800   8.51500 UNK  213    0.00000
 1950  203 PHE  CZ    21.14000  -0.83000   7.55800 UNK  213    0.00000
 1951  203 PHE  HN    23.08010   3.49910  10.34400 UNK  213    0.00000
 1952  204 ILE  N     21.74600   3.79100  13.49400 UNK  214    0.00000
 1953  204 ILE  CA    21.90300   4.16200  14.89800 UNK  214    0.00000
 1954  204 ILE  C     20.74000   3.48700  15.61100 UNK  214    0.00000
 1955  204 ILE  O     19.59500   3.60000  15.17300 UNK  214    0.00000
 1956  204 ILE  CB    21.79800   5.69100  15.12500 UNK  214    0.00000
 1957  204 ILE  CG1   22.68100   6.43800  14.12700 UNK  214    0.00000
 1958  204 ILE  CG2   22.21000   6.03800  16.55000 UNK  214    0.00000
 1959  204 ILE  CD1   24.04900   5.81900  13.92200 UNK  214    0.00000
 1960  204 ILE  HN    21.38300   4.45310  12.84600 UNK  214    0.00000
 1961  205 GLY  N     21.03100   2.79900  16.70700 UNK  215    0.00000
 1962  205 GLY  CA    19.98800   2.09500  17.42400 UNK  215    0.00000
 1963  205 GLY  C     19.16400   2.91900  18.38100 UNK  215    0.00000
 1964  205 GLY  O     18.57200   2.35500  19.29300 UNK  215    0.00000
 1965  205 GLY  HN    21.96890   2.76640  17.03770 UNK  215    0.00000
 1966  206 TYR  N     19.15400   4.23700  18.21800 UNK  216    0.00000
 1967  206 TYR  CA    18.38900   5.12900  19.10000 UNK  216    0.00000
 1968  206 TYR  C     17.82300   6.26000  18.26300 UNK  216    0.00000
 1969  206 TYR  O     18.41000   6.63800  17.24500 UNK  216    0.00000
 1970  206 TYR  CB    19.28800   5.70400  20.20500 UNK  216    0.00000
 1971  206 TYR  CG    19.91900   4.64700  21.07300 UNK  216    0.00000
 1972  206 TYR  CD1   19.21900   4.09300  22.14900 UNK  216    0.00000
 1973  206 TYR  CD2   21.20900   4.16300  20.79500 UNK  216    0.00000
 1974  206 TYR  CE1   19.77700   3.07200  22.92800 UNK  216    0.00000
 1975  206 TYR  CE2   21.77600   3.14400  21.56200 UNK  216    0.00000
 1976  206 TYR  CZ    21.05300   2.60500  22.62300 UNK  216    0.00000
 1977  206 TYR  OH    21.57000   1.57200  23.34400 UNK  216    0.00000
 1978  206 TYR  HN    19.68210   4.63360  17.47380 UNK  216    0.00000
 1979  206 TYR  HH    21.05770   1.17720  24.04930 UNK  216    0.00000
 1980  207 PRO  N     16.68500   6.83000  18.67700 UNK  217    0.00000
 1981  207 PRO  CA    16.08600   7.92600  17.91000 UNK  217    0.00000
 1982  207 PRO  C     16.90100   9.22100  17.93000 UNK  217    0.00000
 1983  207 PRO  O     17.44500   9.61200  18.97400 UNK  217    0.00000
 1984  207 PRO  CB    14.72200   8.10600  18.57500 UNK  217    0.00000
 1985  207 PRO  CG    14.99300   7.74000  19.99000 UNK  217    0.00000
 1986  207 PRO  CD    15.89500   6.52300  19.87500 UNK  217    0.00000
 1987  208 ILE  N     17.02100   9.84800  16.76100 UNK  218    0.00000
 1988  208 ILE  CA    17.73900  11.10800  16.63200 UNK  218    0.00000
 1989  208 ILE  C     16.77400  12.16800  16.12000 UNK  218    0.00000
 1990  208 ILE  O     15.92600  11.89400  15.25400 UNK  218    0.00000
 1991  208 ILE  CB    18.97700  10.99300  15.71000 UNK  218    0.00000
 1992  208 ILE  CG1   19.71700  12.32600  15.65700 UNK  218    0.00000
 1993  208 ILE  CG2   18.57100  10.59400  14.29800 UNK  218    0.00000
 1994  208 ILE  CD1   20.97900  12.26200  14.86400 UNK  218    0.00000
 1995  208 ILE  HN    16.60750   9.44310  15.95160 UNK  218    0.00000
 1996  209 THR  N     16.86600  13.35800  16.69900 UNK  219    0.00000
 1997  209 THR  CA    15.99700  14.47000  16.33000 UNK  219    0.00000
 1998  209 THR  C     16.80300  15.71900  16.03500 UNK  219    0.00000
 1999  209 THR  O     17.71000  16.06400  16.79200 UNK  219    0.00000
 2000  209 THR  CB    15.01700  14.82300  17.47800 UNK  219    0.00000
 2001  209 THR  OG1   14.25200  13.66900  17.82600 UNK  219    0.00000
 2002  209 THR  CG2   14.08200  15.95400  17.06700 UNK  219    0.00000
 2003  209 THR  HN    17.55010  13.49660  17.40810 UNK  219    0.00000
 2004  209 THR  HG1   13.28700  13.88060  17.76220 UNK  219    0.00000
 2005  210 LEU  N     16.45800  16.38800  14.93900 UNK  220    0.00000
 2006  210 LEU  CA    17.10100  17.62500  14.51500 UNK  220    0.00000
 2007  210 LEU  C     16.13900  18.76100  14.84700 UNK  220    0.00000
 2008  210 LEU  O     14.99200  18.77200  14.38400 UNK  220    0.00000
 2009  210 LEU  CB    17.36700  17.60600  13.00100 UNK  220    0.00000
 2010  210 LEU  CG    17.82700  18.90400  12.32600 UNK  220    0.00000
 2011  210 LEU  CD1   19.14800  19.38300  12.93100 UNK  220    0.00000
 2012  210 LEU  CD2   17.95600  18.68800  10.81400 UNK  220    0.00000
 2013  210 LEU  HN    15.72100  16.02440  14.37810 UNK  220    0.00000
 2014  211 PHE  N     16.61400  19.68300  15.67800 UNK  221    0.00000
 2015  211 PHE  CA    15.85900  20.84900  16.12200 UNK  221    0.00000
 2016  211 PHE  C     16.29700  22.07700  15.31400 UNK  221    0.00000
 2017  211 PHE  O     17.44800  22.50500  15.39000 UNK  221    0.00000
 2018  211 PHE  CB    16.09700  21.05100  17.61700 UNK  221    0.00000
 2019  211 PHE  CG    15.44900  20.00000  18.46900 UNK  221    0.00000
 2020  211 PHE  CD1   14.10800  20.11800  18.83800 UNK  221    0.00000
 2021  211 PHE  CD2   16.15700  18.87100  18.86000 UNK  221    0.00000
 2022  211 PHE  CE1   13.47500  19.13000  19.57900 UNK  221    0.00000
 2023  211 PHE  CE2   15.53300  17.86300  19.61100 UNK  221    0.00000
 2024  211 PHE  CZ    14.18700  17.99400  19.96900 UNK  221    0.00000
 2025  211 PHE  HN    17.54220  19.57080  16.01830 UNK  221    0.00000
 2026  212 VAL  N     15.36600  22.62600  14.53900 UNK  222    0.00000
 2027  212 VAL  CA    15.64100  23.75700  13.66300 UNK  222    0.00000
 2028  212 VAL  C     15.00500  25.08700  14.06500 UNK  222    0.00000
 2029  212 VAL  O     13.77700  25.20500  14.12600 UNK  222    0.00000
 2030  212 VAL  CB    15.20500  23.44100  12.18800 UNK  222    0.00000
 2031  212 VAL  CG1   15.57900  24.58500  11.26100 UNK  222    0.00000
 2032  212 VAL  CG2   15.85800  22.15000  11.69800 UNK  222    0.00000
 2033  212 VAL  HN    14.44520  22.24930  14.55830 UNK  222    0.00000
 2034  213 GLU  N     15.88700  26.06800  14.27400 UNK  223    0.00000
 2035  213 GLU  CA    15.61700  27.47100  14.61500 UNK  223    0.00000
 2036  213 GLU  C     15.92300  27.99700  16.00500 UNK  223    0.00000
 2037  213 GLU  O     16.53100  29.08600  16.07000 UNK  223    0.00000
 2038  213 GLU  CB    14.24200  27.94900  14.15400 UNK  223    0.00000
 2039  213 GLU  CG    14.22300  28.31900  12.71200 UNK  223    0.00000
 2040  213 GLU  CD    13.12100  29.31000  12.36800 UNK  223    0.00000
 2041  213 GLU  OE1   12.06100  29.32700  13.04700 UNK  223    0.00000
 2042  213 GLU  OE2   13.33000  30.07200  11.39500 UNK  223    0.00000
 2043  213 GLU  OXT   15.53600  27.36100  17.00800 UNK  223    0.00000
 2044  213 GLU  HN    16.84600  25.81730  14.18800 UNK  223    0.00000
