# Supplementary material for: rDock: A Fast, Versatile and Open Source Program for Docking Ligands to Proteins and Nucleic Acids
Source: PLoS Comput Biol. 2014 Apr 10;10(4):e1003571. doi: 10.1371/journal.pcbi.1003571 (PMC3983074; doi:10.1371/journal.pcbi.1003571)
Supplement: Software S1 — Compressed file with the source code of the rDock software for ligand docking to Proteins and Nucleic Acids. (GZ) [file pcbi.1003571.s010.gz › rDock_2013.1_src/build/test/RBT_HOME/1YET_reference_out.log]

***********************************************
Copyright (C) RiboTargets 1998-2003, Vernalis (R&D) Ltd 2003-2006
Executable:	rbdock ($Id: //depot/dev/client3/rdock/2006.1/src/exe/rbdock.cxx#4 $)
Library:	libRbt.so/2006.1/901 2006/09/27
RBT_ROOT:	/mds/sergi/rdock/2006.1
RBT_HOME:	/home/sergi
Current dir:	/home/sergi/work/dev/rdock/rDock_2013_SRC/build/test/RBT_HOME
Date:		Fri Nov  8 16:37:58 2013
***********************************************


Command line args:
 -i 1YET_c.sd
 -r 1YET.prm
 -p dock.prm
 -o 1YET_reference_out
 -n 1
 -s 48151623
Reading polar hydrogens only from ligand SD file

DOCKING PROTOCOL:
/mds/sergi/rdock/2006.1/data/scripts/dock.prm
Free docking (indexed VDW)

RECEPTOR:
1YET.prm
R_1YET

DOCKING SITE
Total volume 2060.88 A^3
Cavity #1	Size=16487 points; Vol=2060.88 A^3; Min=(24,-3,15.5); Max=(44,16.5,35); Center=(34.7872,6.08871,24.663); Extent=(20,19.5,19.5)


No solvent

------------- Terminate filter 0------------

if (SCORE.NRUNS - 0 ) > 0 then
	0.0 
else
	-1.0 
end


**************************************************
RECORD #1
NAME:   L_1YET
RANDOM_NUMBER_SEED:           48151623

END OF RUN
