# Supplementary material for: rDock: A Fast, Versatile and Open Source Program for Docking Ligands to Proteins and Nucleic Acids
Source: PLoS Comput Biol. 2014 Apr 10;10(4):e1003571. doi: 10.1371/journal.pcbi.1003571 (PMC3983074; doi:10.1371/journal.pcbi.1003571)
Supplement: Software S1 — Compressed file with the source code of the rDock software for ligand docking to Proteins and Nucleic Acids. (GZ) [file pcbi.1003571.s010.gz › rDock_2013.1_src/build/test/RBT_HOME/1koc_l.sd]

1koc
  Insight           3D                             0
COMPLEX (RNA APTAMER/PEPTIDE)
 20 19  0  0  1  0              1 V2000
    3.9216    8.2478   30.5802 N   0  3  0  0  0  0
    4.0358    6.7926   31.0300 C   0  0  0  0  0  0
    5.0561    6.6729   32.2040 C   0  0  0  0  0  0
    4.5887    6.9058   33.3235 O   0  5  0  0  0  0
    4.3599    5.9258   29.8028 C   0  0  0  0  0  0
    4.2976    4.3982   30.0402 C   0  0  0  0  0  0
    2.9259    3.8533   30.4765 C   0  0  0  0  0  0
    2.8593    2.3848   30.6305 N   0  0  0  0  0  0
    1.7058    1.6651   31.0482 C   0  0  0  0  0  0
    0.4962    2.3295   31.3613 N   0  0  0  0  0  0
   -0.3259    1.8233   31.6585 H   0  0  0  0  0  0
    0.4107    3.3341   31.2993 H   0  0  0  0  0  0
    1.7621    0.4093   31.1413 N   0  3  0  0  0  0
    6.2186    6.4075   31.8826 O   0  0  0  0  0  0
    3.7237    1.9143   30.4043 H   0  0  0  0  0  0
    3.7008    8.8549   31.3585 H   0  0  0  0  0  0
    4.7930    8.5835   30.1920 H   0  0  0  0  0  0
    3.1980    8.3787   29.8863 H   0  0  0  0  0  0
    0.9271   -0.1275   31.4450 H   0  0  0  0  0  0
    2.6436   -0.0898   30.9144 H   0  0  0  0  0  0
  1  2  1  0  0  0
  2  5  1  0  0  0
  2  3  1  0  0  0
  3  4  1  0  0  0
  3 14  2  0  0  0
  5  6  1  0  0  0
  6  7  1  0  0  0
  7  8  1  0  0  0
  8 15  1  0  0  0
  8  9  1  0  0  0
  9 10  1  0  0  0
  9 13  2  0  0  0
 10 12  1  0  0  0
 10 11  1  0  0  0
  1 16  1  0  0  0
  1 17  1  0  0  0
  1 18  1  0  0  0
 13 19  1  0  0  0
 13 20  1  0  0  0
M  CHG  1   1   1
M  CHG  1   7  -1
M  CHG  1  16   1
M  END
>  <SYMMETRIC_BONDS>
11 12 2
5 6 2

$$$$
