# Supplementary material for: rDock: A Fast, Versatile and Open Source Program for Docking Ligands to Proteins and Nucleic Acids
Source: PLoS Comput Biol. 2014 Apr 10;10(4):e1003571. doi: 10.1371/journal.pcbi.1003571 (PMC3983074; doi:10.1371/journal.pcbi.1003571)
Supplement: Software S1 — Compressed file with the source code of the rDock software for ligand docking to Proteins and Nucleic Acids. (GZ) [file pcbi.1003571.s010.gz › rDock_2013.1_src/build/test/RBT_HOME/1YET_reference_out.sd]

L_1YET
  rDOCK(R)          3D
libRbt.so/2006.1/901 2006/09/27
 44 45  0  0  0  0  0  0  0  0999 V2000
   38.1989   10.1357   20.2072 O   0  0  0  0  0  0
   33.5670   12.9485   24.0376 O   0  0  0  0  0  0
   31.3419   11.3089   24.1011 O   0  0  0  0  0  0
   30.0189   10.7150   25.8831 O   0  0  0  0  0  0
   32.7595    5.4724   28.0373 O   0  0  0  0  0  0
   35.3654    6.6351   28.5658 O   0  0  0  0  0  0
   34.1874    4.4213   23.7553 O   0  0  0  0  0  0
   33.1689    5.5516   21.4986 O   0  0  0  0  0  0
   38.0068    7.1500   22.8426 O   0  0  0  0  0  0
   37.0228    8.2570   20.6648 N   0  0  0  0  0  0
   29.1427   11.3996   23.9130 N   0  0  0  0  0  0
   37.6027    9.4907   21.0357 C   0  0  0  0  0  0
   37.5339    9.9127   22.4717 C   0  0  0  0  0  0
   36.3226   10.1314   23.0466 C   0  0  0  0  0  0
   36.1043   10.5457   24.4293 C   0  0  0  0  0  0
   34.9879   11.1294   24.9126 C   0  0  0  0  0  0
   33.7464   11.4822   24.1713 C   0  0  0  0  0  0
   32.4313   10.9106   24.8664 C   0  0  0  0  0  0
   32.4273    9.2814   24.9964 C   0  0  0  0  0  0
   32.2983    8.7060   26.1819 C   0  0  0  0  0  0
   32.2213    7.2448   26.5116 C   0  0  0  0  0  0
   33.1056    6.8370   27.7008 C   0  0  0  0  0  0
   34.5977    6.9558   27.3862 C   0  0  0  0  0  0
   35.0687    6.0023   26.2918 C   0  0  0  0  0  0
   36.5615    6.1109   25.8971 C   0  0  0  0  0  0
   36.9188    5.2901   24.6103 C   0  0  0  0  0  0
   36.1748    5.7700   23.3983 C   0  0  0  0  0  0
   34.9517    5.3938   23.0097 C   0  0  0  0  0  0
   34.2939    5.9341   21.8051 C   0  0  0  0  0  0
   34.9930    6.9311   20.9891 C   0  0  0  0  0  0
   36.2162    7.3355   21.3268 C   0  0  0  0  0  0
   36.8748    6.7736   22.5468 C   0  0  0  0  0  0
   38.8504   10.0931   23.1607 C   0  0  0  0  0  0
   32.7212   13.3826   22.9140 C   0  0  0  0  0  0
   30.1468   11.1026   24.7459 C   0  0  0  0  0  0
   32.5325    8.5052   23.6819 C   0  0  0  0  0  0
   30.7392    6.9438   26.8261 C   0  0  0  0  0  0
   35.2803    7.6605   29.6045 C   0  0  0  0  0  0
   36.9518    7.5546   25.7666 C   0  0  0  0  0  0
   34.5278    3.0335   23.8916 C   0  0  0  0  0  0
   33.2891    5.1788   28.8705 H   0  0  0  0  0  0
   37.2441    7.9800   19.6977 H   0  0  0  0  0  0
   29.3458   11.7243   22.9568 H   0  0  0  0  0  0
   28.1668   11.3033   24.2279 H   0  0  0  0  0  0
  1 12  2  0  0  0
  2 17  1  0  0  0
  2 34  1  0  0  0
  3 18  1  0  0  0
  3 35  1  0  0  0
  4 35  2  0  0  0
  5 22  1  0  0  0
  6 23  1  0  0  0
  6 38  1  0  0  0
  7 28  1  0  0  0
  7 40  1  0  0  0
  8 29  2  0  0  0
  9 32  2  0  0  0
 10 12  1  0  0  0
 10 31  1  0  0  0
 11 35  1  0  0  0
 12 13  1  0  0  0
 13 14  2  0  0  0
 13 33  1  0  0  0
 14 15  1  0  0  0
 15 16  2  0  0  0
 16 17  1  0  0  0
 17 18  1  0  0  0
 18 19  1  0  0  0
 19 20  2  0  0  0
 19 36  1  0  0  0
 20 21  1  0  0  0
 21 22  1  0  0  0
 21 37  1  0  0  0
 22 23  1  0  0  0
 23 24  1  0  0  0
 24 25  1  0  0  0
 25 26  1  0  0  0
 25 39  1  0  0  0
 26 27  1  0  0  0
 27 28  2  0  0  0
 27 32  1  0  0  0
 28 29  1  0  0  0
 29 30  1  0  0  0
 30 31  2  0  0  0
 31 32  1  0  0  0
  5 41  1  0  0  0
 10 42  1  0  0  0
 11 43  1  0  0  0
 11 44  1  0  0  0
M  END
>  <CHROM.0>
64.12540954,-57.65322675,53.34742205,-57.14100212,-176.35502015,-68.63555890

>  <CHROM.1>
156.53968631,-167.77671564,5.21130411,-176.44975611,-71.16602861,-66.94133215
34.45104295,8.26640344,24.33299797,-0.16161449,0.65294462,-0.57169818

>  <Name>
L_1YET

>  <RI>
0

>  <Rbt.Current_Directory>
/home/sergi/work/dev/rdock/rDock_2013_SRC/build/test/RBT_HOME

>  <Rbt.Executable>
rbdock ($Id: //depot/dev/client3/rdock/2006.1/src/exe/rbdock.cxx#4 $)

>  <Rbt.Library>
libRbt.so (2006.1, Build901 2006/09/27)

>  <Rbt.Parameter_File>
/mds/sergi/rdock/2006.1/data/scripts/dock.prm

>  <Rbt.Receptor>
1YET.prm

>  <SCORE>
-44.8298

>  <SCORE.INTER>
-23.9918

>  <SCORE.INTER.CONST>
1

>  <SCORE.INTER.POLAR>
-2.0203

>  <SCORE.INTER.REPUL>
0

>  <SCORE.INTER.ROT>
5

>  <SCORE.INTER.VDW>
-27.5227

>  <SCORE.INTER.norm>
-0.599794

>  <SCORE.INTRA>
-10.2712

>  <SCORE.INTRA.DIHEDRAL>
-7.26837

>  <SCORE.INTRA.DIHEDRAL.0>
15.3889

>  <SCORE.INTRA.POLAR>
0

>  <SCORE.INTRA.POLAR.0>
0

>  <SCORE.INTRA.REPUL>
0

>  <SCORE.INTRA.REPUL.0>
0

>  <SCORE.INTRA.VDW>
-6.63705

>  <SCORE.INTRA.VDW.0>
7.09596

>  <SCORE.INTRA.norm>
-0.256781

>  <SCORE.RESTR>
0

>  <SCORE.RESTR.CAVITY>
0

>  <SCORE.RESTR.norm>
0

>  <SCORE.SYSTEM>
-10.5668

>  <SCORE.SYSTEM.CONST>
0

>  <SCORE.SYSTEM.DIHEDRAL>
0.627995

>  <SCORE.SYSTEM.POLAR>
-2.86952

>  <SCORE.SYSTEM.VDW>
-1.12445

>  <SCORE.SYSTEM.norm>
-0.26417

>  <SCORE.heavy>
40

>  <SCORE.norm>
-1.12075

$$$$
