# Supplementary material for: rDock: A Fast, Versatile and Open Source Program for Docking Ligands to Proteins and Nucleic Acids
Source: PLoS Comput Biol. 2014 Apr 10;10(4):e1003571. doi: 10.1371/journal.pcbi.1003571 (PMC3983074; doi:10.1371/journal.pcbi.1003571)
Supplement: Software S1 — Compressed file with the source code of the rDock software for ligand docking to Proteins and Nucleic Acids. (GZ) [file pcbi.1003571.s010.gz › rDock_2013.1_src/build/test/RBT_HOME/1YET.prm]

RBT_PARAMETER_FILE_V1.00
TITLE R_1YET
RECEPTOR_FILE R_1YET_protein.mol2
RECEPTOR_TOPOL_FILE 1YET_for_viewer.psf
RECEPTOR_COORD_FILE 1YET_for_viewer.crd
RECEPTOR_FLEX 3.0
RECEPTOR_DIHEDRAL_STEP 10.0

SECTION LIGAND
        TRANS_STEP 2.0
        ROT_STEP 30.0
	TRANS_MODE FREE
	ROT_MODE FREE
END_SECTION

SECTION SOLVENT
	FILE P_1YET_watx_cav.pdb
	TRANS_STEP 0.1
	ROT_STEP 10.0
	MAX_TRANS 0.5
	MAX_ROT	30.0
END_SECTION

SECTION MAPPER
        SITE_MAPPER RbtLigandSiteMapper
        VOL_INCR 0.0
        GRIDSTEP 0.5
        RADIUS 6.0
        REF_MOL 1YET_c.sd
        SMALL_SPHERE 1.0
        TRACE 1
        MIN_VOLUME 100
        MAX_CAVITIES 1
END_SECTION

SECTION CAVITY
        SCORING_FUNCTION        RbtCavityGridSF
        WEIGHT                  1.0
END_SECTION
