# Supplementary material for: rDock: A Fast, Versatile and Open Source Program for Docking Ligands to Proteins and Nucleic Acids
Source: PLoS Comput Biol. 2014 Apr 10;10(4):e1003571. doi: 10.1371/journal.pcbi.1003571 (PMC3983074; doi:10.1371/journal.pcbi.1003571)
Supplement: Software S1 — Compressed file with the source code of the rDock software for ligand docking to Proteins and Nucleic Acids. (GZ) [file pcbi.1003571.s010.gz › rDock_2013.1_src/build/test/RBT_HOME/1YET_for_viewer.psf]

PSF

       1 !NTITLE
*R_1YET

    2044 !NATOM
       1 UNK  11   PRO  N    N.4           0.257    14.007         0.0
       2 UNK  11   PRO  CA   C.3           0.130    13.019         0.0
       3 UNK  11   PRO  C    C.2           0.272    12.011         0.0
       4 UNK  11   PRO  O    O.2          -0.269    16.000         0.0
       5 UNK  11   PRO  CB   C.3           0.071    14.027         0.0
       6 UNK  11   PRO  CG   C.3           0.067    14.027         0.0
       7 UNK  11   PRO  CD   C.3           0.103    14.027         0.0
       8 UNK  11   PRO  HN1  H             0.204     1.008         0.0
       9 UNK  11   PRO  HN2  H             0.204     1.008         0.0
      10 UNK  12   MET  N    N.am         -0.294    14.007         0.0
      11 UNK  12   MET  CA   C.3           0.150    13.019         0.0
      12 UNK  12   MET  C    C.2           0.241    12.011         0.0
      13 UNK  12   MET  O    O.2          -0.273    16.000         0.0
      14 UNK  12   MET  CB   C.3           0.041    14.027         0.0
      15 UNK  12   MET  CG   C.3           0.060    14.027         0.0
      16 UNK  12   MET  SD   S.3          -0.139    32.060         0.0
      17 UNK  12   MET  CE   C.3           0.069    15.035         0.0
      18 UNK  12   MET  HN   H             0.150     1.008         0.0
      19 UNK  13   GLU  N    N.am         -0.297    14.007         0.0
      20 UNK  13   GLU  CA   C.3           0.149    13.019         0.0
      21 UNK  13   GLU  C    C.2           0.241    12.011         0.0
      22 UNK  13   GLU  O    O.2          -0.273    16.000         0.0
      23 UNK  13   GLU  CB   C.3           0.035    14.027         0.0
      24 UNK  13   GLU  CG   C.3           0.044    14.027         0.0
      25 UNK  13   GLU  CD   C.2           0.050    12.011         0.0
      26 UNK  13   GLU  OE1  O.co         -0.549    16.000         0.0
      27 UNK  13   GLU  OE2  O.co         -0.549    16.000         0.0
      28 UNK  13   GLU  HN   H             0.150     1.008         0.0
      29 UNK  14   GLU  N    N.am         -0.297    14.007         0.0
      30 UNK  14   GLU  CA   C.3           0.149    13.019         0.0
      31 UNK  14   GLU  C    C.2           0.241    12.011         0.0
      32 UNK  14   GLU  O    O.2          -0.273    16.000         0.0
      33 UNK  14   GLU  CB   C.3           0.035    14.027         0.0
      34 UNK  14   GLU  CG   C.3           0.044    14.027         0.0
      35 UNK  14   GLU  CD   C.2           0.050    12.011         0.0
      36 UNK  14   GLU  OE1  O.co         -0.549    16.000         0.0
      37 UNK  14   GLU  OE2  O.co         -0.549    16.000         0.0
      38 UNK  14   GLU  HN   H             0.150     1.008         0.0
      39 UNK  15   GLU  N    N.am         -0.297    14.007         0.0
      40 UNK  15   GLU  CA   C.3           0.149    13.019         0.0
      41 UNK  15   GLU  C    C.2           0.241    12.011         0.0
      42 UNK  15   GLU  O    O.2          -0.273    16.000         0.0
      43 UNK  15   GLU  CB   C.3           0.035    14.027         0.0
      44 UNK  15   GLU  CG   C.3           0.044    14.027         0.0
      45 UNK  15   GLU  CD   C.2           0.050    12.011         0.0
      46 UNK  15   GLU  OE1  O.co         -0.549    16.000         0.0
      47 UNK  15   GLU  OE2  O.co         -0.549    16.000         0.0
      48 UNK  15   GLU  HN   H             0.150     1.008         0.0
      49 UNK  16   GLU  N    N.am         -0.297    14.007         0.0
      50 UNK  16   GLU  CA   C.3           0.149    13.019         0.0
      51 UNK  16   GLU  C    C.2           0.241    12.011         0.0
      52 UNK  16   GLU  O    O.2          -0.273    16.000         0.0
      53 UNK  16   GLU  CB   C.3           0.035    14.027         0.0
      54 UNK  16   GLU  CG   C.3           0.044    14.027         0.0
      55 UNK  16   GLU  CD   C.2           0.050    12.011         0.0
      56 UNK  16   GLU  OE1  O.co         -0.549    16.000         0.0
      57 UNK  16   GLU  OE2  O.co         -0.549    16.000         0.0
      58 UNK  16   GLU  HN   H             0.150     1.008         0.0
      59 UNK  17   VAL  N    N.am         -0.297    14.007         0.0
      60 UNK  17   VAL  CA   C.3           0.148    13.019         0.0
      61 UNK  17   VAL  C    C.2           0.241    12.011         0.0
      62 UNK  17   VAL  O    O.2          -0.273    16.000         0.0
      63 UNK  17   VAL  CB   C.3           0.027    13.019         0.0
      64 UNK  17   VAL  CG1  C.3           0.002    15.035         0.0
      65 UNK  17   VAL  CG2  C.3           0.002    15.035         0.0
      66 UNK  17   VAL  HN   H             0.150     1.008         0.0
      67 UNK  18   GLU  N    N.am         -0.297    14.007         0.0
      68 UNK  18   GLU  CA   C.3           0.149    13.019         0.0
      69 UNK  18   GLU  C    C.2           0.241    12.011         0.0
      70 UNK  18   GLU  O    O.2          -0.273    16.000         0.0
      71 UNK  18   GLU  CB   C.3           0.035    14.027         0.0
      72 UNK  18   GLU  CG   C.3           0.044    14.027         0.0
      73 UNK  18   GLU  CD   C.2           0.050    12.011         0.0
      74 UNK  18   GLU  OE1  O.co         -0.549    16.000         0.0
      75 UNK  18   GLU  OE2  O.co         -0.549    16.000         0.0
      76 UNK  18   GLU  HN   H             0.150     1.008         0.0
      77 UNK  19   THR  N    N.am         -0.295    14.007         0.0
      78 UNK  19   THR  CA   C.3           0.176    13.019         0.0
      79 UNK  19   THR  C    C.2           0.243    12.011         0.0
      80 UNK  19   THR  O    O.2          -0.273    16.000         0.0
      81 UNK  19   THR  CB   C.3           0.137    13.019         0.0
      82 UNK  19   THR  OG1  O.3          -0.382    16.000         0.0
      83 UNK  19   THR  CG2  C.3           0.034    15.035         0.0
      84 UNK  19   THR  HN   H             0.150     1.008         0.0
      85 UNK  19   THR  HG1  H             0.210     1.008         0.0
      86 UNK  20   PHE  N    N.am         -0.297    14.007         0.0
      87 UNK  20   PHE  CA   C.3           0.153    13.019         0.0
      88 UNK  20   PHE  C    C.2           0.241    12.011         0.0
      89 UNK  20   PHE  O    O.2          -0.273    16.000         0.0
      90 UNK  20   PHE  CB   C.3           0.055    14.027         0.0
      91 UNK  20   PHE  CG   C.ar         -0.020    12.011         0.0
      92 UNK  20   PHE  CD1  C.ar         -0.004    13.019         0.0
      93 UNK  20   PHE  CD2  C.ar         -0.004    13.019         0.0
      94 UNK  20   PHE  CE1  C.ar         -0.000    13.019         0.0
      95 UNK  20   PHE  CE2  C.ar         -0.000    13.019         0.0
      96 UNK  20   PHE  CZ   C.ar         -0.000    13.019         0.0
      97 UNK  20   PHE  HN   H             0.150     1.008         0.0
      98 UNK  21   ALA  N    N.am         -0.297    14.007         0.0
      99 UNK  21   ALA  CA   C.3           0.149    13.019         0.0
     100 UNK  21   ALA  C    C.2           0.241    12.011         0.0
     101 UNK  21   ALA  O    O.2          -0.273    16.000         0.0
     102 UNK  21   ALA  CB   C.3           0.031    15.035         0.0
     103 UNK  21   ALA  HN   H             0.150     1.008         0.0
     104 UNK  22   PHE  N    N.am         -0.297    14.007         0.0
     105 UNK  22   PHE  CA   C.3           0.153    13.019         0.0
     106 UNK  22   PHE  C    C.2           0.241    12.011         0.0
     107 UNK  22   PHE  O    O.2          -0.273    16.000         0.0
     108 UNK  22   PHE  CB   C.3           0.055    14.027         0.0
     109 UNK  22   PHE  CG   C.ar         -0.020    12.011         0.0
     110 UNK  22   PHE  CD1  C.ar         -0.004    13.019         0.0
     111 UNK  22   PHE  CD2  C.ar         -0.004    13.019         0.0
     112 UNK  22   PHE  CE1  C.ar         -0.000    13.019         0.0
     113 UNK  22   PHE  CE2  C.ar         -0.000    13.019         0.0
     114 UNK  22   PHE  CZ   C.ar         -0.000    13.019         0.0
     115 UNK  22   PHE  HN   H             0.150     1.008         0.0
     116 UNK  23   GLN  N    N.am         -0.297    14.007         0.0
     117 UNK  23   GLN  CA   C.3           0.149    13.019         0.0
     118 UNK  23   GLN  C    C.2           0.241    12.011         0.0
     119 UNK  23   GLN  O    O.2          -0.273    16.000         0.0
     120 UNK  23   GLN  CB   C.3           0.038    14.027         0.0
     121 UNK  23   GLN  CG   C.3           0.087    14.027         0.0
     122 UNK  23   GLN  CD   C.2           0.219    12.011         0.0
     123 UNK  23   GLN  OE1  O.2          -0.275    16.000         0.0
     124 UNK  23   GLN  NE2  N.am         -0.329    14.007         0.0
     125 UNK  23   GLN  HN   H             0.150     1.008         0.0
     126 UNK  23   GLN  HE21 H             0.145     1.008         0.0
     127 UNK  23   GLN  HE22 H             0.145     1.008         0.0
     128 UNK  24   ALA  N    N.am         -0.297    14.007         0.0
     129 UNK  24   ALA  CA   C.3           0.149    13.019         0.0
     130 UNK  24   ALA  C    C.2           0.241    12.011         0.0
     131 UNK  24   ALA  O    O.2          -0.273    16.000         0.0
     132 UNK  24   ALA  CB   C.3           0.031    15.035         0.0
     133 UNK  24   ALA  HN   H             0.150     1.008         0.0
     134 UNK  25   GLU  N    N.am         -0.297    14.007         0.0
     135 UNK  25   GLU  CA   C.3           0.149    13.019         0.0
     136 UNK  25   GLU  C    C.2           0.241    12.011         0.0
     137 UNK  25   GLU  O    O.2          -0.273    16.000         0.0
     138 UNK  25   GLU  CB   C.3           0.035    14.027         0.0
     139 UNK  25   GLU  CG   C.3           0.044    14.027         0.0
     140 UNK  25   GLU  CD   C.2           0.050    12.011         0.0
     141 UNK  25   GLU  OE1  O.co         -0.549    16.000         0.0
     142 UNK  25   GLU  OE2  O.co         -0.549    16.000         0.0
     143 UNK  25   GLU  HN   H             0.150     1.008         0.0
     144 UNK  26   ILE  N    N.am         -0.297    14.007         0.0
     145 UNK  26   ILE  CA   C.3           0.148    13.019         0.0
     146 UNK  26   ILE  C    C.2           0.241    12.011         0.0
     147 UNK  26   ILE  O    O.2          -0.273    16.000         0.0
     148 UNK  26   ILE  CB   C.3           0.027    13.019         0.0
     149 UNK  26   ILE  CG1  C.3           0.002    14.027         0.0
     150 UNK  26   ILE  CG2  C.3           0.002    15.035         0.0
     151 UNK  26   ILE  CD1  C.3           0.000    15.035         0.0
     152 UNK  26   ILE  HN   H             0.150     1.008         0.0
     153 UNK  27   ALA  N    N.am         -0.297    14.007         0.0
     154 UNK  27   ALA  CA   C.3           0.149    13.019         0.0
     155 UNK  27   ALA  C    C.2           0.241    12.011         0.0
     156 UNK  27   ALA  O    O.2          -0.273    16.000         0.0
     157 UNK  27   ALA  CB   C.3           0.031    15.035         0.0
     158 UNK  27   ALA  HN   H             0.150     1.008         0.0
     159 UNK  28   GLN  N    N.am         -0.297    14.007         0.0
     160 UNK  28   GLN  CA   C.3           0.149    13.019         0.0
     161 UNK  28   GLN  C    C.2           0.241    12.011         0.0
     162 UNK  28   GLN  O    O.2          -0.273    16.000         0.0
     163 UNK  28   GLN  CB   C.3           0.038    14.027         0.0
     164 UNK  28   GLN  CG   C.3           0.087    14.027         0.0
     165 UNK  28   GLN  CD   C.2           0.219    12.011         0.0
     166 UNK  28   GLN  OE1  O.2          -0.275    16.000         0.0
     167 UNK  28   GLN  NE2  N.am         -0.329    14.007         0.0
     168 UNK  28   GLN  HN   H             0.150     1.008         0.0
     169 UNK  28   GLN  HE21 H             0.145     1.008         0.0
     170 UNK  28   GLN  HE22 H             0.145     1.008         0.0
     171 UNK  29   LEU  N    N.am         -0.297    14.007         0.0
     172 UNK  29   LEU  CA   C.3           0.149    13.019         0.0
     173 UNK  29   LEU  C    C.2           0.241    12.011         0.0
     174 UNK  29   LEU  O    O.2          -0.273    16.000         0.0
     175 UNK  29   LEU  CB   C.3           0.029    14.027         0.0
     176 UNK  29   LEU  CG   C.3           0.002    13.019         0.0
     177 UNK  29   LEU  CD1  C.3           0.000    15.035         0.0
     178 UNK  29   LEU  CD2  C.3           0.000    15.035         0.0
     179 UNK  29   LEU  HN   H             0.150     1.008         0.0
     180 UNK  30   MET  N    N.am         -0.297    14.007         0.0
     181 UNK  30   MET  CA   C.3           0.149    13.019         0.0
     182 UNK  30   MET  C    C.2           0.241    12.011         0.0
     183 UNK  30   MET  O    O.2          -0.273    16.000         0.0
     184 UNK  30   MET  CB   C.3           0.041    14.027         0.0
     185 UNK  30   MET  CG   C.3           0.060    14.027         0.0
     186 UNK  30   MET  SD   S.3          -0.139    32.060         0.0
     187 UNK  30   MET  CE   C.3           0.069    15.035         0.0
     188 UNK  30   MET  HN   H             0.150     1.008         0.0
     189 UNK  31   SER  N    N.am         -0.295    14.007         0.0
     190 UNK  31   SER  CA   C.3           0.178    13.019         0.0
     191 UNK  31   SER  C    C.2           0.243    12.011         0.0
     192 UNK  31   SER  O    O.2          -0.273    16.000         0.0
     193 UNK  31   SER  CB   C.3           0.166    14.027         0.0
     194 UNK  31   SER  OG   O.3          -0.380    16.000         0.0
     195 UNK  31   SER  HN   H             0.150     1.008         0.0
     196 UNK  31   SER  HG   H             0.210     1.008         0.0
     197 UNK  32   LEU  N    N.am         -0.297    14.007         0.0
     198 UNK  32   LEU  CA   C.3           0.149    13.019         0.0
     199 UNK  32   LEU  C    C.2           0.241    12.011         0.0
     200 UNK  32   LEU  O    O.2          -0.273    16.000         0.0
     201 UNK  32   LEU  CB   C.3           0.029    14.027         0.0
     202 UNK  32   LEU  CG   C.3           0.002    13.019         0.0
     203 UNK  32   LEU  CD1  C.3           0.000    15.035         0.0
     204 UNK  32   LEU  CD2  C.3           0.000    15.035         0.0
     205 UNK  32   LEU  HN   H             0.150     1.008         0.0
     206 UNK  33   ILE  N    N.am         -0.297    14.007         0.0
     207 UNK  33   ILE  CA   C.3           0.148    13.019         0.0
     208 UNK  33   ILE  C    C.2           0.241    12.011         0.0
     209 UNK  33   ILE  O    O.2          -0.273    16.000         0.0
     210 UNK  33   ILE  CB   C.3           0.027    13.019         0.0
     211 UNK  33   ILE  CG1  C.3           0.002    14.027         0.0
     212 UNK  33   ILE  CG2  C.3           0.002    15.035         0.0
     213 UNK  33   ILE  CD1  C.3           0.000    15.035         0.0
     214 UNK  33   ILE  HN   H             0.150     1.008         0.0
     215 UNK  34   ILE  N    N.am         -0.297    14.007         0.0
     216 UNK  34   ILE  CA   C.3           0.148    13.019         0.0
     217 UNK  34   ILE  C    C.2           0.241    12.011         0.0
     218 UNK  34   ILE  O    O.2          -0.273    16.000         0.0
     219 UNK  34   ILE  CB   C.3           0.027    13.019         0.0
     220 UNK  34   ILE  CG1  C.3           0.002    14.027         0.0
     221 UNK  34   ILE  CG2  C.3           0.002    15.035         0.0
     222 UNK  34   ILE  CD1  C.3           0.000    15.035         0.0
     223 UNK  34   ILE  HN   H             0.150     1.008         0.0
     224 UNK  35   ASN  N    N.am         -0.297    14.007         0.0
     225 UNK  35   ASN  CA   C.3           0.158    13.019         0.0
     226 UNK  35   ASN  C    C.2           0.241    12.011         0.0
     227 UNK  35   ASN  O    O.2          -0.273    16.000         0.0
     228 UNK  35   ASN  CB   C.3           0.114    14.027         0.0
     229 UNK  35   ASN  CG   C.2           0.222    12.011         0.0
     230 UNK  35   ASN  OD1  O.2          -0.275    16.000         0.0
     231 UNK  35   ASN  ND2  N.am         -0.329    14.007         0.0
     232 UNK  35   ASN  HN   H             0.150     1.008         0.0
     233 UNK  35   ASN  HD21 H             0.145     1.008         0.0
     234 UNK  35   ASN  HD22 H             0.145     1.008         0.0
     235 UNK  36   THR  N    N.am         -0.295    14.007         0.0
     236 UNK  36   THR  CA   C.3           0.176    13.019         0.0
     237 UNK  36   THR  C    C.2           0.243    12.011         0.0
     238 UNK  36   THR  O    O.2          -0.273    16.000         0.0
     239 UNK  36   THR  CB   C.3           0.137    13.019         0.0
     240 UNK  36   THR  OG1  O.3          -0.382    16.000         0.0
     241 UNK  36   THR  CG2  C.3           0.034    15.035         0.0
     242 UNK  36   THR  HN   H             0.150     1.008         0.0
     243 UNK  36   THR  HG1  H             0.210     1.008         0.0
     244 UNK  37   PHE  N    N.am         -0.297    14.007         0.0
     245 UNK  37   PHE  CA   C.3           0.153    13.019         0.0
     246 UNK  37   PHE  C    C.2           0.241    12.011         0.0
     247 UNK  37   PHE  O    O.2          -0.273    16.000         0.0
     248 UNK  37   PHE  CB   C.3           0.055    14.027         0.0
     249 UNK  37   PHE  CG   C.ar         -0.020    12.011         0.0
     250 UNK  37   PHE  CD1  C.ar         -0.004    13.019         0.0
     251 UNK  37   PHE  CD2  C.ar         -0.004    13.019         0.0
     252 UNK  37   PHE  CE1  C.ar         -0.000    13.019         0.0
     253 UNK  37   PHE  CE2  C.ar         -0.000    13.019         0.0
     254 UNK  37   PHE  CZ   C.ar         -0.000    13.019         0.0
     255 UNK  37   PHE  HN   H             0.150     1.008         0.0
     256 UNK  38   TYR  N    N.am         -0.297    14.007         0.0
     257 UNK  38   TYR  CA   C.3           0.153    13.019         0.0
     258 UNK  38   TYR  C    C.2           0.241    12.011         0.0
     259 UNK  38   TYR  O    O.2          -0.273    16.000         0.0
     260 UNK  38   TYR  CB   C.3           0.055    14.027         0.0
     261 UNK  38   TYR  CG   C.ar         -0.020    12.011         0.0
     262 UNK  38   TYR  CD1  C.ar         -0.001    13.019         0.0
     263 UNK  38   TYR  CD2  C.ar         -0.001    13.019         0.0
     264 UNK  38   TYR  CE1  C.ar          0.036    13.019         0.0
     265 UNK  38   TYR  CE2  C.ar          0.036    13.019         0.0
     266 UNK  38   TYR  CZ   C.ar          0.134    12.011         0.0
     267 UNK  38   TYR  OH   O.3          -0.505    16.000         0.0
     268 UNK  38   TYR  HN   H             0.150     1.008         0.0
     269 UNK  38   TYR  HH   H             0.292     1.008         0.0
     270 UNK  39   SER  N    N.am         -0.295    14.007         0.0
     271 UNK  39   SER  CA   C.3           0.178    13.019         0.0
     272 UNK  39   SER  C    C.2           0.243    12.011         0.0
     273 UNK  39   SER  O    O.2          -0.273    16.000         0.0
     274 UNK  39   SER  CB   C.3           0.166    14.027         0.0
     275 UNK  39   SER  OG   O.3          -0.380    16.000         0.0
     276 UNK  39   SER  HN   H             0.150     1.008         0.0
     277 UNK  39   SER  HG   H             0.210     1.008         0.0
     278 UNK  40   ASN  N    N.am         -0.296    14.007         0.0
     279 UNK  40   ASN  CA   C.3           0.158    13.019         0.0
     280 UNK  40   ASN  C    C.2           0.241    12.011         0.0
     281 UNK  40   ASN  O    O.2          -0.273    16.000         0.0
     282 UNK  40   ASN  CB   C.3           0.114    14.027         0.0
     283 UNK  40   ASN  CG   C.2           0.222    12.011         0.0
     284 UNK  40   ASN  OD1  O.2          -0.275    16.000         0.0
     285 UNK  40   ASN  ND2  N.am         -0.329    14.007         0.0
     286 UNK  40   ASN  HN   H             0.150     1.008         0.0
     287 UNK  40   ASN  HD21 H             0.145     1.008         0.0
     288 UNK  40   ASN  HD22 H             0.145     1.008         0.0
     289 UNK  41   LYS  N    N.am         -0.297    14.007         0.0
     290 UNK  41   LYS  CA   C.3           0.149    13.019         0.0
     291 UNK  41   LYS  C    C.2           0.241    12.011         0.0
     292 UNK  41   LYS  O    O.2          -0.273    16.000         0.0
     293 UNK  41   LYS  CB   C.3           0.029    14.027         0.0
     294 UNK  41   LYS  CG   C.3           0.008    14.027         0.0
     295 UNK  41   LYS  CD   C.3           0.061    14.027         0.0
     296 UNK  41   LYS  CE   C.3           0.099    14.027         0.0
     297 UNK  41   LYS  NZ   N.4           0.232    14.007         0.0
     298 UNK  41   LYS  HN   H             0.150     1.008         0.0
     299 UNK  41   LYS  HZ1  H             0.201     1.008         0.0
     300 UNK  41   LYS  HZ2  H             0.201     1.008         0.0
     301 UNK  41   LYS  HZ3  H             0.201     1.008         0.0
     302 UNK  42   GLU  N    N.am         -0.297    14.007         0.0
     303 UNK  42   GLU  CA   C.3           0.149    13.019         0.0
     304 UNK  42   GLU  C    C.2           0.241    12.011         0.0
     305 UNK  42   GLU  O    O.2          -0.273    16.000         0.0
     306 UNK  42   GLU  CB   C.3           0.035    14.027         0.0
     307 UNK  42   GLU  CG   C.3           0.044    14.027         0.0
     308 UNK  42   GLU  CD   C.2           0.050    12.011         0.0
     309 UNK  42   GLU  OE1  O.co         -0.549    16.000         0.0
     310 UNK  42   GLU  OE2  O.co         -0.549    16.000         0.0
     311 UNK  42   GLU  HN   H             0.150     1.008         0.0
     312 UNK  43   ILE  N    N.am         -0.297    14.007         0.0
     313 UNK  43   ILE  CA   C.3           0.148    13.019         0.0
     314 UNK  43   ILE  C    C.2           0.241    12.011         0.0
     315 UNK  43   ILE  O    O.2          -0.273    16.000         0.0
     316 UNK  43   ILE  CB   C.3           0.027    13.019         0.0
     317 UNK  43   ILE  CG1  C.3           0.002    14.027         0.0
     318 UNK  43   ILE  CG2  C.3           0.002    15.035         0.0
     319 UNK  43   ILE  CD1  C.3           0.000    15.035         0.0
     320 UNK  43   ILE  HN   H             0.150     1.008         0.0
     321 UNK  44   PHE  N    N.am         -0.297    14.007         0.0
     322 UNK  44   PHE  CA   C.3           0.153    13.019         0.0
     323 UNK  44   PHE  C    C.2           0.241    12.011         0.0
     324 UNK  44   PHE  O    O.2          -0.273    16.000         0.0
     325 UNK  44   PHE  CB   C.3           0.055    14.027         0.0
     326 UNK  44   PHE  CG   C.ar         -0.020    12.011         0.0
     327 UNK  44   PHE  CD1  C.ar         -0.004    13.019         0.0
     328 UNK  44   PHE  CD2  C.ar         -0.004    13.019         0.0
     329 UNK  44   PHE  CE1  C.ar         -0.000    13.019         0.0
     330 UNK  44   PHE  CE2  C.ar         -0.000    13.019         0.0
     331 UNK  44   PHE  CZ   C.ar         -0.000    13.019         0.0
     332 UNK  44   PHE  HN   H             0.150     1.008         0.0
     333 UNK  45   LEU  N    N.am         -0.297    14.007         0.0
     334 UNK  45   LEU  CA   C.3           0.149    13.019         0.0
     335 UNK  45   LEU  C    C.2           0.241    12.011         0.0
     336 UNK  45   LEU  O    O.2          -0.273    16.000         0.0
     337 UNK  45   LEU  CB   C.3           0.029    14.027         0.0
     338 UNK  45   LEU  CG   C.3           0.002    13.019         0.0
     339 UNK  45   LEU  CD1  C.3           0.000    15.035         0.0
     340 UNK  45   LEU  CD2  C.3           0.000    15.035         0.0
     341 UNK  45   LEU  HN   H             0.150     1.008         0.0
     342 UNK  46   ARG  N    N.am         -0.297    14.007         0.0
     343 UNK  46   ARG  CA   C.3           0.149    13.019         0.0
     344 UNK  46   ARG  C    C.2           0.241    12.011         0.0
     345 UNK  46   ARG  O    O.2          -0.273    16.000         0.0
     346 UNK  46   ARG  CB   C.3           0.033    14.027         0.0
     347 UNK  46   ARG  CG   C.3           0.045    14.027         0.0
     348 UNK  46   ARG  CD   C.3           0.174    14.027         0.0
     349 UNK  46   ARG  NE   N.pl         -0.265    14.007         0.0
     350 UNK  46   ARG  CZ   C.ca          0.342    12.011         0.0
     351 UNK  46   ARG  NH1  N.pl         -0.292    14.007         0.0
     352 UNK  46   ARG  NH2  N.pl         -0.292    14.007         0.0
     353 UNK  46   ARG  HN   H             0.150     1.008         0.0
     354 UNK  46   ARG  HE   H             0.259     1.008         0.0
     355 UNK  46   ARG  HH11 H             0.255     1.008         0.0
     356 UNK  46   ARG  HH12 H             0.255     1.008         0.0
     357 UNK  46   ARG  HH21 H             0.255     1.008         0.0
     358 UNK  46   ARG  HH22 H             0.255     1.008         0.0
     359 UNK  47   GLU  N    N.am         -0.297    14.007         0.0
     360 UNK  47   GLU  CA   C.3           0.149    13.019         0.0
     361 UNK  47   GLU  C    C.2           0.241    12.011         0.0
     362 UNK  47   GLU  O    O.2          -0.273    16.000         0.0
     363 UNK  47   GLU  CB   C.3           0.035    14.027         0.0
     364 UNK  47   GLU  CG   C.3           0.044    14.027         0.0
     365 UNK  47   GLU  CD   C.2           0.050    12.011         0.0
     366 UNK  47   GLU  OE1  O.co         -0.549    16.000         0.0
     367 UNK  47   GLU  OE2  O.co         -0.549    16.000         0.0
     368 UNK  47   GLU  HN   H             0.150     1.008         0.0
     369 UNK  48   LEU  N    N.am         -0.297    14.007         0.0
     370 UNK  48   LEU  CA   C.3           0.149    13.019         0.0
     371 UNK  48   LEU  C    C.2           0.241    12.011         0.0
     372 UNK  48   LEU  O    O.2          -0.273    16.000         0.0
     373 UNK  48   LEU  CB   C.3           0.029    14.027         0.0
     374 UNK  48   LEU  CG   C.3           0.002    13.019         0.0
     375 UNK  48   LEU  CD1  C.3           0.000    15.035         0.0
     376 UNK  48   LEU  CD2  C.3           0.000    15.035         0.0
     377 UNK  48   LEU  HN   H             0.150     1.008         0.0
     378 UNK  49   ILE  N    N.am         -0.297    14.007         0.0
     379 UNK  49   ILE  CA   C.3           0.148    13.019         0.0
     380 UNK  49   ILE  C    C.2           0.241    12.011         0.0
     381 UNK  49   ILE  O    O.2          -0.273    16.000         0.0
     382 UNK  49   ILE  CB   C.3           0.027    13.019         0.0
     383 UNK  49   ILE  CG1  C.3           0.002    14.027         0.0
     384 UNK  49   ILE  CG2  C.3           0.002    15.035         0.0
     385 UNK  49   ILE  CD1  C.3           0.000    15.035         0.0
     386 UNK  49   ILE  HN   H             0.150     1.008         0.0
     387 UNK  50   SER  N    N.am         -0.295    14.007         0.0
     388 UNK  50   SER  CA   C.3           0.178    13.019         0.0
     389 UNK  50   SER  C    C.2           0.243    12.011         0.0
     390 UNK  50   SER  O    O.2          -0.273    16.000         0.0
     391 UNK  50   SER  CB   C.3           0.166    14.027         0.0
     392 UNK  50   SER  OG   O.3          -0.380    16.000         0.0
     393 UNK  50   SER  HN   H             0.150     1.008         0.0
     394 UNK  50   SER  HG   H             0.210     1.008         0.0
     395 UNK  51   ASN  N    N.am         -0.296    14.007         0.0
     396 UNK  51   ASN  CA   C.3           0.158    13.019         0.0
     397 UNK  51   ASN  C    C.2           0.241    12.011         0.0
     398 UNK  51   ASN  O    O.2          -0.273    16.000         0.0
     399 UNK  51   ASN  CB   C.3           0.114    14.027         0.0
     400 UNK  51   ASN  CG   C.2           0.222    12.011         0.0
     401 UNK  51   ASN  OD1  O.2          -0.275    16.000         0.0
     402 UNK  51   ASN  ND2  N.am         -0.329    14.007         0.0
     403 UNK  51   ASN  HN   H             0.150     1.008         0.0
     404 UNK  51   ASN  HD21 H             0.145     1.008         0.0
     405 UNK  51   ASN  HD22 H             0.145     1.008         0.0
     406 UNK  52   SER  N    N.am         -0.295    14.007         0.0
     407 UNK  52   SER  CA   C.3           0.178    13.019         0.0
     408 UNK  52   SER  C    C.2           0.243    12.011         0.0
     409 UNK  52   SER  O    O.2          -0.273    16.000         0.0
     410 UNK  52   SER  CB   C.3           0.166    14.027         0.0
     411 UNK  52   SER  OG   O.3          -0.380    16.000         0.0
     412 UNK  52   SER  HN   H             0.150     1.008         0.0
     413 UNK  52   SER  HG   H             0.210     1.008         0.0
     414 UNK  53   SER  N    N.am         -0.295    14.007         0.0
     415 UNK  53   SER  CA   C.3           0.178    13.019         0.0
     416 UNK  53   SER  C    C.2           0.243    12.011         0.0
     417 UNK  53   SER  O    O.2          -0.273    16.000         0.0
     418 UNK  53   SER  CB   C.3           0.166    14.027         0.0
     419 UNK  53   SER  OG   O.3          -0.380    16.000         0.0
     420 UNK  53   SER  HN   H             0.150     1.008         0.0
     421 UNK  53   SER  HG   H             0.210     1.008         0.0
     422 UNK  54   ASP  N    N.am         -0.297    14.007         0.0
     423 UNK  54   ASP  CA   C.3           0.154    13.019         0.0
     424 UNK  54   ASP  C    C.2           0.241    12.011         0.0
     425 UNK  54   ASP  O    O.2          -0.273    16.000         0.0
     426 UNK  54   ASP  CB   C.3           0.071    14.027         0.0
     427 UNK  54   ASP  CG   C.2           0.052    12.011         0.0
     428 UNK  54   ASP  OD1  O.co         -0.549    16.000         0.0
     429 UNK  54   ASP  OD2  O.co         -0.549    16.000         0.0
     430 UNK  54   ASP  HN   H             0.150     1.008         0.0
     431 UNK  55   ALA  N    N.am         -0.297    14.007         0.0
     432 UNK  55   ALA  CA   C.3           0.149    13.019         0.0
     433 UNK  55   ALA  C    C.2           0.241    12.011         0.0
     434 UNK  55   ALA  O    O.2          -0.273    16.000         0.0
     435 UNK  55   ALA  CB   C.3           0.031    15.035         0.0
     436 UNK  55   ALA  HN   H             0.150     1.008         0.0
     437 UNK  56   LEU  N    N.am         -0.297    14.007         0.0
     438 UNK  56   LEU  CA   C.3           0.149    13.019         0.0
     439 UNK  56   LEU  C    C.2           0.241    12.011         0.0
     440 UNK  56   LEU  O    O.2          -0.273    16.000         0.0
     441 UNK  56   LEU  CB   C.3           0.029    14.027         0.0
     442 UNK  56   LEU  CG   C.3           0.002    13.019         0.0
     443 UNK  56   LEU  CD1  C.3           0.000    15.035         0.0
     444 UNK  56   LEU  CD2  C.3           0.000    15.035         0.0
     445 UNK  56   LEU  HN   H             0.150     1.008         0.0
     446 UNK  57   ASP  N    N.am         -0.297    14.007         0.0
     447 UNK  57   ASP  CA   C.3           0.154    13.019         0.0
     448 UNK  57   ASP  C    C.2           0.241    12.011         0.0
     449 UNK  57   ASP  O    O.2          -0.273    16.000         0.0
     450 UNK  57   ASP  CB   C.3           0.071    14.027         0.0
     451 UNK  57   ASP  CG   C.2           0.052    12.011         0.0
     452 UNK  57   ASP  OD1  O.co         -0.549    16.000         0.0
     453 UNK  57   ASP  OD2  O.co         -0.549    16.000         0.0
     454 UNK  57   ASP  HN   H             0.150     1.008         0.0
     455 UNK  58   LYS  N    N.am         -0.297    14.007         0.0
     456 UNK  58   LYS  CA   C.3           0.149    13.019         0.0
     457 UNK  58   LYS  C    C.2           0.241    12.011         0.0
     458 UNK  58   LYS  O    O.2          -0.273    16.000         0.0
     459 UNK  58   LYS  CB   C.3           0.029    14.027         0.0
     460 UNK  58   LYS  CG   C.3           0.008    14.027         0.0
     461 UNK  58   LYS  CD   C.3           0.061    14.027         0.0
     462 UNK  58   LYS  CE   C.3           0.099    14.027         0.0
     463 UNK  58   LYS  NZ   N.4           0.232    14.007         0.0
     464 UNK  58   LYS  HN   H             0.150     1.008         0.0
     465 UNK  58   LYS  HZ1  H             0.201     1.008         0.0
     466 UNK  58   LYS  HZ2  H             0.201     1.008         0.0
     467 UNK  58   LYS  HZ3  H             0.201     1.008         0.0
     468 UNK  59   ILE  N    N.am         -0.297    14.007         0.0
     469 UNK  59   ILE  CA   C.3           0.148    13.019         0.0
     470 UNK  59   ILE  C    C.2           0.241    12.011         0.0
     471 UNK  59   ILE  O    O.2          -0.273    16.000         0.0
     472 UNK  59   ILE  CB   C.3           0.027    13.019         0.0
     473 UNK  59   ILE  CG1  C.3           0.002    14.027         0.0
     474 UNK  59   ILE  CG2  C.3           0.002    15.035         0.0
     475 UNK  59   ILE  CD1  C.3           0.000    15.035         0.0
     476 UNK  59   ILE  HN   H             0.150     1.008         0.0
     477 UNK  60   ARG  N    N.am         -0.297    14.007         0.0
     478 UNK  60   ARG  CA   C.3           0.149    13.019         0.0
     479 UNK  60   ARG  C    C.2           0.241    12.011         0.0
     480 UNK  60   ARG  O    O.2          -0.273    16.000         0.0
     481 UNK  60   ARG  CB   C.3           0.033    14.027         0.0
     482 UNK  60   ARG  CG   C.3           0.045    14.027         0.0
     483 UNK  60   ARG  CD   C.3           0.174    14.027         0.0
     484 UNK  60   ARG  NE   N.pl         -0.265    14.007         0.0
     485 UNK  60   ARG  CZ   C.ca          0.342    12.011         0.0
     486 UNK  60   ARG  NH1  N.pl         -0.292    14.007         0.0
     487 UNK  60   ARG  NH2  N.pl         -0.292    14.007         0.0
     488 UNK  60   ARG  HN   H             0.150     1.008         0.0
     489 UNK  60   ARG  HE   H             0.259     1.008         0.0
     490 UNK  60   ARG  HH11 H             0.255     1.008         0.0
     491 UNK  60   ARG  HH12 H             0.255     1.008         0.0
     492 UNK  60   ARG  HH21 H             0.255     1.008         0.0
     493 UNK  60   ARG  HH22 H             0.255     1.008         0.0
     494 UNK  61   TYR  N    N.am         -0.297    14.007         0.0
     495 UNK  61   TYR  CA   C.3           0.153    13.019         0.0
     496 UNK  61   TYR  C    C.2           0.241    12.011         0.0
     497 UNK  61   TYR  O    O.2          -0.273    16.000         0.0
     498 UNK  61   TYR  CB   C.3           0.055    14.027         0.0
     499 UNK  61   TYR  CG   C.ar         -0.020    12.011         0.0
     500 UNK  61   TYR  CD1  C.ar         -0.001    13.019         0.0
     501 UNK  61   TYR  CD2  C.ar         -0.001    13.019         0.0
     502 UNK  61   TYR  CE1  C.ar          0.036    13.019         0.0
     503 UNK  61   TYR  CE2  C.ar          0.036    13.019         0.0
     504 UNK  61   TYR  CZ   C.ar          0.134    12.011         0.0
     505 UNK  61   TYR  OH   O.3          -0.505    16.000         0.0
     506 UNK  61   TYR  HN   H             0.150     1.008         0.0
     507 UNK  61   TYR  HH   H             0.292     1.008         0.0
     508 UNK  62   GLU  N    N.am         -0.297    14.007         0.0
     509 UNK  62   GLU  CA   C.3           0.149    13.019         0.0
     510 UNK  62   GLU  C    C.2           0.241    12.011         0.0
     511 UNK  62   GLU  O    O.2          -0.273    16.000         0.0
     512 UNK  62   GLU  CB   C.3           0.035    14.027         0.0
     513 UNK  62   GLU  CG   C.3           0.044    14.027         0.0
     514 UNK  62   GLU  CD   C.2           0.050    12.011         0.0
     515 UNK  62   GLU  OE1  O.co         -0.549    16.000         0.0
     516 UNK  62   GLU  OE2  O.co         -0.549    16.000         0.0
     517 UNK  62   GLU  HN   H             0.150     1.008         0.0
     518 UNK  63   THR  N    N.am         -0.295    14.007         0.0
     519 UNK  63   THR  CA   C.3           0.176    13.019         0.0
     520 UNK  63   THR  C    C.2           0.243    12.011         0.0
     521 UNK  63   THR  O    O.2          -0.273    16.000         0.0
     522 UNK  63   THR  CB   C.3           0.137    13.019         0.0
     523 UNK  63   THR  OG1  O.3          -0.382    16.000         0.0
     524 UNK  63   THR  CG2  C.3           0.034    15.035         0.0
     525 UNK  63   THR  HN   H             0.150     1.008         0.0
     526 UNK  63   THR  HG1  H             0.210     1.008         0.0
     527 UNK  64   LEU  N    N.am         -0.297    14.007         0.0
     528 UNK  64   LEU  CA   C.3           0.149    13.019         0.0
     529 UNK  64   LEU  C    C.2           0.241    12.011         0.0
     530 UNK  64   LEU  O    O.2          -0.273    16.000         0.0
     531 UNK  64   LEU  CB   C.3           0.029    14.027         0.0
     532 UNK  64   LEU  CG   C.3           0.002    13.019         0.0
     533 UNK  64   LEU  CD1  C.3           0.000    15.035         0.0
     534 UNK  64   LEU  CD2  C.3           0.000    15.035         0.0
     535 UNK  64   LEU  HN   H             0.150     1.008         0.0
     536 UNK  65   THR  N    N.am         -0.295    14.007         0.0
     537 UNK  65   THR  CA   C.3           0.176    13.019         0.0
     538 UNK  65   THR  C    C.2           0.243    12.011         0.0
     539 UNK  65   THR  O    O.2          -0.273    16.000         0.0
     540 UNK  65   THR  CB   C.3           0.137    13.019         0.0
     541 UNK  65   THR  OG1  O.3          -0.382    16.000         0.0
     542 UNK  65   THR  CG2  C.3           0.034    15.035         0.0
     543 UNK  65   THR  HN   H             0.150     1.008         0.0
     544 UNK  65   THR  HG1  H             0.210     1.008         0.0
     545 UNK  66   ASP  N    N.am         -0.297    14.007         0.0
     546 UNK  66   ASP  CA   C.3           0.154    13.019         0.0
     547 UNK  66   ASP  C    C.2           0.244    12.011         0.0
     548 UNK  66   ASP  O    O.2          -0.273    16.000         0.0
     549 UNK  66   ASP  CB   C.3           0.071    14.027         0.0
     550 UNK  66   ASP  CG   C.2           0.052    12.011         0.0
     551 UNK  66   ASP  OD1  O.co         -0.549    16.000         0.0
     552 UNK  66   ASP  OD2  O.co         -0.549    16.000         0.0
     553 UNK  66   ASP  HN   H             0.150     1.008         0.0
     554 UNK  67   PRO  N    N.am         -0.272    14.007         0.0
     555 UNK  67   PRO  CA   C.3           0.152    13.019         0.0
     556 UNK  67   PRO  C    C.2           0.241    12.011         0.0
     557 UNK  67   PRO  O    O.2          -0.273    16.000         0.0
     558 UNK  67   PRO  CB   C.3           0.031    14.027         0.0
     559 UNK  67   PRO  CG   C.3           0.024    14.027         0.0
     560 UNK  67   PRO  CD   C.3           0.094    14.027         0.0
     561 UNK  68   SER  N    N.am         -0.295    14.007         0.0
     562 UNK  68   SER  CA   C.3           0.178    13.019         0.0
     563 UNK  68   SER  C    C.2           0.243    12.011         0.0
     564 UNK  68   SER  O    O.2          -0.273    16.000         0.0
     565 UNK  68   SER  CB   C.3           0.166    14.027         0.0
     566 UNK  68   SER  OG   O.3          -0.380    16.000         0.0
     567 UNK  68   SER  HN   H             0.150     1.008         0.0
     568 UNK  68   SER  HG   H             0.210     1.008         0.0
     569 UNK  69   LYS  N    N.am         -0.297    14.007         0.0
     570 UNK  69   LYS  CA   C.3           0.149    13.019         0.0
     571 UNK  69   LYS  C    C.2           0.241    12.011         0.0
     572 UNK  69   LYS  O    O.2          -0.273    16.000         0.0
     573 UNK  69   LYS  CB   C.3           0.029    14.027         0.0
     574 UNK  69   LYS  CG   C.3           0.008    14.027         0.0
     575 UNK  69   LYS  CD   C.3           0.061    14.027         0.0
     576 UNK  69   LYS  CE   C.3           0.099    14.027         0.0
     577 UNK  69   LYS  NZ   N.4           0.232    14.007         0.0
     578 UNK  69   LYS  HN   H             0.150     1.008         0.0
     579 UNK  69   LYS  HZ1  H             0.201     1.008         0.0
     580 UNK  69   LYS  HZ2  H             0.201     1.008         0.0
     581 UNK  69   LYS  HZ3  H             0.201     1.008         0.0
     582 UNK  70   LEU  N    N.am         -0.297    14.007         0.0
     583 UNK  70   LEU  CA   C.3           0.149    13.019         0.0
     584 UNK  70   LEU  C    C.2           0.241    12.011         0.0
     585 UNK  70   LEU  O    O.2          -0.273    16.000         0.0
     586 UNK  70   LEU  CB   C.3           0.029    14.027         0.0
     587 UNK  70   LEU  CG   C.3           0.002    13.019         0.0
     588 UNK  70   LEU  CD1  C.3           0.000    15.035         0.0
     589 UNK  70   LEU  CD2  C.3           0.000    15.035         0.0
     590 UNK  70   LEU  HN   H             0.150     1.008         0.0
     591 UNK  71   ASP  N    N.am         -0.297    14.007         0.0
     592 UNK  71   ASP  CA   C.3           0.154    13.019         0.0
     593 UNK  71   ASP  C    C.2           0.241    12.011         0.0
     594 UNK  71   ASP  O    O.2          -0.273    16.000         0.0
     595 UNK  71   ASP  CB   C.3           0.071    14.027         0.0
     596 UNK  71   ASP  CG   C.2           0.052    12.011         0.0
     597 UNK  71   ASP  OD1  O.co         -0.549    16.000         0.0
     598 UNK  71   ASP  OD2  O.co         -0.549    16.000         0.0
     599 UNK  71   ASP  HN   H             0.150     1.008         0.0
     600 UNK  72   SER  N    N.am         -0.295    14.007         0.0
     601 UNK  72   SER  CA   C.3           0.178    13.019         0.0
     602 UNK  72   SER  C    C.2           0.243    12.011         0.0
     603 UNK  72   SER  O    O.2          -0.273    16.000         0.0
     604 UNK  72   SER  CB   C.3           0.166    14.027         0.0
     605 UNK  72   SER  OG   O.3          -0.380    16.000         0.0
     606 UNK  72   SER  HN   H             0.150     1.008         0.0
     607 UNK  72   SER  HG   H             0.210     1.008         0.0
     608 UNK  73   GLY  N    N.am         -0.295    14.007         0.0
     609 UNK  73   GLY  CA   C.3           0.176    14.027         0.0
     610 UNK  73   GLY  C    C.2           0.243    12.011         0.0
     611 UNK  73   GLY  O    O.2          -0.273    16.000         0.0
     612 UNK  73   GLY  HN   H             0.150     1.008         0.0
     613 UNK  74   LYS  N    N.am         -0.297    14.007         0.0
     614 UNK  74   LYS  CA   C.3           0.149    13.019         0.0
     615 UNK  74   LYS  C    C.2           0.241    12.011         0.0
     616 UNK  74   LYS  O    O.2          -0.273    16.000         0.0
     617 UNK  74   LYS  CB   C.3           0.029    14.027         0.0
     618 UNK  74   LYS  CG   C.3           0.008    14.027         0.0
     619 UNK  74   LYS  CD   C.3           0.061    14.027         0.0
     620 UNK  74   LYS  CE   C.3           0.099    14.027         0.0
     621 UNK  74   LYS  NZ   N.4           0.232    14.007         0.0
     622 UNK  74   LYS  HN   H             0.150     1.008         0.0
     623 UNK  74   LYS  HZ1  H             0.201     1.008         0.0
     624 UNK  74   LYS  HZ2  H             0.201     1.008         0.0
     625 UNK  74   LYS  HZ3  H             0.201     1.008         0.0
     626 UNK  75   GLU  N    N.am         -0.297    14.007         0.0
     627 UNK  75   GLU  CA   C.3           0.149    13.019         0.0
     628 UNK  75   GLU  C    C.2           0.241    12.011         0.0
     629 UNK  75   GLU  O    O.2          -0.273    16.000         0.0
     630 UNK  75   GLU  CB   C.3           0.035    14.027         0.0
     631 UNK  75   GLU  CG   C.3           0.044    14.027         0.0
     632 UNK  75   GLU  CD   C.2           0.050    12.011         0.0
     633 UNK  75   GLU  OE1  O.co         -0.549    16.000         0.0
     634 UNK  75   GLU  OE2  O.co         -0.549    16.000         0.0
     635 UNK  75   GLU  HN   H             0.150     1.008         0.0
     636 UNK  76   LEU  N    N.am         -0.297    14.007         0.0
     637 UNK  76   LEU  CA   C.3           0.149    13.019         0.0
     638 UNK  76   LEU  C    C.2           0.241    12.011         0.0
     639 UNK  76   LEU  O    O.2          -0.273    16.000         0.0
     640 UNK  76   LEU  CB   C.3           0.029    14.027         0.0
     641 UNK  76   LEU  CG   C.3           0.002    13.019         0.0
     642 UNK  76   LEU  CD1  C.3           0.000    15.035         0.0
     643 UNK  76   LEU  CD2  C.3           0.000    15.035         0.0
     644 UNK  76   LEU  HN   H             0.150     1.008         0.0
     645 UNK  77   HIS  N    N.am         -0.297    14.007         0.0
     646 UNK  77   HIS  CA   C.3           0.159    13.019         0.0
     647 UNK  77   HIS  C    C.2           0.241    12.011         0.0
     648 UNK  77   HIS  O    O.2          -0.273    16.000         0.0
     649 UNK  77   HIS  CB   C.3           0.127    14.027         0.0
     650 UNK  77   HIS  CG   C.ar          0.223    12.011         0.0
     651 UNK  77   HIS  ND1  N.ar         -0.182    14.007         0.0
     652 UNK  77   HIS  CD2  C.ar          0.169    13.019         0.0
     653 UNK  77   HIS  CE1  C.ar          0.398    13.019         0.0
     654 UNK  77   HIS  NE2  N.ar         -0.171    14.007         0.0
     655 UNK  77   HIS  HN   H             0.150     1.008         0.0
     656 UNK  77   HIS  HD1  H             0.455     1.008         0.0
     657 UNK  78   ILE  N    N.am         -0.297    14.007         0.0
     658 UNK  78   ILE  CA   C.3           0.148    13.019         0.0
     659 UNK  78   ILE  C    C.2           0.241    12.011         0.0
     660 UNK  78   ILE  O    O.2          -0.273    16.000         0.0
     661 UNK  78   ILE  CB   C.3           0.027    13.019         0.0
     662 UNK  78   ILE  CG1  C.3           0.002    14.027         0.0
     663 UNK  78   ILE  CG2  C.3           0.002    15.035         0.0
     664 UNK  78   ILE  CD1  C.3           0.000    15.035         0.0
     665 UNK  78   ILE  HN   H             0.150     1.008         0.0
     666 UNK  79   ASN  N    N.am         -0.297    14.007         0.0
     667 UNK  79   ASN  CA   C.3           0.158    13.019         0.0
     668 UNK  79   ASN  C    C.2           0.241    12.011         0.0
     669 UNK  79   ASN  O    O.2          -0.273    16.000         0.0
     670 UNK  79   ASN  CB   C.3           0.114    14.027         0.0
     671 UNK  79   ASN  CG   C.2           0.222    12.011         0.0
     672 UNK  79   ASN  OD1  O.2          -0.275    16.000         0.0
     673 UNK  79   ASN  ND2  N.am         -0.329    14.007         0.0
     674 UNK  79   ASN  HN   H             0.150     1.008         0.0
     675 UNK  79   ASN  HD21 H             0.145     1.008         0.0
     676 UNK  79   ASN  HD22 H             0.145     1.008         0.0
     677 UNK  80   LEU  N    N.am         -0.297    14.007         0.0
     678 UNK  80   LEU  CA   C.3           0.149    13.019         0.0
     679 UNK  80   LEU  C    C.2           0.241    12.011         0.0
     680 UNK  80   LEU  O    O.2          -0.273    16.000         0.0
     681 UNK  80   LEU  CB   C.3           0.029    14.027         0.0
     682 UNK  80   LEU  CG   C.3           0.002    13.019         0.0
     683 UNK  80   LEU  CD1  C.3           0.000    15.035         0.0
     684 UNK  80   LEU  CD2  C.3           0.000    15.035         0.0
     685 UNK  80   LEU  HN   H             0.150     1.008         0.0
     686 UNK  81   ILE  N    N.am         -0.297    14.007         0.0
     687 UNK  81   ILE  CA   C.3           0.149    13.019         0.0
     688 UNK  81   ILE  C    C.2           0.244    12.011         0.0
     689 UNK  81   ILE  O    O.2          -0.273    16.000         0.0
     690 UNK  81   ILE  CB   C.3           0.027    13.019         0.0
     691 UNK  81   ILE  CG1  C.3           0.002    14.027         0.0
     692 UNK  81   ILE  CG2  C.3           0.002    15.035         0.0
     693 UNK  81   ILE  CD1  C.3           0.000    15.035         0.0
     694 UNK  81   ILE  HN   H             0.150     1.008         0.0
     695 UNK  82   PRO  N    N.am         -0.272    14.007         0.0
     696 UNK  82   PRO  CA   C.3           0.152    13.019         0.0
     697 UNK  82   PRO  C    C.2           0.241    12.011         0.0
     698 UNK  82   PRO  O    O.2          -0.273    16.000         0.0
     699 UNK  82   PRO  CB   C.3           0.031    14.027         0.0
     700 UNK  82   PRO  CG   C.3           0.024    14.027         0.0
     701 UNK  82   PRO  CD   C.3           0.094    14.027         0.0
     702 UNK  83   ASN  N    N.am         -0.297    14.007         0.0
     703 UNK  83   ASN  CA   C.3           0.158    13.019         0.0
     704 UNK  83   ASN  C    C.2           0.241    12.011         0.0
     705 UNK  83   ASN  O    O.2          -0.273    16.000         0.0
     706 UNK  83   ASN  CB   C.3           0.114    14.027         0.0
     707 UNK  83   ASN  CG   C.2           0.222    12.011         0.0
     708 UNK  83   ASN  OD1  O.2          -0.275    16.000         0.0
     709 UNK  83   ASN  ND2  N.am         -0.329    14.007         0.0
     710 UNK  83   ASN  HN   H             0.150     1.008         0.0
     711 UNK  83   ASN  HD21 H             0.145     1.008         0.0
     712 UNK  83   ASN  HD22 H             0.145     1.008         0.0
     713 UNK  84   LYS  N    N.am         -0.297    14.007         0.0
     714 UNK  84   LYS  CA   C.3           0.149    13.019         0.0
     715 UNK  84   LYS  C    C.2           0.241    12.011         0.0
     716 UNK  84   LYS  O    O.2          -0.273    16.000         0.0
     717 UNK  84   LYS  CB   C.3           0.029    14.027         0.0
     718 UNK  84   LYS  CG   C.3           0.008    14.027         0.0
     719 UNK  84   LYS  CD   C.3           0.061    14.027         0.0
     720 UNK  84   LYS  CE   C.3           0.099    14.027         0.0
     721 UNK  84   LYS  NZ   N.4           0.232    14.007         0.0
     722 UNK  84   LYS  HN   H             0.150     1.008         0.0
     723 UNK  84   LYS  HZ1  H             0.201     1.008         0.0
     724 UNK  84   LYS  HZ2  H             0.201     1.008         0.0
     725 UNK  84   LYS  HZ3  H             0.201     1.008         0.0
     726 UNK  85   GLN  N    N.am         -0.297    14.007         0.0
     727 UNK  85   GLN  CA   C.3           0.149    13.019         0.0
     728 UNK  85   GLN  C    C.2           0.241    12.011         0.0
     729 UNK  85   GLN  O    O.2          -0.273    16.000         0.0
     730 UNK  85   GLN  CB   C.3           0.038    14.027         0.0
     731 UNK  85   GLN  CG   C.3           0.087    14.027         0.0
     732 UNK  85   GLN  CD   C.2           0.219    12.011         0.0
     733 UNK  85   GLN  OE1  O.2          -0.275    16.000         0.0
     734 UNK  85   GLN  NE2  N.am         -0.329    14.007         0.0
     735 UNK  85   GLN  HN   H             0.150     1.008         0.0
     736 UNK  85   GLN  HE21 H             0.145     1.008         0.0
     737 UNK  85   GLN  HE22 H             0.145     1.008         0.0
     738 UNK  86   ASP  N    N.am         -0.297    14.007         0.0
     739 UNK  86   ASP  CA   C.3           0.154    13.019         0.0
     740 UNK  86   ASP  C    C.2           0.241    12.011         0.0
     741 UNK  86   ASP  O    O.2          -0.273    16.000         0.0
     742 UNK  86   ASP  CB   C.3           0.071    14.027         0.0
     743 UNK  86   ASP  CG   C.2           0.052    12.011         0.0
     744 UNK  86   ASP  OD1  O.co         -0.549    16.000         0.0
     745 UNK  86   ASP  OD2  O.co         -0.549    16.000         0.0
     746 UNK  86   ASP  HN   H             0.150     1.008         0.0
     747 UNK  87   ARG  N    N.am         -0.297    14.007         0.0
     748 UNK  87   ARG  CA   C.3           0.149    13.019         0.0
     749 UNK  87   ARG  C    C.2           0.241    12.011         0.0
     750 UNK  87   ARG  O    O.2          -0.273    16.000         0.0
     751 UNK  87   ARG  CB   C.3           0.033    14.027         0.0
     752 UNK  87   ARG  CG   C.3           0.045    14.027         0.0
     753 UNK  87   ARG  CD   C.3           0.174    14.027         0.0
     754 UNK  87   ARG  NE   N.pl         -0.265    14.007         0.0
     755 UNK  87   ARG  CZ   C.ca          0.342    12.011         0.0
     756 UNK  87   ARG  NH1  N.pl         -0.292    14.007         0.0
     757 UNK  87   ARG  NH2  N.pl         -0.292    14.007         0.0
     758 UNK  87   ARG  HN   H             0.150     1.008         0.0
     759 UNK  87   ARG  HE   H             0.259     1.008         0.0
     760 UNK  87   ARG  HH11 H             0.255     1.008         0.0
     761 UNK  87   ARG  HH12 H             0.255     1.008         0.0
     762 UNK  87   ARG  HH21 H             0.255     1.008         0.0
     763 UNK  87   ARG  HH22 H             0.255     1.008         0.0
     764 UNK  88   THR  N    N.am         -0.295    14.007         0.0
     765 UNK  88   THR  CA   C.3           0.176    13.019         0.0
     766 UNK  88   THR  C    C.2           0.243    12.011         0.0
     767 UNK  88   THR  O    O.2          -0.273    16.000         0.0
     768 UNK  88   THR  CB   C.3           0.137    13.019         0.0
     769 UNK  88   THR  OG1  O.3          -0.382    16.000         0.0
     770 UNK  88   THR  CG2  C.3           0.034    15.035         0.0
     771 UNK  88   THR  HN   H             0.150     1.008         0.0
     772 UNK  88   THR  HG1  H             0.210     1.008         0.0
     773 UNK  89   LEU  N    N.am         -0.297    14.007         0.0
     774 UNK  89   LEU  CA   C.3           0.149    13.019         0.0
     775 UNK  89   LEU  C    C.2           0.241    12.011         0.0
     776 UNK  89   LEU  O    O.2          -0.273    16.000         0.0
     777 UNK  89   LEU  CB   C.3           0.029    14.027         0.0
     778 UNK  89   LEU  CG   C.3           0.002    13.019         0.0
     779 UNK  89   LEU  CD1  C.3           0.000    15.035         0.0
     780 UNK  89   LEU  CD2  C.3           0.000    15.035         0.0
     781 UNK  89   LEU  HN   H             0.150     1.008         0.0
     782 UNK  90   THR  N    N.am         -0.295    14.007         0.0
     783 UNK  90   THR  CA   C.3           0.176    13.019         0.0
     784 UNK  90   THR  C    C.2           0.243    12.011         0.0
     785 UNK  90   THR  O    O.2          -0.273    16.000         0.0
     786 UNK  90   THR  CB   C.3           0.137    13.019         0.0
     787 UNK  90   THR  OG1  O.3          -0.382    16.000         0.0
     788 UNK  90   THR  CG2  C.3           0.034    15.035         0.0
     789 UNK  90   THR  HN   H             0.150     1.008         0.0
     790 UNK  90   THR  HG1  H             0.210     1.008         0.0
     791 UNK  91   ILE  N    N.am         -0.297    14.007         0.0
     792 UNK  91   ILE  CA   C.3           0.148    13.019         0.0
     793 UNK  91   ILE  C    C.2           0.241    12.011         0.0
     794 UNK  91   ILE  O    O.2          -0.273    16.000         0.0
     795 UNK  91   ILE  CB   C.3           0.027    13.019         0.0
     796 UNK  91   ILE  CG1  C.3           0.002    14.027         0.0
     797 UNK  91   ILE  CG2  C.3           0.002    15.035         0.0
     798 UNK  91   ILE  CD1  C.3           0.000    15.035         0.0
     799 UNK  91   ILE  HN   H             0.150     1.008         0.0
     800 UNK  92   VAL  N    N.am         -0.297    14.007         0.0
     801 UNK  92   VAL  CA   C.3           0.148    13.019         0.0
     802 UNK  92   VAL  C    C.2           0.241    12.011         0.0
     803 UNK  92   VAL  O    O.2          -0.273    16.000         0.0
     804 UNK  92   VAL  CB   C.3           0.027    13.019         0.0
     805 UNK  92   VAL  CG1  C.3           0.002    15.035         0.0
     806 UNK  92   VAL  CG2  C.3           0.002    15.035         0.0
     807 UNK  92   VAL  HN   H             0.150     1.008         0.0
     808 UNK  93   ASP  N    N.am         -0.297    14.007         0.0
     809 UNK  93   ASP  CA   C.3           0.154    13.019         0.0
     810 UNK  93   ASP  C    C.2           0.241    12.011         0.0
     811 UNK  93   ASP  O    O.2          -0.273    16.000         0.0
     812 UNK  93   ASP  CB   C.3           0.071    14.027         0.0
     813 UNK  93   ASP  CG   C.2           0.052    12.011         0.0
     814 UNK  93   ASP  OD1  O.co         -0.549    16.000         0.0
     815 UNK  93   ASP  OD2  O.co         -0.549    16.000         0.0
     816 UNK  93   ASP  HN   H             0.150     1.008         0.0
     817 UNK  94   THR  N    N.am         -0.295    14.007         0.0
     818 UNK  94   THR  CA   C.3           0.176    13.019         0.0
     819 UNK  94   THR  C    C.2           0.243    12.011         0.0
     820 UNK  94   THR  O    O.2          -0.273    16.000         0.0
     821 UNK  94   THR  CB   C.3           0.137    13.019         0.0
     822 UNK  94   THR  OG1  O.3          -0.382    16.000         0.0
     823 UNK  94   THR  CG2  C.3           0.034    15.035         0.0
     824 UNK  94   THR  HN   H             0.150     1.008         0.0
     825 UNK  94   THR  HG1  H             0.210     1.008         0.0
     826 UNK  95   GLY  N    N.am         -0.295    14.007         0.0
     827 UNK  95   GLY  CA   C.3           0.176    14.027         0.0
     828 UNK  95   GLY  C    C.2           0.243    12.011         0.0
     829 UNK  95   GLY  O    O.2          -0.273    16.000         0.0
     830 UNK  95   GLY  HN   H             0.150     1.008         0.0
     831 UNK  96   ILE  N    N.am         -0.297    14.007         0.0
     832 UNK  96   ILE  CA   C.3           0.148    13.019         0.0
     833 UNK  96   ILE  C    C.2           0.241    12.011         0.0
     834 UNK  96   ILE  O    O.2          -0.273    16.000         0.0
     835 UNK  96   ILE  CB   C.3           0.027    13.019         0.0
     836 UNK  96   ILE  CG1  C.3           0.002    14.027         0.0
     837 UNK  96   ILE  CG2  C.3           0.002    15.035         0.0
     838 UNK  96   ILE  CD1  C.3           0.000    15.035         0.0
     839 UNK  96   ILE  HN   H             0.150     1.008         0.0
     840 UNK  97   GLY  N    N.am         -0.295    14.007         0.0
     841 UNK  97   GLY  CA   C.3           0.176    14.027         0.0
     842 UNK  97   GLY  C    C.2           0.243    12.011         0.0
     843 UNK  97   GLY  O    O.2          -0.273    16.000         0.0
     844 UNK  97   GLY  HN   H             0.150     1.008         0.0
     845 UNK  98   MET  N    N.am         -0.297    14.007         0.0
     846 UNK  98   MET  CA   C.3           0.149    13.019         0.0
     847 UNK  98   MET  C    C.2           0.241    12.011         0.0
     848 UNK  98   MET  O    O.2          -0.273    16.000         0.0
     849 UNK  98   MET  CB   C.3           0.041    14.027         0.0
     850 UNK  98   MET  CG   C.3           0.060    14.027         0.0
     851 UNK  98   MET  SD   S.3          -0.139    32.060         0.0
     852 UNK  98   MET  CE   C.3           0.069    15.035         0.0
     853 UNK  98   MET  HN   H             0.150     1.008         0.0
     854 UNK  99   THR  N    N.am         -0.295    14.007         0.0
     855 UNK  99   THR  CA   C.3           0.176    13.019         0.0
     856 UNK  99   THR  C    C.2           0.243    12.011         0.0
     857 UNK  99   THR  O    O.2          -0.273    16.000         0.0
     858 UNK  99   THR  CB   C.3           0.137    13.019         0.0
     859 UNK  99   THR  OG1  O.3          -0.382    16.000         0.0
     860 UNK  99   THR  CG2  C.3           0.034    15.035         0.0
     861 UNK  99   THR  HN   H             0.150     1.008         0.0
     862 UNK  99   THR  HG1  H             0.210     1.008         0.0
     863 UNK  100  LYS  N    N.am         -0.297    14.007         0.0
     864 UNK  100  LYS  CA   C.3           0.149    13.019         0.0
     865 UNK  100  LYS  C    C.2           0.241    12.011         0.0
     866 UNK  100  LYS  O    O.2          -0.273    16.000         0.0
     867 UNK  100  LYS  CB   C.3           0.029    14.027         0.0
     868 UNK  100  LYS  CG   C.3           0.008    14.027         0.0
     869 UNK  100  LYS  CD   C.3           0.061    14.027         0.0
     870 UNK  100  LYS  CE   C.3           0.099    14.027         0.0
     871 UNK  100  LYS  NZ   N.4           0.232    14.007         0.0
     872 UNK  100  LYS  HN   H             0.150     1.008         0.0
     873 UNK  100  LYS  HZ1  H             0.201     1.008         0.0
     874 UNK  100  LYS  HZ2  H             0.201     1.008         0.0
     875 UNK  100  LYS  HZ3  H             0.201     1.008         0.0
     876 UNK  101  ALA  N    N.am         -0.297    14.007         0.0
     877 UNK  101  ALA  CA   C.3           0.149    13.019         0.0
     878 UNK  101  ALA  C    C.2           0.241    12.011         0.0
     879 UNK  101  ALA  O    O.2          -0.273    16.000         0.0
     880 UNK  101  ALA  CB   C.3           0.031    15.035         0.0
     881 UNK  101  ALA  HN   H             0.150     1.008         0.0
     882 UNK  102  ASP  N    N.am         -0.297    14.007         0.0
     883 UNK  102  ASP  CA   C.3           0.154    13.019         0.0
     884 UNK  102  ASP  C    C.2           0.241    12.011         0.0
     885 UNK  102  ASP  O    O.2          -0.273    16.000         0.0
     886 UNK  102  ASP  CB   C.3           0.071    14.027         0.0
     887 UNK  102  ASP  CG   C.2           0.052    12.011         0.0
     888 UNK  102  ASP  OD1  O.co         -0.549    16.000         0.0
     889 UNK  102  ASP  OD2  O.co         -0.549    16.000         0.0
     890 UNK  102  ASP  HN   H             0.150     1.008         0.0
     891 UNK  103  LEU  N    N.am         -0.297    14.007         0.0
     892 UNK  103  LEU  CA   C.3           0.149    13.019         0.0
     893 UNK  103  LEU  C    C.2           0.241    12.011         0.0
     894 UNK  103  LEU  O    O.2          -0.273    16.000         0.0
     895 UNK  103  LEU  CB   C.3           0.029    14.027         0.0
     896 UNK  103  LEU  CG   C.3           0.002    13.019         0.0
     897 UNK  103  LEU  CD1  C.3           0.000    15.035         0.0
     898 UNK  103  LEU  CD2  C.3           0.000    15.035         0.0
     899 UNK  103  LEU  HN   H             0.150     1.008         0.0
     900 UNK  104  ILE  N    N.am         -0.297    14.007         0.0
     901 UNK  104  ILE  CA   C.3           0.148    13.019         0.0
     902 UNK  104  ILE  C    C.2           0.241    12.011         0.0
     903 UNK  104  ILE  O    O.2          -0.273    16.000         0.0
     904 UNK  104  ILE  CB   C.3           0.027    13.019         0.0
     905 UNK  104  ILE  CG1  C.3           0.002    14.027         0.0
     906 UNK  104  ILE  CG2  C.3           0.002    15.035         0.0
     907 UNK  104  ILE  CD1  C.3           0.000    15.035         0.0
     908 UNK  104  ILE  HN   H             0.150     1.008         0.0
     909 UNK  105  ASN  N    N.am         -0.297    14.007         0.0
     910 UNK  105  ASN  CA   C.3           0.158    13.019         0.0
     911 UNK  105  ASN  C    C.2           0.241    12.011         0.0
     912 UNK  105  ASN  O    O.2          -0.273    16.000         0.0
     913 UNK  105  ASN  CB   C.3           0.114    14.027         0.0
     914 UNK  105  ASN  CG   C.2           0.222    12.011         0.0
     915 UNK  105  ASN  OD1  O.2          -0.275    16.000         0.0
     916 UNK  105  ASN  ND2  N.am         -0.329    14.007         0.0
     917 UNK  105  ASN  HN   H             0.150     1.008         0.0
     918 UNK  105  ASN  HD21 H             0.145     1.008         0.0
     919 UNK  105  ASN  HD22 H             0.145     1.008         0.0
     920 UNK  106  ASN  N    N.am         -0.297    14.007         0.0
     921 UNK  106  ASN  CA   C.3           0.158    13.019         0.0
     922 UNK  106  ASN  C    C.2           0.241    12.011         0.0
     923 UNK  106  ASN  O    O.2          -0.273    16.000         0.0
     924 UNK  106  ASN  CB   C.3           0.114    14.027         0.0
     925 UNK  106  ASN  CG   C.2           0.222    12.011         0.0
     926 UNK  106  ASN  OD1  O.2          -0.275    16.000         0.0
     927 UNK  106  ASN  ND2  N.am         -0.329    14.007         0.0
     928 UNK  106  ASN  HN   H             0.150     1.008         0.0
     929 UNK  106  ASN  HD21 H             0.145     1.008         0.0
     930 UNK  106  ASN  HD22 H             0.145     1.008         0.0
     931 UNK  107  LEU  N    N.am         -0.297    14.007         0.0
     932 UNK  107  LEU  CA   C.3           0.149    13.019         0.0
     933 UNK  107  LEU  C    C.2           0.241    12.011         0.0
     934 UNK  107  LEU  O    O.2          -0.273    16.000         0.0
     935 UNK  107  LEU  CB   C.3           0.029    14.027         0.0
     936 UNK  107  LEU  CG   C.3           0.002    13.019         0.0
     937 UNK  107  LEU  CD1  C.3           0.000    15.035         0.0
     938 UNK  107  LEU  CD2  C.3           0.000    15.035         0.0
     939 UNK  107  LEU  HN   H             0.150     1.008         0.0
     940 UNK  108  GLY  N    N.am         -0.295    14.007         0.0
     941 UNK  108  GLY  CA   C.3           0.176    14.027         0.0
     942 UNK  108  GLY  C    C.2           0.243    12.011         0.0
     943 UNK  108  GLY  O    O.2          -0.273    16.000         0.0
     944 UNK  108  GLY  HN   H             0.150     1.008         0.0
     945 UNK  109  THR  N    N.am         -0.295    14.007         0.0
     946 UNK  109  THR  CA   C.3           0.176    13.019         0.0
     947 UNK  109  THR  C    C.2           0.243    12.011         0.0
     948 UNK  109  THR  O    O.2          -0.273    16.000         0.0
     949 UNK  109  THR  CB   C.3           0.137    13.019         0.0
     950 UNK  109  THR  OG1  O.3          -0.382    16.000         0.0
     951 UNK  109  THR  CG2  C.3           0.034    15.035         0.0
     952 UNK  109  THR  HN   H             0.150     1.008         0.0
     953 UNK  109  THR  HG1  H             0.210     1.008         0.0
     954 UNK  110  ILE  N    N.am         -0.297    14.007         0.0
     955 UNK  110  ILE  CA   C.3           0.148    13.019         0.0
     956 UNK  110  ILE  C    C.2           0.241    12.011         0.0
     957 UNK  110  ILE  O    O.2          -0.273    16.000         0.0
     958 UNK  110  ILE  CB   C.3           0.027    13.019         0.0
     959 UNK  110  ILE  CG1  C.3           0.002    14.027         0.0
     960 UNK  110  ILE  CG2  C.3           0.002    15.035         0.0
     961 UNK  110  ILE  CD1  C.3           0.000    15.035         0.0
     962 UNK  110  ILE  HN   H             0.150     1.008         0.0
     963 UNK  111  ALA  N    N.am         -0.297    14.007         0.0
     964 UNK  111  ALA  CA   C.3           0.149    13.019         0.0
     965 UNK  111  ALA  C    C.2           0.241    12.011         0.0
     966 UNK  111  ALA  O    O.2          -0.273    16.000         0.0
     967 UNK  111  ALA  CB   C.3           0.031    15.035         0.0
     968 UNK  111  ALA  HN   H             0.150     1.008         0.0
     969 UNK  112  LYS  N    N.am         -0.297    14.007         0.0
     970 UNK  112  LYS  CA   C.3           0.149    13.019         0.0
     971 UNK  112  LYS  C    C.2           0.241    12.011         0.0
     972 UNK  112  LYS  O    O.2          -0.273    16.000         0.0
     973 UNK  112  LYS  CB   C.3           0.029    14.027         0.0
     974 UNK  112  LYS  CG   C.3           0.008    14.027         0.0
     975 UNK  112  LYS  CD   C.3           0.061    14.027         0.0
     976 UNK  112  LYS  CE   C.3           0.099    14.027         0.0
     977 UNK  112  LYS  NZ   N.4           0.232    14.007         0.0
     978 UNK  112  LYS  HN   H             0.150     1.008         0.0
     979 UNK  112  LYS  HZ1  H             0.201     1.008         0.0
     980 UNK  112  LYS  HZ2  H             0.201     1.008         0.0
     981 UNK  112  LYS  HZ3  H             0.201     1.008         0.0
     982 UNK  113  SER  N    N.am         -0.295    14.007         0.0
     983 UNK  113  SER  CA   C.3           0.178    13.019         0.0
     984 UNK  113  SER  C    C.2           0.243    12.011         0.0
     985 UNK  113  SER  O    O.2          -0.273    16.000         0.0
     986 UNK  113  SER  CB   C.3           0.166    14.027         0.0
     987 UNK  113  SER  OG   O.3          -0.380    16.000         0.0
     988 UNK  113  SER  HN   H             0.150     1.008         0.0
     989 UNK  113  SER  HG   H             0.210     1.008         0.0
     990 UNK  114  GLY  N    N.am         -0.295    14.007         0.0
     991 UNK  114  GLY  CA   C.3           0.176    14.027         0.0
     992 UNK  114  GLY  C    C.2           0.243    12.011         0.0
     993 UNK  114  GLY  O    O.2          -0.273    16.000         0.0
     994 UNK  114  GLY  HN   H             0.150     1.008         0.0
     995 UNK  115  THR  N    N.am         -0.295    14.007         0.0
     996 UNK  115  THR  CA   C.3           0.176    13.019         0.0
     997 UNK  115  THR  C    C.2           0.243    12.011         0.0
     998 UNK  115  THR  O    O.2          -0.273    16.000         0.0
     999 UNK  115  THR  CB   C.3           0.137    13.019         0.0
    1000 UNK  115  THR  OG1  O.3          -0.382    16.000         0.0
    1001 UNK  115  THR  CG2  C.3           0.034    15.035         0.0
    1002 UNK  115  THR  HN   H             0.150     1.008         0.0
    1003 UNK  115  THR  HG1  H             0.210     1.008         0.0
    1004 UNK  116  LYS  N    N.am         -0.297    14.007         0.0
    1005 UNK  116  LYS  CA   C.3           0.149    13.019         0.0
    1006 UNK  116  LYS  C    C.2           0.241    12.011         0.0
    1007 UNK  116  LYS  O    O.2          -0.273    16.000         0.0
    1008 UNK  116  LYS  CB   C.3           0.029    14.027         0.0
    1009 UNK  116  LYS  CG   C.3           0.008    14.027         0.0
    1010 UNK  116  LYS  CD   C.3           0.061    14.027         0.0
    1011 UNK  116  LYS  CE   C.3           0.099    14.027         0.0
    1012 UNK  116  LYS  NZ   N.4           0.232    14.007         0.0
    1013 UNK  116  LYS  HN   H             0.150     1.008         0.0
    1014 UNK  116  LYS  HZ1  H             0.201     1.008         0.0
    1015 UNK  116  LYS  HZ2  H             0.201     1.008         0.0
    1016 UNK  116  LYS  HZ3  H             0.201     1.008         0.0
    1017 UNK  117  ALA  N    N.am         -0.297    14.007         0.0
    1018 UNK  117  ALA  CA   C.3           0.149    13.019         0.0
    1019 UNK  117  ALA  C    C.2           0.241    12.011         0.0
    1020 UNK  117  ALA  O    O.2          -0.273    16.000         0.0
    1021 UNK  117  ALA  CB   C.3           0.031    15.035         0.0
    1022 UNK  117  ALA  HN   H             0.150     1.008         0.0
    1023 UNK  118  PHE  N    N.am         -0.297    14.007         0.0
    1024 UNK  118  PHE  CA   C.3           0.153    13.019         0.0
    1025 UNK  118  PHE  C    C.2           0.241    12.011         0.0
    1026 UNK  118  PHE  O    O.2          -0.273    16.000         0.0
    1027 UNK  118  PHE  CB   C.3           0.055    14.027         0.0
    1028 UNK  118  PHE  CG   C.ar         -0.020    12.011         0.0
    1029 UNK  118  PHE  CD1  C.ar         -0.004    13.019         0.0
    1030 UNK  118  PHE  CD2  C.ar         -0.004    13.019         0.0
    1031 UNK  118  PHE  CE1  C.ar         -0.000    13.019         0.0
    1032 UNK  118  PHE  CE2  C.ar         -0.000    13.019         0.0
    1033 UNK  118  PHE  CZ   C.ar         -0.000    13.019         0.0
    1034 UNK  118  PHE  HN   H             0.150     1.008         0.0
    1035 UNK  119  MET  N    N.am         -0.297    14.007         0.0
    1036 UNK  119  MET  CA   C.3           0.149    13.019         0.0
    1037 UNK  119  MET  C    C.2           0.241    12.011         0.0
    1038 UNK  119  MET  O    O.2          -0.273    16.000         0.0
    1039 UNK  119  MET  CB   C.3           0.041    14.027         0.0
    1040 UNK  119  MET  CG   C.3           0.060    14.027         0.0
    1041 UNK  119  MET  SD   S.3          -0.139    32.060         0.0
    1042 UNK  119  MET  CE   C.3           0.069    15.035         0.0
    1043 UNK  119  MET  HN   H             0.150     1.008         0.0
    1044 UNK  120  GLU  N    N.am         -0.297    14.007         0.0
    1045 UNK  120  GLU  CA   C.3           0.149    13.019         0.0
    1046 UNK  120  GLU  C    C.2           0.241    12.011         0.0
    1047 UNK  120  GLU  O    O.2          -0.273    16.000         0.0
    1048 UNK  120  GLU  CB   C.3           0.035    14.027         0.0
    1049 UNK  120  GLU  CG   C.3           0.044    14.027         0.0
    1050 UNK  120  GLU  CD   C.2           0.050    12.011         0.0
    1051 UNK  120  GLU  OE1  O.co         -0.549    16.000         0.0
    1052 UNK  120  GLU  OE2  O.co         -0.549    16.000         0.0
    1053 UNK  120  GLU  HN   H             0.150     1.008         0.0
    1054 UNK  121  ALA  N    N.am         -0.297    14.007         0.0
    1055 UNK  121  ALA  CA   C.3           0.149    13.019         0.0
    1056 UNK  121  ALA  C    C.2           0.241    12.011         0.0
    1057 UNK  121  ALA  O    O.2          -0.273    16.000         0.0
    1058 UNK  121  ALA  CB   C.3           0.031    15.035         0.0
    1059 UNK  121  ALA  HN   H             0.150     1.008         0.0
    1060 UNK  122  LEU  N    N.am         -0.297    14.007         0.0
    1061 UNK  122  LEU  CA   C.3           0.149    13.019         0.0
    1062 UNK  122  LEU  C    C.2           0.241    12.011         0.0
    1063 UNK  122  LEU  O    O.2          -0.273    16.000         0.0
    1064 UNK  122  LEU  CB   C.3           0.029    14.027         0.0
    1065 UNK  122  LEU  CG   C.3           0.002    13.019         0.0
    1066 UNK  122  LEU  CD1  C.3           0.000    15.035         0.0
    1067 UNK  122  LEU  CD2  C.3           0.000    15.035         0.0
    1068 UNK  122  LEU  HN   H             0.150     1.008         0.0
    1069 UNK  123  GLN  N    N.am         -0.297    14.007         0.0
    1070 UNK  123  GLN  CA   C.3           0.149    13.019         0.0
    1071 UNK  123  GLN  C    C.2           0.241    12.011         0.0
    1072 UNK  123  GLN  O    O.2          -0.273    16.000         0.0
    1073 UNK  123  GLN  CB   C.3           0.038    14.027         0.0
    1074 UNK  123  GLN  CG   C.3           0.087    14.027         0.0
    1075 UNK  123  GLN  CD   C.2           0.219    12.011         0.0
    1076 UNK  123  GLN  OE1  O.2          -0.275    16.000         0.0
    1077 UNK  123  GLN  NE2  N.am         -0.329    14.007         0.0
    1078 UNK  123  GLN  HN   H             0.150     1.008         0.0
    1079 UNK  123  GLN  HE21 H             0.145     1.008         0.0
    1080 UNK  123  GLN  HE22 H             0.145     1.008         0.0
    1081 UNK  124  ALA  N    N.am         -0.297    14.007         0.0
    1082 UNK  124  ALA  CA   C.3           0.149    13.019         0.0
    1083 UNK  124  ALA  C    C.2           0.241    12.011         0.0
    1084 UNK  124  ALA  O    O.2          -0.273    16.000         0.0
    1085 UNK  124  ALA  CB   C.3           0.031    15.035         0.0
    1086 UNK  124  ALA  HN   H             0.150     1.008         0.0
    1087 UNK  125  GLY  N    N.am         -0.295    14.007         0.0
    1088 UNK  125  GLY  CA   C.3           0.176    14.027         0.0
    1089 UNK  125  GLY  C    C.2           0.243    12.011         0.0
    1090 UNK  125  GLY  O    O.2          -0.273    16.000         0.0
    1091 UNK  125  GLY  HN   H             0.150     1.008         0.0
    1092 UNK  126  ALA  N    N.am         -0.297    14.007         0.0
    1093 UNK  126  ALA  CA   C.3           0.149    13.019         0.0
    1094 UNK  126  ALA  C    C.2           0.241    12.011         0.0
    1095 UNK  126  ALA  O    O.2          -0.273    16.000         0.0
    1096 UNK  126  ALA  CB   C.3           0.031    15.035         0.0
    1097 UNK  126  ALA  HN   H             0.150     1.008         0.0
    1098 UNK  127  ASP  N    N.am         -0.297    14.007         0.0
    1099 UNK  127  ASP  CA   C.3           0.154    13.019         0.0
    1100 UNK  127  ASP  C    C.2           0.241    12.011         0.0
    1101 UNK  127  ASP  O    O.2          -0.273    16.000         0.0
    1102 UNK  127  ASP  CB   C.3           0.071    14.027         0.0
    1103 UNK  127  ASP  CG   C.2           0.052    12.011         0.0
    1104 UNK  127  ASP  OD1  O.co         -0.549    16.000         0.0
    1105 UNK  127  ASP  OD2  O.co         -0.549    16.000         0.0
    1106 UNK  127  ASP  HN   H             0.150     1.008         0.0
    1107 UNK  128  ILE  N    N.am         -0.297    14.007         0.0
    1108 UNK  128  ILE  CA   C.3           0.148    13.019         0.0
    1109 UNK  128  ILE  C    C.2           0.241    12.011         0.0
    1110 UNK  128  ILE  O    O.2          -0.273    16.000         0.0
    1111 UNK  128  ILE  CB   C.3           0.027    13.019         0.0
    1112 UNK  128  ILE  CG1  C.3           0.002    14.027         0.0
    1113 UNK  128  ILE  CG2  C.3           0.002    15.035         0.0
    1114 UNK  128  ILE  CD1  C.3           0.000    15.035         0.0
    1115 UNK  128  ILE  HN   H             0.150     1.008         0.0
    1116 UNK  129  SER  N    N.am         -0.295    14.007         0.0
    1117 UNK  129  SER  CA   C.3           0.178    13.019         0.0
    1118 UNK  129  SER  C    C.2           0.243    12.011         0.0
    1119 UNK  129  SER  O    O.2          -0.273    16.000         0.0
    1120 UNK  129  SER  CB   C.3           0.166    14.027         0.0
    1121 UNK  129  SER  OG   O.3          -0.380    16.000         0.0
    1122 UNK  129  SER  HN   H             0.150     1.008         0.0
    1123 UNK  129  SER  HG   H             0.210     1.008         0.0
    1124 UNK  130  MET  N    N.am         -0.297    14.007         0.0
    1125 UNK  130  MET  CA   C.3           0.149    13.019         0.0
    1126 UNK  130  MET  C    C.2           0.241    12.011         0.0
    1127 UNK  130  MET  O    O.2          -0.273    16.000         0.0
    1128 UNK  130  MET  CB   C.3           0.041    14.027         0.0
    1129 UNK  130  MET  CG   C.3           0.060    14.027         0.0
    1130 UNK  130  MET  SD   S.3          -0.139    32.060         0.0
    1131 UNK  130  MET  CE   C.3           0.069    15.035         0.0
    1132 UNK  130  MET  HN   H             0.150     1.008         0.0
    1133 UNK  131  ILE  N    N.am         -0.297    14.007         0.0
    1134 UNK  131  ILE  CA   C.3           0.148    13.019         0.0
    1135 UNK  131  ILE  C    C.2           0.241    12.011         0.0
    1136 UNK  131  ILE  O    O.2          -0.273    16.000         0.0
    1137 UNK  131  ILE  CB   C.3           0.027    13.019         0.0
    1138 UNK  131  ILE  CG1  C.3           0.002    14.027         0.0
    1139 UNK  131  ILE  CG2  C.3           0.002    15.035         0.0
    1140 UNK  131  ILE  CD1  C.3           0.000    15.035         0.0
    1141 UNK  131  ILE  HN   H             0.150     1.008         0.0
    1142 UNK  132  GLY  N    N.am         -0.295    14.007         0.0
    1143 UNK  132  GLY  CA   C.3           0.176    14.027         0.0
    1144 UNK  132  GLY  C    C.2           0.243    12.011         0.0
    1145 UNK  132  GLY  O    O.2          -0.273    16.000         0.0
    1146 UNK  132  GLY  HN   H             0.150     1.008         0.0
    1147 UNK  133  GLN  N    N.am         -0.297    14.007         0.0
    1148 UNK  133  GLN  CA   C.3           0.149    13.019         0.0
    1149 UNK  133  GLN  C    C.2           0.241    12.011         0.0
    1150 UNK  133  GLN  O    O.2          -0.273    16.000         0.0
    1151 UNK  133  GLN  CB   C.3           0.038    14.027         0.0
    1152 UNK  133  GLN  CG   C.3           0.087    14.027         0.0
    1153 UNK  133  GLN  CD   C.2           0.219    12.011         0.0
    1154 UNK  133  GLN  OE1  O.2          -0.275    16.000         0.0
    1155 UNK  133  GLN  NE2  N.am         -0.329    14.007         0.0
    1156 UNK  133  GLN  HN   H             0.150     1.008         0.0
    1157 UNK  133  GLN  HE21 H             0.145     1.008         0.0
    1158 UNK  133  GLN  HE22 H             0.145     1.008         0.0
    1159 UNK  134  PHE  N    N.am         -0.297    14.007         0.0
    1160 UNK  134  PHE  CA   C.3           0.153    13.019         0.0
    1161 UNK  134  PHE  C    C.2           0.241    12.011         0.0
    1162 UNK  134  PHE  O    O.2          -0.273    16.000         0.0
    1163 UNK  134  PHE  CB   C.3           0.055    14.027         0.0
    1164 UNK  134  PHE  CG   C.ar         -0.020    12.011         0.0
    1165 UNK  134  PHE  CD1  C.ar         -0.004    13.019         0.0
    1166 UNK  134  PHE  CD2  C.ar         -0.004    13.019         0.0
    1167 UNK  134  PHE  CE1  C.ar         -0.000    13.019         0.0
    1168 UNK  134  PHE  CE2  C.ar         -0.000    13.019         0.0
    1169 UNK  134  PHE  CZ   C.ar         -0.000    13.019         0.0
    1170 UNK  134  PHE  HN   H             0.150     1.008         0.0
    1171 UNK  135  GLY  N    N.am         -0.295    14.007         0.0
    1172 UNK  135  GLY  CA   C.3           0.176    14.027         0.0
    1173 UNK  135  GLY  C    C.2           0.243    12.011         0.0
    1174 UNK  135  GLY  O    O.2          -0.273    16.000         0.0
    1175 UNK  135  GLY  HN   H             0.150     1.008         0.0
    1176 UNK  136  VAL  N    N.am         -0.297    14.007         0.0
    1177 UNK  136  VAL  CA   C.3           0.148    13.019         0.0
    1178 UNK  136  VAL  C    C.2           0.241    12.011         0.0
    1179 UNK  136  VAL  O    O.2          -0.273    16.000         0.0
    1180 UNK  136  VAL  CB   C.3           0.027    13.019         0.0
    1181 UNK  136  VAL  CG1  C.3           0.002    15.035         0.0
    1182 UNK  136  VAL  CG2  C.3           0.002    15.035         0.0
    1183 UNK  136  VAL  HN   H             0.150     1.008         0.0
    1184 UNK  137  GLY  N    N.am         -0.295    14.007         0.0
    1185 UNK  137  GLY  CA   C.3           0.176    14.027         0.0
    1186 UNK  137  GLY  C    C.2           0.243    12.011         0.0
    1187 UNK  137  GLY  O    O.2          -0.273    16.000         0.0
    1188 UNK  137  GLY  HN   H             0.150     1.008         0.0
    1189 UNK  138  PHE  N    N.am         -0.297    14.007         0.0
    1190 UNK  138  PHE  CA   C.3           0.153    13.019         0.0
    1191 UNK  138  PHE  C    C.2           0.241    12.011         0.0
    1192 UNK  138  PHE  O    O.2          -0.273    16.000         0.0
    1193 UNK  138  PHE  CB   C.3           0.055    14.027         0.0
    1194 UNK  138  PHE  CG   C.ar         -0.020    12.011         0.0
    1195 UNK  138  PHE  CD1  C.ar         -0.004    13.019         0.0
    1196 UNK  138  PHE  CD2  C.ar         -0.004    13.019         0.0
    1197 UNK  138  PHE  CE1  C.ar         -0.000    13.019         0.0
    1198 UNK  138  PHE  CE2  C.ar         -0.000    13.019         0.0
    1199 UNK  138  PHE  CZ   C.ar         -0.000    13.019         0.0
    1200 UNK  138  PHE  HN   H             0.150     1.008         0.0
    1201 UNK  139  TYR  N    N.am         -0.297    14.007         0.0
    1202 UNK  139  TYR  CA   C.3           0.153    13.019         0.0
    1203 UNK  139  TYR  C    C.2           0.241    12.011         0.0
    1204 UNK  139  TYR  O    O.2          -0.273    16.000         0.0
    1205 UNK  139  TYR  CB   C.3           0.055    14.027         0.0
    1206 UNK  139  TYR  CG   C.ar         -0.020    12.011         0.0
    1207 UNK  139  TYR  CD1  C.ar         -0.001    13.019         0.0
    1208 UNK  139  TYR  CD2  C.ar         -0.001    13.019         0.0
    1209 UNK  139  TYR  CE1  C.ar          0.036    13.019         0.0
    1210 UNK  139  TYR  CE2  C.ar          0.036    13.019         0.0
    1211 UNK  139  TYR  CZ   C.ar          0.134    12.011         0.0
    1212 UNK  139  TYR  OH   O.3          -0.505    16.000         0.0
    1213 UNK  139  TYR  HN   H             0.150     1.008         0.0
    1214 UNK  139  TYR  HH   H             0.292     1.008         0.0
    1215 UNK  140  SER  N    N.am         -0.295    14.007         0.0
    1216 UNK  140  SER  CA   C.3           0.178    13.019         0.0
    1217 UNK  140  SER  C    C.2           0.243    12.011         0.0
    1218 UNK  140  SER  O    O.2          -0.273    16.000         0.0
    1219 UNK  140  SER  CB   C.3           0.166    14.027         0.0
    1220 UNK  140  SER  OG   O.3          -0.380    16.000         0.0
    1221 UNK  140  SER  HN   H             0.150     1.008         0.0
    1222 UNK  140  SER  HG   H             0.210     1.008         0.0
    1223 UNK  141  ALA  N    N.am         -0.297    14.007         0.0
    1224 UNK  141  ALA  CA   C.3           0.149    13.019         0.0
    1225 UNK  141  ALA  C    C.2           0.241    12.011         0.0
    1226 UNK  141  ALA  O    O.2          -0.273    16.000         0.0
    1227 UNK  141  ALA  CB   C.3           0.031    15.035         0.0
    1228 UNK  141  ALA  HN   H             0.150     1.008         0.0
    1229 UNK  142  TYR  N    N.am         -0.297    14.007         0.0
    1230 UNK  142  TYR  CA   C.3           0.153    13.019         0.0
    1231 UNK  142  TYR  C    C.2           0.241    12.011         0.0
    1232 UNK  142  TYR  O    O.2          -0.273    16.000         0.0
    1233 UNK  142  TYR  CB   C.3           0.055    14.027         0.0
    1234 UNK  142  TYR  CG   C.ar         -0.020    12.011         0.0
    1235 UNK  142  TYR  CD1  C.ar         -0.001    13.019         0.0
    1236 UNK  142  TYR  CD2  C.ar         -0.001    13.019         0.0
    1237 UNK  142  TYR  CE1  C.ar          0.036    13.019         0.0
    1238 UNK  142  TYR  CE2  C.ar          0.036    13.019         0.0
    1239 UNK  142  TYR  CZ   C.ar          0.134    12.011         0.0
    1240 UNK  142  TYR  OH   O.3          -0.505    16.000         0.0
    1241 UNK  142  TYR  HN   H             0.150     1.008         0.0
    1242 UNK  142  TYR  HH   H             0.292     1.008         0.0
    1243 UNK  143  LEU  N    N.am         -0.297    14.007         0.0
    1244 UNK  143  LEU  CA   C.3           0.149    13.019         0.0
    1245 UNK  143  LEU  C    C.2           0.241    12.011         0.0
    1246 UNK  143  LEU  O    O.2          -0.273    16.000         0.0
    1247 UNK  143  LEU  CB   C.3           0.029    14.027         0.0
    1248 UNK  143  LEU  CG   C.3           0.002    13.019         0.0
    1249 UNK  143  LEU  CD1  C.3           0.000    15.035         0.0
    1250 UNK  143  LEU  CD2  C.3           0.000    15.035         0.0
    1251 UNK  143  LEU  HN   H             0.150     1.008         0.0
    1252 UNK  144  VAL  N    N.am         -0.297    14.007         0.0
    1253 UNK  144  VAL  CA   C.3           0.148    13.019         0.0
    1254 UNK  144  VAL  C    C.2           0.241    12.011         0.0
    1255 UNK  144  VAL  O    O.2          -0.273    16.000         0.0
    1256 UNK  144  VAL  CB   C.3           0.027    13.019         0.0
    1257 UNK  144  VAL  CG1  C.3           0.002    15.035         0.0
    1258 UNK  144  VAL  CG2  C.3           0.002    15.035         0.0
    1259 UNK  144  VAL  HN   H             0.150     1.008         0.0
    1260 UNK  145  ALA  N    N.am         -0.297    14.007         0.0
    1261 UNK  145  ALA  CA   C.3           0.149    13.019         0.0
    1262 UNK  145  ALA  C    C.2           0.241    12.011         0.0
    1263 UNK  145  ALA  O    O.2          -0.273    16.000         0.0
    1264 UNK  145  ALA  CB   C.3           0.031    15.035         0.0
    1265 UNK  145  ALA  HN   H             0.150     1.008         0.0
    1266 UNK  146  GLU  N    N.am         -0.297    14.007         0.0
    1267 UNK  146  GLU  CA   C.3           0.149    13.019         0.0
    1268 UNK  146  GLU  C    C.2           0.241    12.011         0.0
    1269 UNK  146  GLU  O    O.2          -0.273    16.000         0.0
    1270 UNK  146  GLU  CB   C.3           0.035    14.027         0.0
    1271 UNK  146  GLU  CG   C.3           0.044    14.027         0.0
    1272 UNK  146  GLU  CD   C.2           0.050    12.011         0.0
    1273 UNK  146  GLU  OE1  O.co         -0.549    16.000         0.0
    1274 UNK  146  GLU  OE2  O.co         -0.549    16.000         0.0
    1275 UNK  146  GLU  HN   H             0.150     1.008         0.0
    1276 UNK  147  LYS  N    N.am         -0.297    14.007         0.0
    1277 UNK  147  LYS  CA   C.3           0.149    13.019         0.0
    1278 UNK  147  LYS  C    C.2           0.241    12.011         0.0
    1279 UNK  147  LYS  O    O.2          -0.273    16.000         0.0
    1280 UNK  147  LYS  CB   C.3           0.029    14.027         0.0
    1281 UNK  147  LYS  CG   C.3           0.008    14.027         0.0
    1282 UNK  147  LYS  CD   C.3           0.061    14.027         0.0
    1283 UNK  147  LYS  CE   C.3           0.099    14.027         0.0
    1284 UNK  147  LYS  NZ   N.4           0.232    14.007         0.0
    1285 UNK  147  LYS  HN   H             0.150     1.008         0.0
    1286 UNK  147  LYS  HZ1  H             0.201     1.008         0.0
    1287 UNK  147  LYS  HZ2  H             0.201     1.008         0.0
    1288 UNK  147  LYS  HZ3  H             0.201     1.008         0.0
    1289 UNK  148  VAL  N    N.am         -0.297    14.007         0.0
    1290 UNK  148  VAL  CA   C.3           0.148    13.019         0.0
    1291 UNK  148  VAL  C    C.2           0.241    12.011         0.0
    1292 UNK  148  VAL  O    O.2          -0.273    16.000         0.0
    1293 UNK  148  VAL  CB   C.3           0.027    13.019         0.0
    1294 UNK  148  VAL  CG1  C.3           0.002    15.035         0.0
    1295 UNK  148  VAL  CG2  C.3           0.002    15.035         0.0
    1296 UNK  148  VAL  HN   H             0.150     1.008         0.0
    1297 UNK  149  THR  N    N.am         -0.295    14.007         0.0
    1298 UNK  149  THR  CA   C.3           0.176    13.019         0.0
    1299 UNK  149  THR  C    C.2           0.243    12.011         0.0
    1300 UNK  149  THR  O    O.2          -0.273    16.000         0.0
    1301 UNK  149  THR  CB   C.3           0.137    13.019         0.0
    1302 UNK  149  THR  OG1  O.3          -0.382    16.000         0.0
    1303 UNK  149  THR  CG2  C.3           0.034    15.035         0.0
    1304 UNK  149  THR  HN   H             0.150     1.008         0.0
    1305 UNK  149  THR  HG1  H             0.210     1.008         0.0
    1306 UNK  150  VAL  N    N.am         -0.297    14.007         0.0
    1307 UNK  150  VAL  CA   C.3           0.148    13.019         0.0
    1308 UNK  150  VAL  C    C.2           0.241    12.011         0.0
    1309 UNK  150  VAL  O    O.2          -0.273    16.000         0.0
    1310 UNK  150  VAL  CB   C.3           0.027    13.019         0.0
    1311 UNK  150  VAL  CG1  C.3           0.002    15.035         0.0
    1312 UNK  150  VAL  CG2  C.3           0.002    15.035         0.0
    1313 UNK  150  VAL  HN   H             0.150     1.008         0.0
    1314 UNK  151  ILE  N    N.am         -0.297    14.007         0.0
    1315 UNK  151  ILE  CA   C.3           0.148    13.019         0.0
    1316 UNK  151  ILE  C    C.2           0.241    12.011         0.0
    1317 UNK  151  ILE  O    O.2          -0.273    16.000         0.0
    1318 UNK  151  ILE  CB   C.3           0.027    13.019         0.0
    1319 UNK  151  ILE  CG1  C.3           0.002    14.027         0.0
    1320 UNK  151  ILE  CG2  C.3           0.002    15.035         0.0
    1321 UNK  151  ILE  CD1  C.3           0.000    15.035         0.0
    1322 UNK  151  ILE  HN   H             0.150     1.008         0.0
    1323 UNK  152  THR  N    N.am         -0.295    14.007         0.0
    1324 UNK  152  THR  CA   C.3           0.176    13.019         0.0
    1325 UNK  152  THR  C    C.2           0.243    12.011         0.0
    1326 UNK  152  THR  O    O.2          -0.273    16.000         0.0
    1327 UNK  152  THR  CB   C.3           0.137    13.019         0.0
    1328 UNK  152  THR  OG1  O.3          -0.382    16.000         0.0
    1329 UNK  152  THR  CG2  C.3           0.034    15.035         0.0
    1330 UNK  152  THR  HN   H             0.150     1.008         0.0
    1331 UNK  152  THR  HG1  H             0.210     1.008         0.0
    1332 UNK  153  LYS  N    N.am         -0.297    14.007         0.0
    1333 UNK  153  LYS  CA   C.3           0.149    13.019         0.0
    1334 UNK  153  LYS  C    C.2           0.241    12.011         0.0
    1335 UNK  153  LYS  O    O.2          -0.273    16.000         0.0
    1336 UNK  153  LYS  CB   C.3           0.029    14.027         0.0
    1337 UNK  153  LYS  CG   C.3           0.008    14.027         0.0
    1338 UNK  153  LYS  CD   C.3           0.061    14.027         0.0
    1339 UNK  153  LYS  CE   C.3           0.099    14.027         0.0
    1340 UNK  153  LYS  NZ   N.4           0.232    14.007         0.0
    1341 UNK  153  LYS  HN   H             0.150     1.008         0.0
    1342 UNK  153  LYS  HZ1  H             0.201     1.008         0.0
    1343 UNK  153  LYS  HZ2  H             0.201     1.008         0.0
    1344 UNK  153  LYS  HZ3  H             0.201     1.008         0.0
    1345 UNK  154  HIS  N    N.am         -0.297    14.007         0.0
    1346 UNK  154  HIS  CA   C.3           0.159    13.019         0.0
    1347 UNK  154  HIS  C    C.2           0.241    12.011         0.0
    1348 UNK  154  HIS  O    O.2          -0.273    16.000         0.0
    1349 UNK  154  HIS  CB   C.3           0.127    14.027         0.0
    1350 UNK  154  HIS  CG   C.ar          0.223    12.011         0.0
    1351 UNK  154  HIS  ND1  N.ar         -0.182    14.007         0.0
    1352 UNK  154  HIS  CD2  C.ar          0.169    13.019         0.0
    1353 UNK  154  HIS  CE1  C.ar          0.398    13.019         0.0
    1354 UNK  154  HIS  NE2  N.ar         -0.171    14.007         0.0
    1355 UNK  154  HIS  HN   H             0.150     1.008         0.0
    1356 UNK  154  HIS  HD1  H             0.455     1.008         0.0
    1357 UNK  155  ASN  N    N.am         -0.297    14.007         0.0
    1358 UNK  155  ASN  CA   C.3           0.158    13.019         0.0
    1359 UNK  155  ASN  C    C.2           0.241    12.011         0.0
    1360 UNK  155  ASN  O    O.2          -0.273    16.000         0.0
    1361 UNK  155  ASN  CB   C.3           0.114    14.027         0.0
    1362 UNK  155  ASN  CG   C.2           0.222    12.011         0.0
    1363 UNK  155  ASN  OD1  O.2          -0.275    16.000         0.0
    1364 UNK  155  ASN  ND2  N.am         -0.329    14.007         0.0
    1365 UNK  155  ASN  HN   H             0.150     1.008         0.0
    1366 UNK  155  ASN  HD21 H             0.145     1.008         0.0
    1367 UNK  155  ASN  HD22 H             0.145     1.008         0.0
    1368 UNK  156  ASP  N    N.am         -0.297    14.007         0.0
    1369 UNK  156  ASP  CA   C.3           0.154    13.019         0.0
    1370 UNK  156  ASP  C    C.2           0.241    12.011         0.0
    1371 UNK  156  ASP  O    O.2          -0.273    16.000         0.0
    1372 UNK  156  ASP  CB   C.3           0.071    14.027         0.0
    1373 UNK  156  ASP  CG   C.2           0.052    12.011         0.0
    1374 UNK  156  ASP  OD1  O.co         -0.549    16.000         0.0
    1375 UNK  156  ASP  OD2  O.co         -0.549    16.000         0.0
    1376 UNK  156  ASP  HN   H             0.150     1.008         0.0
    1377 UNK  157  ASP  N    N.am         -0.297    14.007         0.0
    1378 UNK  157  ASP  CA   C.3           0.154    13.019         0.0
    1379 UNK  157  ASP  C    C.2           0.241    12.011         0.0
    1380 UNK  157  ASP  O    O.2          -0.273    16.000         0.0
    1381 UNK  157  ASP  CB   C.3           0.071    14.027         0.0
    1382 UNK  157  ASP  CG   C.2           0.052    12.011         0.0
    1383 UNK  157  ASP  OD1  O.co         -0.549    16.000         0.0
    1384 UNK  157  ASP  OD2  O.co         -0.549    16.000         0.0
    1385 UNK  157  ASP  HN   H             0.150     1.008         0.0
    1386 UNK  158  GLU  N    N.am         -0.297    14.007         0.0
    1387 UNK  158  GLU  CA   C.3           0.149    13.019         0.0
    1388 UNK  158  GLU  C    C.2           0.241    12.011         0.0
    1389 UNK  158  GLU  O    O.2          -0.273    16.000         0.0
    1390 UNK  158  GLU  CB   C.3           0.035    14.027         0.0
    1391 UNK  158  GLU  CG   C.3           0.044    14.027         0.0
    1392 UNK  158  GLU  CD   C.2           0.050    12.011         0.0
    1393 UNK  158  GLU  OE1  O.co         -0.549    16.000         0.0
    1394 UNK  158  GLU  OE2  O.co         -0.549    16.000         0.0
    1395 UNK  158  GLU  HN   H             0.150     1.008         0.0
    1396 UNK  159  GLN  N    N.am         -0.297    14.007         0.0
    1397 UNK  159  GLN  CA   C.3           0.149    13.019         0.0
    1398 UNK  159  GLN  C    C.2           0.241    12.011         0.0
    1399 UNK  159  GLN  O    O.2          -0.273    16.000         0.0
    1400 UNK  159  GLN  CB   C.3           0.038    14.027         0.0
    1401 UNK  159  GLN  CG   C.3           0.087    14.027         0.0
    1402 UNK  159  GLN  CD   C.2           0.219    12.011         0.0
    1403 UNK  159  GLN  OE1  O.2          -0.275    16.000         0.0
    1404 UNK  159  GLN  NE2  N.am         -0.329    14.007         0.0
    1405 UNK  159  GLN  HN   H             0.150     1.008         0.0
    1406 UNK  159  GLN  HE21 H             0.145     1.008         0.0
    1407 UNK  159  GLN  HE22 H             0.145     1.008         0.0
    1408 UNK  160  TYR  N    N.am         -0.297    14.007         0.0
    1409 UNK  160  TYR  CA   C.3           0.153    13.019         0.0
    1410 UNK  160  TYR  C    C.2           0.241    12.011         0.0
    1411 UNK  160  TYR  O    O.2          -0.273    16.000         0.0
    1412 UNK  160  TYR  CB   C.3           0.055    14.027         0.0
    1413 UNK  160  TYR  CG   C.ar         -0.020    12.011         0.0
    1414 UNK  160  TYR  CD1  C.ar         -0.001    13.019         0.0
    1415 UNK  160  TYR  CD2  C.ar         -0.001    13.019         0.0
    1416 UNK  160  TYR  CE1  C.ar          0.036    13.019         0.0
    1417 UNK  160  TYR  CE2  C.ar          0.036    13.019         0.0
    1418 UNK  160  TYR  CZ   C.ar          0.134    12.011         0.0
    1419 UNK  160  TYR  OH   O.3          -0.505    16.000         0.0
    1420 UNK  160  TYR  HN   H             0.150     1.008         0.0
    1421 UNK  160  TYR  HH   H             0.292     1.008         0.0
    1422 UNK  161  ALA  N    N.am         -0.297    14.007         0.0
    1423 UNK  161  ALA  CA   C.3           0.149    13.019         0.0
    1424 UNK  161  ALA  C    C.2           0.241    12.011         0.0
    1425 UNK  161  ALA  O    O.2          -0.273    16.000         0.0
    1426 UNK  161  ALA  CB   C.3           0.031    15.035         0.0
    1427 UNK  161  ALA  HN   H             0.150     1.008         0.0
    1428 UNK  162  TRP  N    N.am         -0.297    14.007         0.0
    1429 UNK  162  TRP  CA   C.3           0.153    13.019         0.0
    1430 UNK  162  TRP  C    C.2           0.241    12.011         0.0
    1431 UNK  162  TRP  O    O.2          -0.273    16.000         0.0
    1432 UNK  162  TRP  CB   C.3           0.057    14.027         0.0
    1433 UNK  162  TRP  CG   C.ar          0.001    12.011         0.0
    1434 UNK  162  TRP  CD1  C.ar          0.095    13.019         0.0
    1435 UNK  162  TRP  CD2  C.ar          0.015    12.011         0.0
    1436 UNK  162  TRP  NE1  N.ar         -0.244    14.007         0.0
    1437 UNK  162  TRP  CE2  C.ar          0.081    12.011         0.0
    1438 UNK  162  TRP  CE3  C.ar          0.001    13.019         0.0
    1439 UNK  162  TRP  CZ2  C.ar          0.019    13.019         0.0
    1440 UNK  162  TRP  CZ3  C.ar          0.000    13.019         0.0
    1441 UNK  162  TRP  CH2  C.ar          0.002    13.019         0.0
    1442 UNK  162  TRP  HN   H             0.150     1.008         0.0
    1443 UNK  163  GLU  N    N.am         -0.297    14.007         0.0
    1444 UNK  163  GLU  CA   C.3           0.149    13.019         0.0
    1445 UNK  163  GLU  C    C.2           0.241    12.011         0.0
    1446 UNK  163  GLU  O    O.2          -0.273    16.000         0.0
    1447 UNK  163  GLU  CB   C.3           0.035    14.027         0.0
    1448 UNK  163  GLU  CG   C.3           0.044    14.027         0.0
    1449 UNK  163  GLU  CD   C.2           0.050    12.011         0.0
    1450 UNK  163  GLU  OE1  O.co         -0.549    16.000         0.0
    1451 UNK  163  GLU  OE2  O.co         -0.549    16.000         0.0
    1452 UNK  163  GLU  HN   H             0.150     1.008         0.0
    1453 UNK  164  SER  N    N.am         -0.295    14.007         0.0
    1454 UNK  164  SER  CA   C.3           0.178    13.019         0.0
    1455 UNK  164  SER  C    C.2           0.243    12.011         0.0
    1456 UNK  164  SER  O    O.2          -0.273    16.000         0.0
    1457 UNK  164  SER  CB   C.3           0.166    14.027         0.0
    1458 UNK  164  SER  OG   O.3          -0.380    16.000         0.0
    1459 UNK  164  SER  HN   H             0.150     1.008         0.0
    1460 UNK  164  SER  HG   H             0.210     1.008         0.0
    1461 UNK  165  SER  N    N.am         -0.295    14.007         0.0
    1462 UNK  165  SER  CA   C.3           0.178    13.019         0.0
    1463 UNK  165  SER  C    C.2           0.243    12.011         0.0
    1464 UNK  165  SER  O    O.2          -0.273    16.000         0.0
    1465 UNK  165  SER  CB   C.3           0.166    14.027         0.0
    1466 UNK  165  SER  OG   O.3          -0.380    16.000         0.0
    1467 UNK  165  SER  HN   H             0.150     1.008         0.0
    1468 UNK  165  SER  HG   H             0.210     1.008         0.0
    1469 UNK  166  ALA  N    N.am         -0.297    14.007         0.0
    1470 UNK  166  ALA  CA   C.3           0.149    13.019         0.0
    1471 UNK  166  ALA  C    C.2           0.241    12.011         0.0
    1472 UNK  166  ALA  O    O.2          -0.273    16.000         0.0
    1473 UNK  166  ALA  CB   C.3           0.031    15.035         0.0
    1474 UNK  166  ALA  HN   H             0.150     1.008         0.0
    1475 UNK  167  GLY  N    N.am         -0.295    14.007         0.0
    1476 UNK  167  GLY  CA   C.3           0.176    14.027         0.0
    1477 UNK  167  GLY  C    C.2           0.243    12.011         0.0
    1478 UNK  167  GLY  O    O.2          -0.273    16.000         0.0
    1479 UNK  167  GLY  HN   H             0.150     1.008         0.0
    1480 UNK  168  GLY  N    N.am         -0.295    14.007         0.0
    1481 UNK  168  GLY  CA   C.3           0.176    14.027         0.0
    1482 UNK  168  GLY  C    C.2           0.243    12.011         0.0
    1483 UNK  168  GLY  O    O.2          -0.273    16.000         0.0
    1484 UNK  168  GLY  HN   H             0.150     1.008         0.0
    1485 UNK  169  SER  N    N.am         -0.295    14.007         0.0
    1486 UNK  169  SER  CA   C.3           0.178    13.019         0.0
    1487 UNK  169  SER  C    C.2           0.243    12.011         0.0
    1488 UNK  169  SER  O    O.2          -0.273    16.000         0.0
    1489 UNK  169  SER  CB   C.3           0.166    14.027         0.0
    1490 UNK  169  SER  OG   O.3          -0.380    16.000         0.0
    1491 UNK  169  SER  HN   H             0.150     1.008         0.0
    1492 UNK  169  SER  HG   H             0.210     1.008         0.0
    1493 UNK  170  PHE  N    N.am         -0.297    14.007         0.0
    1494 UNK  170  PHE  CA   C.3           0.153    13.019         0.0
    1495 UNK  170  PHE  C    C.2           0.241    12.011         0.0
    1496 UNK  170  PHE  O    O.2          -0.273    16.000         0.0
    1497 UNK  170  PHE  CB   C.3           0.055    14.027         0.0
    1498 UNK  170  PHE  CG   C.ar         -0.020    12.011         0.0
    1499 UNK  170  PHE  CD1  C.ar         -0.004    13.019         0.0
    1500 UNK  170  PHE  CD2  C.ar         -0.004    13.019         0.0
    1501 UNK  170  PHE  CE1  C.ar         -0.000    13.019         0.0
    1502 UNK  170  PHE  CE2  C.ar         -0.000    13.019         0.0
    1503 UNK  170  PHE  CZ   C.ar         -0.000    13.019         0.0
    1504 UNK  170  PHE  HN   H             0.150     1.008         0.0
    1505 UNK  171  THR  N    N.am         -0.295    14.007         0.0
    1506 UNK  171  THR  CA   C.3           0.176    13.019         0.0
    1507 UNK  171  THR  C    C.2           0.243    12.011         0.0
    1508 UNK  171  THR  O    O.2          -0.273    16.000         0.0
    1509 UNK  171  THR  CB   C.3           0.137    13.019         0.0
    1510 UNK  171  THR  OG1  O.3          -0.382    16.000         0.0
    1511 UNK  171  THR  CG2  C.3           0.034    15.035         0.0
    1512 UNK  171  THR  HN   H             0.150     1.008         0.0
    1513 UNK  171  THR  HG1  H             0.210     1.008         0.0
    1514 UNK  172  VAL  N    N.am         -0.297    14.007         0.0
    1515 UNK  172  VAL  CA   C.3           0.148    13.019         0.0
    1516 UNK  172  VAL  C    C.2           0.241    12.011         0.0
    1517 UNK  172  VAL  O    O.2          -0.273    16.000         0.0
    1518 UNK  172  VAL  CB   C.3           0.027    13.019         0.0
    1519 UNK  172  VAL  CG1  C.3           0.002    15.035         0.0
    1520 UNK  172  VAL  CG2  C.3           0.002    15.035         0.0
    1521 UNK  172  VAL  HN   H             0.150     1.008         0.0
    1522 UNK  173  ARG  N    N.am         -0.297    14.007         0.0
    1523 UNK  173  ARG  CA   C.3           0.149    13.019         0.0
    1524 UNK  173  ARG  C    C.2           0.241    12.011         0.0
    1525 UNK  173  ARG  O    O.2          -0.273    16.000         0.0
    1526 UNK  173  ARG  CB   C.3           0.033    14.027         0.0
    1527 UNK  173  ARG  CG   C.3           0.045    14.027         0.0
    1528 UNK  173  ARG  CD   C.3           0.174    14.027         0.0
    1529 UNK  173  ARG  NE   N.pl         -0.265    14.007         0.0
    1530 UNK  173  ARG  CZ   C.ca          0.342    12.011         0.0
    1531 UNK  173  ARG  NH1  N.pl         -0.292    14.007         0.0
    1532 UNK  173  ARG  NH2  N.pl         -0.292    14.007         0.0
    1533 UNK  173  ARG  HN   H             0.150     1.008         0.0
    1534 UNK  173  ARG  HE   H             0.259     1.008         0.0
    1535 UNK  173  ARG  HH11 H             0.255     1.008         0.0
    1536 UNK  173  ARG  HH12 H             0.255     1.008         0.0
    1537 UNK  173  ARG  HH21 H             0.255     1.008         0.0
    1538 UNK  173  ARG  HH22 H             0.255     1.008         0.0
    1539 UNK  174  THR  N    N.am         -0.295    14.007         0.0
    1540 UNK  174  THR  CA   C.3           0.176    13.019         0.0
    1541 UNK  174  THR  C    C.2           0.243    12.011         0.0
    1542 UNK  174  THR  O    O.2          -0.273    16.000         0.0
    1543 UNK  174  THR  CB   C.3           0.137    13.019         0.0
    1544 UNK  174  THR  OG1  O.3          -0.382    16.000         0.0
    1545 UNK  174  THR  CG2  C.3           0.034    15.035         0.0
    1546 UNK  174  THR  HN   H             0.150     1.008         0.0
    1547 UNK  174  THR  HG1  H             0.210     1.008         0.0
    1548 UNK  175  ASP  N    N.am         -0.297    14.007         0.0
    1549 UNK  175  ASP  CA   C.3           0.154    13.019         0.0
    1550 UNK  175  ASP  C    C.2           0.241    12.011         0.0
    1551 UNK  175  ASP  O    O.2          -0.273    16.000         0.0
    1552 UNK  175  ASP  CB   C.3           0.071    14.027         0.0
    1553 UNK  175  ASP  CG   C.2           0.052    12.011         0.0
    1554 UNK  175  ASP  OD1  O.co         -0.549    16.000         0.0
    1555 UNK  175  ASP  OD2  O.co         -0.549    16.000         0.0
    1556 UNK  175  ASP  HN   H             0.150     1.008         0.0
    1557 UNK  176  THR  N    N.am         -0.295    14.007         0.0
    1558 UNK  176  THR  CA   C.3           0.176    13.019         0.0
    1559 UNK  176  THR  C    C.2           0.243    12.011         0.0
    1560 UNK  176  THR  O    O.2          -0.273    16.000         0.0
    1561 UNK  176  THR  CB   C.3           0.137    13.019         0.0
    1562 UNK  176  THR  OG1  O.3          -0.382    16.000         0.0
    1563 UNK  176  THR  CG2  C.3           0.034    15.035         0.0
    1564 UNK  176  THR  HN   H             0.150     1.008         0.0
    1565 UNK  176  THR  HG1  H             0.210     1.008         0.0
    1566 UNK  177  GLY  N    N.am         -0.295    14.007         0.0
    1567 UNK  177  GLY  CA   C.3           0.176    14.027         0.0
    1568 UNK  177  GLY  C    C.2           0.243    12.011         0.0
    1569 UNK  177  GLY  O    O.2          -0.273    16.000         0.0
    1570 UNK  177  GLY  HN   H             0.150     1.008         0.0
    1571 UNK  178  GLU  N    N.am         -0.297    14.007         0.0
    1572 UNK  178  GLU  CA   C.3           0.149    13.019         0.0
    1573 UNK  178  GLU  C    C.2           0.244    12.011         0.0
    1574 UNK  178  GLU  O    O.2          -0.273    16.000         0.0
    1575 UNK  178  GLU  CB   C.3           0.035    14.027         0.0
    1576 UNK  178  GLU  CG   C.3           0.044    14.027         0.0
    1577 UNK  178  GLU  CD   C.2           0.050    12.011         0.0
    1578 UNK  178  GLU  OE1  O.co         -0.549    16.000         0.0
    1579 UNK  178  GLU  OE2  O.co         -0.549    16.000         0.0
    1580 UNK  178  GLU  HN   H             0.150     1.008         0.0
    1581 UNK  179  PRO  N    N.am         -0.272    14.007         0.0
    1582 UNK  179  PRO  CA   C.3           0.152    13.019         0.0
    1583 UNK  179  PRO  C    C.2           0.241    12.011         0.0
    1584 UNK  179  PRO  O    O.2          -0.273    16.000         0.0
    1585 UNK  179  PRO  CB   C.3           0.031    14.027         0.0
    1586 UNK  179  PRO  CG   C.3           0.024    14.027         0.0
    1587 UNK  179  PRO  CD   C.3           0.094    14.027         0.0
    1588 UNK  180  MET  N    N.am         -0.297    14.007         0.0
    1589 UNK  180  MET  CA   C.3           0.149    13.019         0.0
    1590 UNK  180  MET  C    C.2           0.241    12.011         0.0
    1591 UNK  180  MET  O    O.2          -0.273    16.000         0.0
    1592 UNK  180  MET  CB   C.3           0.041    14.027         0.0
    1593 UNK  180  MET  CG   C.3           0.060    14.027         0.0
    1594 UNK  180  MET  SD   S.3          -0.139    32.060         0.0
    1595 UNK  180  MET  CE   C.3           0.069    15.035         0.0
    1596 UNK  180  MET  HN   H             0.150     1.008         0.0
    1597 UNK  181  GLY  N    N.am         -0.295    14.007         0.0
    1598 UNK  181  GLY  CA   C.3           0.176    14.027         0.0
    1599 UNK  181  GLY  C    C.2           0.243    12.011         0.0
    1600 UNK  181  GLY  O    O.2          -0.273    16.000         0.0
    1601 UNK  181  GLY  HN   H             0.150     1.008         0.0
    1602 UNK  182  ARG  N    N.am         -0.297    14.007         0.0
    1603 UNK  182  ARG  CA   C.3           0.149    13.019         0.0
    1604 UNK  182  ARG  C    C.2           0.241    12.011         0.0
    1605 UNK  182  ARG  O    O.2          -0.273    16.000         0.0
    1606 UNK  182  ARG  CB   C.3           0.033    14.027         0.0
    1607 UNK  182  ARG  CG   C.3           0.045    14.027         0.0
    1608 UNK  182  ARG  CD   C.3           0.174    14.027         0.0
    1609 UNK  182  ARG  NE   N.pl         -0.265    14.007         0.0
    1610 UNK  182  ARG  CZ   C.ca          0.342    12.011         0.0
    1611 UNK  182  ARG  NH1  N.pl         -0.292    14.007         0.0
    1612 UNK  182  ARG  NH2  N.pl         -0.292    14.007         0.0
    1613 UNK  182  ARG  HN   H             0.150     1.008         0.0
    1614 UNK  182  ARG  HE   H             0.259     1.008         0.0
    1615 UNK  182  ARG  HH11 H             0.255     1.008         0.0
    1616 UNK  182  ARG  HH12 H             0.255     1.008         0.0
    1617 UNK  182  ARG  HH21 H             0.255     1.008         0.0
    1618 UNK  182  ARG  HH22 H             0.255     1.008         0.0
    1619 UNK  183  GLY  N    N.am         -0.295    14.007         0.0
    1620 UNK  183  GLY  CA   C.3           0.176    14.027         0.0
    1621 UNK  183  GLY  C    C.2           0.243    12.011         0.0
    1622 UNK  183  GLY  O    O.2          -0.273    16.000         0.0
    1623 UNK  183  GLY  HN   H             0.150     1.008         0.0
    1624 UNK  184  THR  N    N.am         -0.295    14.007         0.0
    1625 UNK  184  THR  CA   C.3           0.176    13.019         0.0
    1626 UNK  184  THR  C    C.2           0.243    12.011         0.0
    1627 UNK  184  THR  O    O.2          -0.273    16.000         0.0
    1628 UNK  184  THR  CB   C.3           0.137    13.019         0.0
    1629 UNK  184  THR  OG1  O.3          -0.382    16.000         0.0
    1630 UNK  184  THR  CG2  C.3           0.034    15.035         0.0
    1631 UNK  184  THR  HN   H             0.150     1.008         0.0
    1632 UNK  184  THR  HG1  H             0.210     1.008         0.0
    1633 UNK  185  LYS  N    N.am         -0.297    14.007         0.0
    1634 UNK  185  LYS  CA   C.3           0.149    13.019         0.0
    1635 UNK  185  LYS  C    C.2           0.241    12.011         0.0
    1636 UNK  185  LYS  O    O.2          -0.273    16.000         0.0
    1637 UNK  185  LYS  CB   C.3           0.029    14.027         0.0
    1638 UNK  185  LYS  CG   C.3           0.008    14.027         0.0
    1639 UNK  185  LYS  CD   C.3           0.061    14.027         0.0
    1640 UNK  185  LYS  CE   C.3           0.099    14.027         0.0
    1641 UNK  185  LYS  NZ   N.4           0.232    14.007         0.0
    1642 UNK  185  LYS  HN   H             0.150     1.008         0.0
    1643 UNK  185  LYS  HZ1  H             0.201     1.008         0.0
    1644 UNK  185  LYS  HZ2  H             0.201     1.008         0.0
    1645 UNK  185  LYS  HZ3  H             0.201     1.008         0.0
    1646 UNK  186  VAL  N    N.am         -0.297    14.007         0.0
    1647 UNK  186  VAL  CA   C.3           0.148    13.019         0.0
    1648 UNK  186  VAL  C    C.2           0.241    12.011         0.0
    1649 UNK  186  VAL  O    O.2          -0.273    16.000         0.0
    1650 UNK  186  VAL  CB   C.3           0.027    13.019         0.0
    1651 UNK  186  VAL  CG1  C.3           0.002    15.035         0.0
    1652 UNK  186  VAL  CG2  C.3           0.002    15.035         0.0
    1653 UNK  186  VAL  HN   H             0.150     1.008         0.0
    1654 UNK  187  ILE  N    N.am         -0.297    14.007         0.0
    1655 UNK  187  ILE  CA   C.3           0.148    13.019         0.0
    1656 UNK  187  ILE  C    C.2           0.241    12.011         0.0
    1657 UNK  187  ILE  O    O.2          -0.273    16.000         0.0
    1658 UNK  187  ILE  CB   C.3           0.027    13.019         0.0
    1659 UNK  187  ILE  CG1  C.3           0.002    14.027         0.0
    1660 UNK  187  ILE  CG2  C.3           0.002    15.035         0.0
    1661 UNK  187  ILE  CD1  C.3           0.000    15.035         0.0
    1662 UNK  187  ILE  HN   H             0.150     1.008         0.0
    1663 UNK  188  LEU  N    N.am         -0.297    14.007         0.0
    1664 UNK  188  LEU  CA   C.3           0.149    13.019         0.0
    1665 UNK  188  LEU  C    C.2           0.241    12.011         0.0
    1666 UNK  188  LEU  O    O.2          -0.273    16.000         0.0
    1667 UNK  188  LEU  CB   C.3           0.029    14.027         0.0
    1668 UNK  188  LEU  CG   C.3           0.002    13.019         0.0
    1669 UNK  188  LEU  CD1  C.3           0.000    15.035         0.0
    1670 UNK  188  LEU  CD2  C.3           0.000    15.035         0.0
    1671 UNK  188  LEU  HN   H             0.150     1.008         0.0
    1672 UNK  189  HIS  N    N.am         -0.297    14.007         0.0
    1673 UNK  189  HIS  CA   C.3           0.159    13.019         0.0
    1674 UNK  189  HIS  C    C.2           0.241    12.011         0.0
    1675 UNK  189  HIS  O    O.2          -0.273    16.000         0.0
    1676 UNK  189  HIS  CB   C.3           0.127    14.027         0.0
    1677 UNK  189  HIS  CG   C.ar          0.223    12.011         0.0
    1678 UNK  189  HIS  ND1  N.ar         -0.182    14.007         0.0
    1679 UNK  189  HIS  CD2  C.ar          0.169    13.019         0.0
    1680 UNK  189  HIS  CE1  C.ar          0.398    13.019         0.0
    1681 UNK  189  HIS  NE2  N.ar         -0.171    14.007         0.0
    1682 UNK  189  HIS  HN   H             0.150     1.008         0.0
    1683 UNK  189  HIS  HD1  H             0.455     1.008         0.0
    1684 UNK  190  LEU  N    N.am         -0.297    14.007         0.0
    1685 UNK  190  LEU  CA   C.3           0.149    13.019         0.0
    1686 UNK  190  LEU  C    C.2           0.241    12.011         0.0
    1687 UNK  190  LEU  O    O.2          -0.273    16.000         0.0
    1688 UNK  190  LEU  CB   C.3           0.029    14.027         0.0
    1689 UNK  190  LEU  CG   C.3           0.002    13.019         0.0
    1690 UNK  190  LEU  CD1  C.3           0.000    15.035         0.0
    1691 UNK  190  LEU  CD2  C.3           0.000    15.035         0.0
    1692 UNK  190  LEU  HN   H             0.150     1.008         0.0
    1693 UNK  191  LYS  N    N.am         -0.297    14.007         0.0
    1694 UNK  191  LYS  CA   C.3           0.149    13.019         0.0
    1695 UNK  191  LYS  C    C.2           0.241    12.011         0.0
    1696 UNK  191  LYS  O    O.2          -0.273    16.000         0.0
    1697 UNK  191  LYS  CB   C.3           0.029    14.027         0.0
    1698 UNK  191  LYS  CG   C.3           0.008    14.027         0.0
    1699 UNK  191  LYS  CD   C.3           0.061    14.027         0.0
    1700 UNK  191  LYS  CE   C.3           0.099    14.027         0.0
    1701 UNK  191  LYS  NZ   N.4           0.232    14.007         0.0
    1702 UNK  191  LYS  HN   H             0.150     1.008         0.0
    1703 UNK  191  LYS  HZ1  H             0.201     1.008         0.0
    1704 UNK  191  LYS  HZ2  H             0.201     1.008         0.0
    1705 UNK  191  LYS  HZ3  H             0.201     1.008         0.0
    1706 UNK  192  GLU  N    N.am         -0.297    14.007         0.0
    1707 UNK  192  GLU  CA   C.3           0.149    13.019         0.0
    1708 UNK  192  GLU  C    C.2           0.241    12.011         0.0
    1709 UNK  192  GLU  O    O.2          -0.273    16.000         0.0
    1710 UNK  192  GLU  CB   C.3           0.035    14.027         0.0
    1711 UNK  192  GLU  CG   C.3           0.044    14.027         0.0
    1712 UNK  192  GLU  CD   C.2           0.050    12.011         0.0
    1713 UNK  192  GLU  OE1  O.co         -0.549    16.000         0.0
    1714 UNK  192  GLU  OE2  O.co         -0.549    16.000         0.0
    1715 UNK  192  GLU  HN   H             0.150     1.008         0.0
    1716 UNK  193  ASP  N    N.am         -0.297    14.007         0.0
    1717 UNK  193  ASP  CA   C.3           0.154    13.019         0.0
    1718 UNK  193  ASP  C    C.2           0.241    12.011         0.0
    1719 UNK  193  ASP  O    O.2          -0.273    16.000         0.0
    1720 UNK  193  ASP  CB   C.3           0.071    14.027         0.0
    1721 UNK  193  ASP  CG   C.2           0.052    12.011         0.0
    1722 UNK  193  ASP  OD1  O.co         -0.549    16.000         0.0
    1723 UNK  193  ASP  OD2  O.co         -0.549    16.000         0.0
    1724 UNK  193  ASP  HN   H             0.150     1.008         0.0
    1725 UNK  194  GLN  N    N.am         -0.297    14.007         0.0
    1726 UNK  194  GLN  CA   C.3           0.149    13.019         0.0
    1727 UNK  194  GLN  C    C.2           0.241    12.011         0.0
    1728 UNK  194  GLN  O    O.2          -0.273    16.000         0.0
    1729 UNK  194  GLN  CB   C.3           0.038    14.027         0.0
    1730 UNK  194  GLN  CG   C.3           0.087    14.027         0.0
    1731 UNK  194  GLN  CD   C.2           0.219    12.011         0.0
    1732 UNK  194  GLN  OE1  O.2          -0.275    16.000         0.0
    1733 UNK  194  GLN  NE2  N.am         -0.329    14.007         0.0
    1734 UNK  194  GLN  HN   H             0.150     1.008         0.0
    1735 UNK  194  GLN  HE21 H             0.145     1.008         0.0
    1736 UNK  194  GLN  HE22 H             0.145     1.008         0.0
    1737 UNK  195  THR  N    N.am         -0.295    14.007         0.0
    1738 UNK  195  THR  CA   C.3           0.176    13.019         0.0
    1739 UNK  195  THR  C    C.2           0.243    12.011         0.0
    1740 UNK  195  THR  O    O.2          -0.273    16.000         0.0
    1741 UNK  195  THR  CB   C.3           0.137    13.019         0.0
    1742 UNK  195  THR  OG1  O.3          -0.382    16.000         0.0
    1743 UNK  195  THR  CG2  C.3           0.034    15.035         0.0
    1744 UNK  195  THR  HN   H             0.150     1.008         0.0
    1745 UNK  195  THR  HG1  H             0.210     1.008         0.0
    1746 UNK  196  GLU  N    N.am         -0.297    14.007         0.0
    1747 UNK  196  GLU  CA   C.3           0.149    13.019         0.0
    1748 UNK  196  GLU  C    C.2           0.241    12.011         0.0
    1749 UNK  196  GLU  O    O.2          -0.273    16.000         0.0
    1750 UNK  196  GLU  CB   C.3           0.035    14.027         0.0
    1751 UNK  196  GLU  CG   C.3           0.044    14.027         0.0
    1752 UNK  196  GLU  CD   C.2           0.050    12.011         0.0
    1753 UNK  196  GLU  OE1  O.co         -0.549    16.000         0.0
    1754 UNK  196  GLU  OE2  O.co         -0.549    16.000         0.0
    1755 UNK  196  GLU  HN   H             0.150     1.008         0.0
    1756 UNK  197  TYR  N    N.am         -0.297    14.007         0.0
    1757 UNK  197  TYR  CA   C.3           0.153    13.019         0.0
    1758 UNK  197  TYR  C    C.2           0.241    12.011         0.0
    1759 UNK  197  TYR  O    O.2          -0.273    16.000         0.0
    1760 UNK  197  TYR  CB   C.3           0.055    14.027         0.0
    1761 UNK  197  TYR  CG   C.ar         -0.020    12.011         0.0
    1762 UNK  197  TYR  CD1  C.ar         -0.001    13.019         0.0
    1763 UNK  197  TYR  CD2  C.ar         -0.001    13.019         0.0
    1764 UNK  197  TYR  CE1  C.ar          0.036    13.019         0.0
    1765 UNK  197  TYR  CE2  C.ar          0.036    13.019         0.0
    1766 UNK  197  TYR  CZ   C.ar          0.134    12.011         0.0
    1767 UNK  197  TYR  OH   O.3          -0.505    16.000         0.0
    1768 UNK  197  TYR  HN   H             0.150     1.008         0.0
    1769 UNK  197  TYR  HH   H             0.292     1.008         0.0
    1770 UNK  198  LEU  N    N.am         -0.297    14.007         0.0
    1771 UNK  198  LEU  CA   C.3           0.149    13.019         0.0
    1772 UNK  198  LEU  C    C.2           0.241    12.011         0.0
    1773 UNK  198  LEU  O    O.2          -0.273    16.000         0.0
    1774 UNK  198  LEU  CB   C.3           0.029    14.027         0.0
    1775 UNK  198  LEU  CG   C.3           0.002    13.019         0.0
    1776 UNK  198  LEU  CD1  C.3           0.000    15.035         0.0
    1777 UNK  198  LEU  CD2  C.3           0.000    15.035         0.0
    1778 UNK  198  LEU  HN   H             0.150     1.008         0.0
    1779 UNK  199  GLU  N    N.am         -0.297    14.007         0.0
    1780 UNK  199  GLU  CA   C.3           0.149    13.019         0.0
    1781 UNK  199  GLU  C    C.2           0.241    12.011         0.0
    1782 UNK  199  GLU  O    O.2          -0.273    16.000         0.0
    1783 UNK  199  GLU  CB   C.3           0.035    14.027         0.0
    1784 UNK  199  GLU  CG   C.3           0.044    14.027         0.0
    1785 UNK  199  GLU  CD   C.2           0.050    12.011         0.0
    1786 UNK  199  GLU  OE1  O.co         -0.549    16.000         0.0
    1787 UNK  199  GLU  OE2  O.co         -0.549    16.000         0.0
    1788 UNK  199  GLU  HN   H             0.150     1.008         0.0
    1789 UNK  200  GLU  N    N.am         -0.297    14.007         0.0
    1790 UNK  200  GLU  CA   C.3           0.149    13.019         0.0
    1791 UNK  200  GLU  C    C.2           0.241    12.011         0.0
    1792 UNK  200  GLU  O    O.2          -0.273    16.000         0.0
    1793 UNK  200  GLU  CB   C.3           0.035    14.027         0.0
    1794 UNK  200  GLU  CG   C.3           0.044    14.027         0.0
    1795 UNK  200  GLU  CD   C.2           0.050    12.011         0.0
    1796 UNK  200  GLU  OE1  O.co         -0.549    16.000         0.0
    1797 UNK  200  GLU  OE2  O.co         -0.549    16.000         0.0
    1798 UNK  200  GLU  HN   H             0.150     1.008         0.0
    1799 UNK  201  ARG  N    N.am         -0.297    14.007         0.0
    1800 UNK  201  ARG  CA   C.3           0.149    13.019         0.0
    1801 UNK  201  ARG  C    C.2           0.241    12.011         0.0
    1802 UNK  201  ARG  O    O.2          -0.273    16.000         0.0
    1803 UNK  201  ARG  CB   C.3           0.033    14.027         0.0
    1804 UNK  201  ARG  CG   C.3           0.045    14.027         0.0
    1805 UNK  201  ARG  CD   C.3           0.174    14.027         0.0
    1806 UNK  201  ARG  NE   N.pl         -0.265    14.007         0.0
    1807 UNK  201  ARG  CZ   C.ca          0.342    12.011         0.0
    1808 UNK  201  ARG  NH1  N.pl         -0.292    14.007         0.0
    1809 UNK  201  ARG  NH2  N.pl         -0.292    14.007         0.0
    1810 UNK  201  ARG  HN   H             0.150     1.008         0.0
    1811 UNK  201  ARG  HE   H             0.259     1.008         0.0
    1812 UNK  201  ARG  HH11 H             0.255     1.008         0.0
    1813 UNK  201  ARG  HH12 H             0.255     1.008         0.0
    1814 UNK  201  ARG  HH21 H             0.255     1.008         0.0
    1815 UNK  201  ARG  HH22 H             0.255     1.008         0.0
    1816 UNK  202  ARG  N    N.am         -0.297    14.007         0.0
    1817 UNK  202  ARG  CA   C.3           0.149    13.019         0.0
    1818 UNK  202  ARG  C    C.2           0.241    12.011         0.0
    1819 UNK  202  ARG  O    O.2          -0.273    16.000         0.0
    1820 UNK  202  ARG  CB   C.3           0.033    14.027         0.0
    1821 UNK  202  ARG  CG   C.3           0.045    14.027         0.0
    1822 UNK  202  ARG  CD   C.3           0.174    14.027         0.0
    1823 UNK  202  ARG  NE   N.pl         -0.265    14.007         0.0
    1824 UNK  202  ARG  CZ   C.ca          0.342    12.011         0.0
    1825 UNK  202  ARG  NH1  N.pl         -0.292    14.007         0.0
    1826 UNK  202  ARG  NH2  N.pl         -0.292    14.007         0.0
    1827 UNK  202  ARG  HN   H             0.150     1.008         0.0
    1828 UNK  202  ARG  HE   H             0.259     1.008         0.0
    1829 UNK  202  ARG  HH11 H             0.255     1.008         0.0
    1830 UNK  202  ARG  HH12 H             0.255     1.008         0.0
    1831 UNK  202  ARG  HH21 H             0.255     1.008         0.0
    1832 UNK  202  ARG  HH22 H             0.255     1.008         0.0
    1833 UNK  203  ILE  N    N.am         -0.297    14.007         0.0
    1834 UNK  203  ILE  CA   C.3           0.148    13.019         0.0
    1835 UNK  203  ILE  C    C.2           0.241    12.011         0.0
    1836 UNK  203  ILE  O    O.2          -0.273    16.000         0.0
    1837 UNK  203  ILE  CB   C.3           0.027    13.019         0.0
    1838 UNK  203  ILE  CG1  C.3           0.002    14.027         0.0
    1839 UNK  203  ILE  CG2  C.3           0.002    15.035         0.0
    1840 UNK  203  ILE  CD1  C.3           0.000    15.035         0.0
    1841 UNK  203  ILE  HN   H             0.150     1.008         0.0
    1842 UNK  204  LYS  N    N.am         -0.297    14.007         0.0
    1843 UNK  204  LYS  CA   C.3           0.149    13.019         0.0
    1844 UNK  204  LYS  C    C.2           0.241    12.011         0.0
    1845 UNK  204  LYS  O    O.2          -0.273    16.000         0.0
    1846 UNK  204  LYS  CB   C.3           0.029    14.027         0.0
    1847 UNK  204  LYS  CG   C.3           0.008    14.027         0.0
    1848 UNK  204  LYS  CD   C.3           0.061    14.027         0.0
    1849 UNK  204  LYS  CE   C.3           0.099    14.027         0.0
    1850 UNK  204  LYS  NZ   N.4           0.232    14.007         0.0
    1851 UNK  204  LYS  HN   H             0.150     1.008         0.0
    1852 UNK  204  LYS  HZ1  H             0.201     1.008         0.0
    1853 UNK  204  LYS  HZ2  H             0.201     1.008         0.0
    1854 UNK  204  LYS  HZ3  H             0.201     1.008         0.0
    1855 UNK  205  GLU  N    N.am         -0.297    14.007         0.0
    1856 UNK  205  GLU  CA   C.3           0.149    13.019         0.0
    1857 UNK  205  GLU  C    C.2           0.241    12.011         0.0
    1858 UNK  205  GLU  O    O.2          -0.273    16.000         0.0
    1859 UNK  205  GLU  CB   C.3           0.035    14.027         0.0
    1860 UNK  205  GLU  CG   C.3           0.044    14.027         0.0
    1861 UNK  205  GLU  CD   C.2           0.050    12.011         0.0
    1862 UNK  205  GLU  OE1  O.co         -0.549    16.000         0.0
    1863 UNK  205  GLU  OE2  O.co         -0.549    16.000         0.0
    1864 UNK  205  GLU  HN   H             0.150     1.008         0.0
    1865 UNK  206  ILE  N    N.am         -0.297    14.007         0.0
    1866 UNK  206  ILE  CA   C.3           0.148    13.019         0.0
    1867 UNK  206  ILE  C    C.2           0.241    12.011         0.0
    1868 UNK  206  ILE  O    O.2          -0.273    16.000         0.0
    1869 UNK  206  ILE  CB   C.3           0.027    13.019         0.0
    1870 UNK  206  ILE  CG1  C.3           0.002    14.027         0.0
    1871 UNK  206  ILE  CG2  C.3           0.002    15.035         0.0
    1872 UNK  206  ILE  CD1  C.3           0.000    15.035         0.0
    1873 UNK  206  ILE  HN   H             0.150     1.008         0.0
    1874 UNK  207  VAL  N    N.am         -0.297    14.007         0.0
    1875 UNK  207  VAL  CA   C.3           0.148    13.019         0.0
    1876 UNK  207  VAL  C    C.2           0.241    12.011         0.0
    1877 UNK  207  VAL  O    O.2          -0.273    16.000         0.0
    1878 UNK  207  VAL  CB   C.3           0.027    13.019         0.0
    1879 UNK  207  VAL  CG1  C.3           0.002    15.035         0.0
    1880 UNK  207  VAL  CG2  C.3           0.002    15.035         0.0
    1881 UNK  207  VAL  HN   H             0.150     1.008         0.0
    1882 UNK  208  LYS  N    N.am         -0.297    14.007         0.0
    1883 UNK  208  LYS  CA   C.3           0.149    13.019         0.0
    1884 UNK  208  LYS  C    C.2           0.241    12.011         0.0
    1885 UNK  208  LYS  O    O.2          -0.273    16.000         0.0
    1886 UNK  208  LYS  CB   C.3           0.029    14.027         0.0
    1887 UNK  208  LYS  CG   C.3           0.008    14.027         0.0
    1888 UNK  208  LYS  CD   C.3           0.061    14.027         0.0
    1889 UNK  208  LYS  CE   C.3           0.099    14.027         0.0
    1890 UNK  208  LYS  NZ   N.4           0.232    14.007         0.0
    1891 UNK  208  LYS  HN   H             0.150     1.008         0.0
    1892 UNK  208  LYS  HZ1  H             0.201     1.008         0.0
    1893 UNK  208  LYS  HZ2  H             0.201     1.008         0.0
    1894 UNK  208  LYS  HZ3  H             0.201     1.008         0.0
    1895 UNK  209  LYS  N    N.am         -0.297    14.007         0.0
    1896 UNK  209  LYS  CA   C.3           0.149    13.019         0.0
    1897 UNK  209  LYS  C    C.2           0.241    12.011         0.0
    1898 UNK  209  LYS  O    O.2          -0.273    16.000         0.0
    1899 UNK  209  LYS  CB   C.3           0.029    14.027         0.0
    1900 UNK  209  LYS  CG   C.3           0.008    14.027         0.0
    1901 UNK  209  LYS  CD   C.3           0.061    14.027         0.0
    1902 UNK  209  LYS  CE   C.3           0.099    14.027         0.0
    1903 UNK  209  LYS  NZ   N.4           0.232    14.007         0.0
    1904 UNK  209  LYS  HN   H             0.150     1.008         0.0
    1905 UNK  209  LYS  HZ1  H             0.201     1.008         0.0
    1906 UNK  209  LYS  HZ2  H             0.201     1.008         0.0
    1907 UNK  209  LYS  HZ3  H             0.201     1.008         0.0
    1908 UNK  210  HIS  N    N.am         -0.297    14.007         0.0
    1909 UNK  210  HIS  CA   C.3           0.159    13.019         0.0
    1910 UNK  210  HIS  C    C.2           0.241    12.011         0.0
    1911 UNK  210  HIS  O    O.2          -0.273    16.000         0.0
    1912 UNK  210  HIS  CB   C.3           0.127    14.027         0.0
    1913 UNK  210  HIS  CG   C.ar          0.223    12.011         0.0
    1914 UNK  210  HIS  ND1  N.ar         -0.182    14.007         0.0
    1915 UNK  210  HIS  CD2  C.ar          0.169    13.019         0.0
    1916 UNK  210  HIS  CE1  C.ar          0.398    13.019         0.0
    1917 UNK  210  HIS  NE2  N.ar         -0.171    14.007         0.0
    1918 UNK  210  HIS  HN   H             0.150     1.008         0.0
    1919 UNK  210  HIS  HD1  H             0.455     1.008         0.0
    1920 UNK  211  SER  N    N.am         -0.295    14.007         0.0
    1921 UNK  211  SER  CA   C.3           0.178    13.019         0.0
    1922 UNK  211  SER  C    C.2           0.243    12.011         0.0
    1923 UNK  211  SER  O    O.2          -0.273    16.000         0.0
    1924 UNK  211  SER  CB   C.3           0.166    14.027         0.0
    1925 UNK  211  SER  OG   O.3          -0.380    16.000         0.0
    1926 UNK  211  SER  HN   H             0.150     1.008         0.0
    1927 UNK  211  SER  HG   H             0.210     1.008         0.0
    1928 UNK  212  GLN  N    N.am         -0.297    14.007         0.0
    1929 UNK  212  GLN  CA   C.3           0.149    13.019         0.0
    1930 UNK  212  GLN  C    C.2           0.241    12.011         0.0
    1931 UNK  212  GLN  O    O.2          -0.273    16.000         0.0
    1932 UNK  212  GLN  CB   C.3           0.038    14.027         0.0
    1933 UNK  212  GLN  CG   C.3           0.087    14.027         0.0
    1934 UNK  212  GLN  CD   C.2           0.219    12.011         0.0
    1935 UNK  212  GLN  OE1  O.2          -0.275    16.000         0.0
    1936 UNK  212  GLN  NE2  N.am         -0.329    14.007         0.0
    1937 UNK  212  GLN  HN   H             0.150     1.008         0.0
    1938 UNK  212  GLN  HE21 H             0.145     1.008         0.0
    1939 UNK  212  GLN  HE22 H             0.145     1.008         0.0
    1940 UNK  213  PHE  N    N.am         -0.297    14.007         0.0
    1941 UNK  213  PHE  CA   C.3           0.153    13.019         0.0
    1942 UNK  213  PHE  C    C.2           0.241    12.011         0.0
    1943 UNK  213  PHE  O    O.2          -0.273    16.000         0.0
    1944 UNK  213  PHE  CB   C.3           0.055    14.027         0.0
    1945 UNK  213  PHE  CG   C.ar         -0.020    12.011         0.0
    1946 UNK  213  PHE  CD1  C.ar         -0.004    13.019         0.0
    1947 UNK  213  PHE  CD2  C.ar         -0.004    13.019         0.0
    1948 UNK  213  PHE  CE1  C.ar         -0.000    13.019         0.0
    1949 UNK  213  PHE  CE2  C.ar         -0.000    13.019         0.0
    1950 UNK  213  PHE  CZ   C.ar         -0.000    13.019         0.0
    1951 UNK  213  PHE  HN   H             0.150     1.008         0.0
    1952 UNK  214  ILE  N    N.am         -0.297    14.007         0.0
    1953 UNK  214  ILE  CA   C.3           0.148    13.019         0.0
    1954 UNK  214  ILE  C    C.2           0.241    12.011         0.0
    1955 UNK  214  ILE  O    O.2          -0.273    16.000         0.0
    1956 UNK  214  ILE  CB   C.3           0.027    13.019         0.0
    1957 UNK  214  ILE  CG1  C.3           0.002    14.027         0.0
    1958 UNK  214  ILE  CG2  C.3           0.002    15.035         0.0
    1959 UNK  214  ILE  CD1  C.3           0.000    15.035         0.0
    1960 UNK  214  ILE  HN   H             0.150     1.008         0.0
    1961 UNK  215  GLY  N    N.am         -0.295    14.007         0.0
    1962 UNK  215  GLY  CA   C.3           0.176    14.027         0.0
    1963 UNK  215  GLY  C    C.2           0.243    12.011         0.0
    1964 UNK  215  GLY  O    O.2          -0.273    16.000         0.0
    1965 UNK  215  GLY  HN   H             0.150     1.008         0.0
    1966 UNK  216  TYR  N    N.am         -0.297    14.007         0.0
    1967 UNK  216  TYR  CA   C.3           0.153    13.019         0.0
    1968 UNK  216  TYR  C    C.2           0.244    12.011         0.0
    1969 UNK  216  TYR  O    O.2          -0.273    16.000         0.0
    1970 UNK  216  TYR  CB   C.3           0.055    14.027         0.0
    1971 UNK  216  TYR  CG   C.ar         -0.020    12.011         0.0
    1972 UNK  216  TYR  CD1  C.ar         -0.001    13.019         0.0
    1973 UNK  216  TYR  CD2  C.ar         -0.001    13.019         0.0
    1974 UNK  216  TYR  CE1  C.ar          0.036    13.019         0.0
    1975 UNK  216  TYR  CE2  C.ar          0.036    13.019         0.0
    1976 UNK  216  TYR  CZ   C.ar          0.134    12.011         0.0
    1977 UNK  216  TYR  OH   O.3          -0.505    16.000         0.0
    1978 UNK  216  TYR  HN   H             0.150     1.008         0.0
    1979 UNK  216  TYR  HH   H             0.292     1.008         0.0
    1980 UNK  217  PRO  N    N.am         -0.272    14.007         0.0
    1981 UNK  217  PRO  CA   C.3           0.152    13.019         0.0
    1982 UNK  217  PRO  C    C.2           0.241    12.011         0.0
    1983 UNK  217  PRO  O    O.2          -0.273    16.000         0.0
    1984 UNK  217  PRO  CB   C.3           0.031    14.027         0.0
    1985 UNK  217  PRO  CG   C.3           0.024    14.027         0.0
    1986 UNK  217  PRO  CD   C.3           0.094    14.027         0.0
    1987 UNK  218  ILE  N    N.am         -0.297    14.007         0.0
    1988 UNK  218  ILE  CA   C.3           0.148    13.019         0.0
    1989 UNK  218  ILE  C    C.2           0.241    12.011         0.0
    1990 UNK  218  ILE  O    O.2          -0.273    16.000         0.0
    1991 UNK  218  ILE  CB   C.3           0.027    13.019         0.0
    1992 UNK  218  ILE  CG1  C.3           0.002    14.027         0.0
    1993 UNK  218  ILE  CG2  C.3           0.002    15.035         0.0
    1994 UNK  218  ILE  CD1  C.3           0.000    15.035         0.0
    1995 UNK  218  ILE  HN   H             0.150     1.008         0.0
    1996 UNK  219  THR  N    N.am         -0.295    14.007         0.0
    1997 UNK  219  THR  CA   C.3           0.176    13.019         0.0
    1998 UNK  219  THR  C    C.2           0.243    12.011         0.0
    1999 UNK  219  THR  O    O.2          -0.273    16.000         0.0
    2000 UNK  219  THR  CB   C.3           0.137    13.019         0.0
    2001 UNK  219  THR  OG1  O.3          -0.382    16.000         0.0
    2002 UNK  219  THR  CG2  C.3           0.034    15.035         0.0
    2003 UNK  219  THR  HN   H             0.150     1.008         0.0
    2004 UNK  219  THR  HG1  H             0.210     1.008         0.0
    2005 UNK  220  LEU  N    N.am         -0.297    14.007         0.0
    2006 UNK  220  LEU  CA   C.3           0.149    13.019         0.0
    2007 UNK  220  LEU  C    C.2           0.241    12.011         0.0
    2008 UNK  220  LEU  O    O.2          -0.273    16.000         0.0
    2009 UNK  220  LEU  CB   C.3           0.029    14.027         0.0
    2010 UNK  220  LEU  CG   C.3           0.002    13.019         0.0
    2011 UNK  220  LEU  CD1  C.3           0.000    15.035         0.0
    2012 UNK  220  LEU  CD2  C.3           0.000    15.035         0.0
    2013 UNK  220  LEU  HN   H             0.150     1.008         0.0
    2014 UNK  221  PHE  N    N.am         -0.297    14.007         0.0
    2015 UNK  221  PHE  CA   C.3           0.153    13.019         0.0
    2016 UNK  221  PHE  C    C.2           0.241    12.011         0.0
    2017 UNK  221  PHE  O    O.2          -0.273    16.000         0.0
    2018 UNK  221  PHE  CB   C.3           0.055    14.027         0.0
    2019 UNK  221  PHE  CG   C.ar         -0.020    12.011         0.0
    2020 UNK  221  PHE  CD1  C.ar         -0.004    13.019         0.0
    2021 UNK  221  PHE  CD2  C.ar         -0.004    13.019         0.0
    2022 UNK  221  PHE  CE1  C.ar         -0.000    13.019         0.0
    2023 UNK  221  PHE  CE2  C.ar         -0.000    13.019         0.0
    2024 UNK  221  PHE  CZ   C.ar         -0.000    13.019         0.0
    2025 UNK  221  PHE  HN   H             0.150     1.008         0.0
    2026 UNK  222  VAL  N    N.am         -0.297    14.007         0.0
    2027 UNK  222  VAL  CA   C.3           0.148    13.019         0.0
    2028 UNK  222  VAL  C    C.2           0.241    12.011         0.0
    2029 UNK  222  VAL  O    O.2          -0.273    16.000         0.0
    2030 UNK  222  VAL  CB   C.3           0.027    13.019         0.0
    2031 UNK  222  VAL  CG1  C.3           0.002    15.035         0.0
    2032 UNK  222  VAL  CG2  C.3           0.002    15.035         0.0
    2033 UNK  222  VAL  HN   H             0.150     1.008         0.0
    2034 UNK  223  GLU  N    N.am         -0.300    14.007         0.0
    2035 UNK  223  GLU  CA   C.3           0.108    13.019         0.0
    2036 UNK  223  GLU  C    C.2           0.068    12.011         0.0
    2037 UNK  223  GLU  O    O.co         -0.547    16.000         0.0
    2038 UNK  223  GLU  CB   C.3           0.031    14.027         0.0
    2039 UNK  223  GLU  CG   C.3           0.044    14.027         0.0
    2040 UNK  223  GLU  CD   C.2           0.050    12.011         0.0
    2041 UNK  223  GLU  OE1  O.co         -0.549    16.000         0.0
    2042 UNK  223  GLU  OE2  O.co         -0.549    16.000         0.0
    2043 UNK  223  GLU  OXT  O.co         -0.547    16.000         0.0
    2044 UNK  223  GLU  HN   H             0.150     1.008         0.0

    2071 !NBOND:
       1       2       1       7       2       3       2       5
       3       4       3      10       5       6       6       7
      10      11      11      12      11      14      12      13
      12      19      14      15      15      16      16      17
      19      20      20      21      20      23      21      22
      21      29      23      24      24      25      25      26
      25      27      29      30      30      31      30      33
      31      32      31      39      33      34      34      35
      35      36      35      37      39      40      40      41
      40      43      41      42      41      49      43      44
      44      45      45      46      45      47      49      50
      50      51      50      53      51      52      51      59
      53      54      54      55      55      56      55      57
      59      60      60      61      60      63      61      62
      61      67      63      64      63      65      67      68
      68      69      68      71      69      70      69      77
      71      72      72      73      73      74      73      75
      77      78      78      79      78      81      79      80
      79      86      81      83      81      82      86      87
      87      88      87      90      88      89      88      98
      90      91      91      92      91      93      92      94
      93      95      94      96      95      96      98      99
      99     100      99     102     100     101     100     104
     104     105     105     106     105     108     106     107
     106     116     108     109     109     110     109     111
     110     112     111     113     112     114     113     114
     116     117     117     118     117     120     118     119
     118     128     120     121     121     122     122     123
     122     124     128     129     129     130     129     132
     130     131     130     134     134     135     135     136
     135     138     136     137     136     144     138     139
     139     140     140     141     140     142     144     145
     145     146     145     148     146     147     146     153
     148     150     148     149     149     151     153     154
     154     155     154     157     155     156     155     159
     159     160     160     161     160     163     161     162
     161     171     163     164     164     165     165     166
     165     167     171     172     172     173     172     175
     173     174     173     180     175     176     176     177
     176     178     180     181     181     182     181     184
     182     183     182     189     184     185     185     186
     186     187     189     190     190     191     190     193
     191     192     191     197     193     194     197     198
     198     199     198     201     199     200     199     206
     201     202     202     203     202     204     206     207
     207     208     207     210     208     209     208     215
     210     212     210     211     211     213     215     216
     216     217     216     219     217     218     217     224
     219     221     219     220     220     222     224     225
     225     226     225     228     226     227     226     235
     228     229     229     230     229     231     235     236
     236     237     236     239     237     238     237     244
     239     241     239     240     244     245     245     246
     245     248     246     247     246     256     248     249
     249     250     249     251     250     252     251     253
     252     254     253     254     256     257     257     258
     257     260     258     259     258     270     260     261
     261     262     261     263     262     264     263     265
     264     266     265     266     266     267     270     271
     271     272     271     274     272     273     272     278
     274     275     278     279     279     280     279     282
     280     281     280     289     282     283     283     284
     283     285     289     290     290     291     290     293
     291     292     291     302     293     294     294     295
     295     296     296     297     302     303     303     304
     303     306     304     305     304     312     306     307
     307     308     308     309     308     310     312     313
     313     314     313     316     314     315     314     321
     316     318     316     317     317     319     321     322
     322     323     322     325     323     324     323     333
     325     326     326     327     326     328     327     329
     328     330     329     331     330     331     333     334
     334     335     334     337     335     336     335     342
     337     338     338     339     338     340     342     343
     343     344     343     346     344     345     344     359
     346     347     347     348     348     349     349     350
     350     351     350     352     359     360     360     361
     360     363     361     362     361     369     363     364
     364     365     365     366     365     367     369     370
     370     371     370     373     371     372     371     378
     373     374     374     375     374     376     378     379
     379     380     379     382     380     381     380     387
     382     384     382     383     383     385     387     388
     388     389     388     391     389     390     389     395
     391     392     395     396     396     397     396     399
     397     398     397     406     399     400     400     401
     400     402     406     407     407     408     407     410
     408     409     408     414     410     411     414     415
     415     416     415     418     416     417     416     422
     418     419     422     423     423     424     423     426
     424     425     424     431     426     427     427     428
     427     429     431     432     432     433     432     435
     433     434     433     437     437     438     438     439
     438     441     439     440     439     446     441     442
     442     443     442     444     446     447     447     448
     447     450     448     449     448     455     450     451
     451     452     451     453     455     456     456     457
     456     459     457     458     457     468     459     460
     460     461     461     462     462     463     468     469
     469     470     469     472     470     471     470     477
     472     474     472     473     473     475     477     478
     478     479     478     481     479     480     479     494
     481     482     482     483     483     484     484     485
     485     486     485     487     494     495     495     496
     495     498     496     497     496     508     498     499
     499     500     499     501     500     502     501     503
     502     504     503     504     504     505     508     509
     509     510     509     512     510     511     510     518
     512     513     513     514     514     515     514     516
     518     519     519     520     519     522     520     521
     520     527     522     524     522     523     527     528
     528     529     528     531     529     530     529     536
     531     532     532     533     532     534     536     537
     537     538     537     540     538     539     538     545
     540     542     540     541     545     546     546     547
     546     549     547     548     547     554     549     550
     550     551     550     552     554     555     554     560
     555     556     555     558     556     557     556     561
     558     559     559     560     561     562     562     563
     562     565     563     564     563     569     565     566
     569     570     570     571     570     573     571     572
     571     582     573     574     574     575     575     576
     576     577     582     583     583     584     583     586
     584     585     584     591     586     587     587     588
     587     589     591     592     592     593     592     595
     593     594     593     600     595     596     596     597
     596     598     600     601     601     602     601     604
     602     603     602     608     604     605     608     609
     609     610     610     611     610     613     613     614
     614     615     614     617     615     616     615     626
     617     618     618     619     619     620     620     621
     626     627     627     628     627     630     628     629
     628     636     630     631     631     632     632     633
     632     634     636     637     637     638     637     640
     638     639     638     645     640     641     641     642
     641     643     645     646     646     647     646     649
     647     648     647     657     649     650     650     651
     650     652     651     653     652     654     653     654
     657     658     658     659     658     661     659     660
     659     666     661     663     661     662     662     664
     666     667     667     668     667     670     668     669
     668     677     670     671     671     672     671     673
     677     678     678     679     678     681     679     680
     679     686     681     682     682     683     682     684
     686     687     687     688     687     690     688     689
     688     695     690     692     690     691     691     693
     695     696     695     701     696     697     696     699
     697     698     697     702     699     700     700     701
     702     703     703     704     703     706     704     705
     704     713     706     707     707     708     707     709
     713     714     714     715     714     717     715     716
     715     726     717     718     718     719     719     720
     720     721     726     727     727     728     727     730
     728     729     728     738     730     731     731     732
     732     733     732     734     738     739     739     740
     739     742     740     741     740     747     742     743
     743     744     743     745     747     748     748     749
     748     751     749     750     749     764     751     752
     752     753     753     754     754     755     755     756
     755     757     764     765     765     766     765     768
     766     767     766     773     768     770     768     769
     773     774     774     775     774     777     775     776
     775     782     777     778     778     779     778     780
     782     783     783     784     783     786     784     785
     784     791     786     788     786     787     791     792
     792     793     792     795     793     794     793     800
     795     797     795     796     796     798     800     801
     801     802     801     804     802     803     802     808
     804     805     804     806     808     809     809     810
     809     812     810     811     810     817     812     813
     813     814     813     815     817     818     818     819
     818     821     819     820     819     826     821     823
     821     822     826     827     827     828     828     829
     828     831     831     832     832     833     832     835
     833     834     833     840     835     837     835     836
     836     838     840     841     841     842     842     843
     842     845     845     846     846     847     846     849
     847     848     847     854     849     850     850     851
     851     852     854     855     855     856     855     858
     856     857     856     863     858     860     858     859
     863     864     864     865     864     867     865     866
     865     876     867     868     868     869     869     870
     870     871     876     877     877     878     877     880
     878     879     878     882     882     883     883     884
     883     886     884     885     884     891     886     887
     887     888     887     889     891     892     892     893
     892     895     893     894     893     900     895     896
     896     897     896     898     900     901     901     902
     901     904     902     903     902     909     904     906
     904     905     905     907     909     910     910     911
     910     913     911     912     911     920     913     914
     914     915     914     916     920     921     921     922
     921     924     922     923     922     931     924     925
     925     926     925     927     931     932     932     933
     932     935     933     934     933     940     935     936
     936     937     936     938     940     941     941     942
     942     943     942     945     945     946     946     947
     946     949     947     948     947     954     949     951
     949     950     954     955     955     956     955     958
     956     957     956     963     958     960     958     959
     959     961     963     964     964     965     964     967
     965     966     965     969     969     970     970     971
     970     973     971     972     971     982     973     974
     974     975     975     976     976     977     982     983
     983     984     983     986     984     985     984     990
     986     987     990     991     991     992     992     993
     992     995     995     996     996     997     996     999
     997     998     997    1004     999    1001     999    1000
    1004    1005    1005    1006    1005    1008    1006    1007
    1006    1017    1008    1009    1009    1010    1010    1011
    1011    1012    1017    1018    1018    1019    1018    1021
    1019    1020    1019    1023    1023    1024    1024    1025
    1024    1027    1025    1026    1025    1035    1027    1028
    1028    1029    1028    1030    1029    1031    1030    1032
    1031    1033    1032    1033    1035    1036    1036    1037
    1036    1039    1037    1038    1037    1044    1039    1040
    1040    1041    1041    1042    1044    1045    1045    1046
    1045    1048    1046    1047    1046    1054    1048    1049
    1049    1050    1050    1051    1050    1052    1054    1055
    1055    1056    1055    1058    1056    1057    1056    1060
    1060    1061    1061    1062    1061    1064    1062    1063
    1062    1069    1064    1065    1065    1066    1065    1067
    1069    1070    1070    1071    1070    1073    1071    1072
    1071    1081    1073    1074    1074    1075    1075    1076
    1075    1077    1081    1082    1082    1083    1082    1085
    1083    1084    1083    1087    1087    1088    1088    1089
    1089    1090    1089    1092    1092    1093    1093    1094
    1093    1096    1094    1095    1094    1098    1098    1099
    1099    1100    1099    1102    1100    1101    1100    1107
    1102    1103    1103    1104    1103    1105    1107    1108
    1108    1109    1108    1111    1109    1110    1109    1116
    1111    1113    1111    1112    1112    1114    1116    1117
    1117    1118    1117    1120    1118    1119    1118    1124
    1120    1121    1124    1125    1125    1126    1125    1128
    1126    1127    1126    1133    1128    1129    1129    1130
    1130    1131    1133    1134    1134    1135    1134    1137
    1135    1136    1135    1142    1137    1139    1137    1138
    1138    1140    1142    1143    1143    1144    1144    1145
    1144    1147    1147    1148    1148    1149    1148    1151
    1149    1150    1149    1159    1151    1152    1152    1153
    1153    1154    1153    1155    1159    1160    1160    1161
    1160    1163    1161    1162    1161    1171    1163    1164
    1164    1165    1164    1166    1165    1167    1166    1168
    1167    1169    1168    1169    1171    1172    1172    1173
    1173    1174    1173    1176    1176    1177    1177    1178
    1177    1180    1178    1179    1178    1184    1180    1181
    1180    1182    1184    1185    1185    1186    1186    1187
    1186    1189    1189    1190    1190    1191    1190    1193
    1191    1192    1191    1201    1193    1194    1194    1195
    1194    1196    1195    1197    1196    1198    1197    1199
    1198    1199    1201    1202    1202    1203    1202    1205
    1203    1204    1203    1215    1205    1206    1206    1207
    1206    1208    1207    1209    1208    1210    1209    1211
    1210    1211    1211    1212    1215    1216    1216    1217
    1216    1219    1217    1218    1217    1223    1219    1220
    1223    1224    1224    1225    1224    1227    1225    1226
    1225    1229    1229    1230    1230    1231    1230    1233
    1231    1232    1231    1243    1233    1234    1234    1235
    1234    1236    1235    1237    1236    1238    1237    1239
    1238    1239    1239    1240    1243    1244    1244    1245
    1244    1247    1245    1246    1245    1252    1247    1248
    1248    1249    1248    1250    1252    1253    1253    1254
    1253    1256    1254    1255    1254    1260    1256    1257
    1256    1258    1260    1261    1261    1262    1261    1264
    1262    1263    1262    1266    1266    1267    1267    1268
    1267    1270    1268    1269    1268    1276    1270    1271
    1271    1272    1272    1273    1272    1274    1276    1277
    1277    1278    1277    1280    1278    1279    1278    1289
    1280    1281    1281    1282    1282    1283    1283    1284
    1289    1290    1290    1291    1290    1293    1291    1292
    1291    1297    1293    1294    1293    1295    1297    1298
    1298    1299    1298    1301    1299    1300    1299    1306
    1301    1303    1301    1302    1306    1307    1307    1308
    1307    1310    1308    1309    1308    1314    1310    1311
    1310    1312    1314    1315    1315    1316    1315    1318
    1316    1317    1316    1323    1318    1320    1318    1319
    1319    1321    1323    1324    1324    1325    1324    1327
    1325    1326    1325    1332    1327    1329    1327    1328
    1332    1333    1333    1334    1333    1336    1334    1335
    1334    1345    1336    1337    1337    1338    1338    1339
    1339    1340    1345    1346    1346    1347    1346    1349
    1347    1348    1347    1357    1349    1350    1350    1351
    1350    1352    1351    1353    1352    1354    1353    1354
    1357    1358    1358    1359    1358    1361    1359    1360
    1359    1368    1361    1362    1362    1363    1362    1364
    1368    1369    1369    1370    1369    1372    1370    1371
    1370    1377    1372    1373    1373    1374    1373    1375
    1377    1378    1378    1379    1378    1381    1379    1380
    1379    1386    1381    1382    1382    1383    1382    1384
    1386    1387    1387    1388    1387    1390    1388    1389
    1388    1396    1390    1391    1391    1392    1392    1393
    1392    1394    1396    1397    1397    1398    1397    1400
    1398    1399    1398    1408    1400    1401    1401    1402
    1402    1403    1402    1404    1408    1409    1409    1410
    1409    1412    1410    1411    1410    1422    1412    1413
    1413    1414    1413    1415    1414    1416    1415    1417
    1416    1418    1417    1418    1418    1419    1422    1423
    1423    1424    1423    1426    1424    1425    1424    1428
    1428    1429    1429    1430    1429    1432    1430    1431
    1430    1443    1432    1433    1433    1434    1433    1435
    1434    1436    1435    1438    1435    1437    1436    1437
    1437    1439    1438    1440    1439    1441    1440    1441
    1443    1444    1444    1445    1444    1447    1445    1446
    1445    1453    1447    1448    1448    1449    1449    1450
    1449    1451    1453    1454    1454    1455    1454    1457
    1455    1456    1455    1461    1457    1458    1461    1462
    1462    1463    1462    1465    1463    1464    1463    1469
    1465    1466    1469    1470    1470    1471    1470    1473
    1471    1472    1471    1475    1475    1476    1476    1477
    1477    1478    1477    1480    1480    1481    1481    1482
    1482    1483    1482    1485    1485    1486    1486    1487
    1486    1489    1487    1488    1487    1493    1489    1490
    1493    1494    1494    1495    1494    1497    1495    1496
    1495    1505    1497    1498    1498    1499    1498    1500
    1499    1501    1500    1502    1501    1503    1502    1503
    1505    1506    1506    1507    1506    1509    1507    1508
    1507    1514    1509    1511    1509    1510    1514    1515
    1515    1516    1515    1518    1516    1517    1516    1522
    1518    1519    1518    1520    1522    1523    1523    1524
    1523    1526    1524    1525    1524    1539    1526    1527
    1527    1528    1528    1529    1529    1530    1530    1531
    1530    1532    1539    1540    1540    1541    1540    1543
    1541    1542    1541    1548    1543    1545    1543    1544
    1548    1549    1549    1550    1549    1552    1550    1551
    1550    1557    1552    1553    1553    1554    1553    1555
    1557    1558    1558    1559    1558    1561    1559    1560
    1559    1566    1561    1563    1561    1562    1566    1567
    1567    1568    1568    1569    1568    1571    1571    1572
    1572    1573    1572    1575    1573    1574    1573    1581
    1575    1576    1576    1577    1577    1578    1577    1579
    1581    1582    1581    1587    1582    1583    1582    1585
    1583    1584    1583    1588    1585    1586    1586    1587
    1588    1589    1589    1590    1589    1592    1590    1591
    1590    1597    1592    1593    1593    1594    1594    1595
    1597    1598    1598    1599    1599    1600    1599    1602
    1602    1603    1603    1604    1603    1606    1604    1605
    1604    1619    1606    1607    1607    1608    1608    1609
    1609    1610    1610    1611    1610    1612    1619    1620
    1620    1621    1621    1622    1621    1624    1624    1625
    1625    1626    1625    1628    1626    1627    1626    1633
    1628    1630    1628    1629    1633    1634    1634    1635
    1634    1637    1635    1636    1635    1646    1637    1638
    1638    1639    1639    1640    1640    1641    1646    1647
    1647    1648    1647    1650    1648    1649    1648    1654
    1650    1651    1650    1652    1654    1655    1655    1656
    1655    1658    1656    1657    1656    1663    1658    1660
    1658    1659    1659    1661    1663    1664    1664    1665
    1664    1667    1665    1666    1665    1672    1667    1668
    1668    1669    1668    1670    1672    1673    1673    1674
    1673    1676    1674    1675    1674    1684    1676    1677
    1677    1678    1677    1679    1678    1680    1679    1681
    1680    1681    1684    1685    1685    1686    1685    1688
    1686    1687    1686    1693    1688    1689    1689    1690
    1689    1691    1693    1694    1694    1695    1694    1697
    1695    1696    1695    1706    1697    1698    1698    1699
    1699    1700    1700    1701    1706    1707    1707    1708
    1707    1710    1708    1709    1708    1716    1710    1711
    1711    1712    1712    1713    1712    1714    1716    1717
    1717    1718    1717    1720    1718    1719    1718    1725
    1720    1721    1721    1722    1721    1723    1725    1726
    1726    1727    1726    1729    1727    1728    1727    1737
    1729    1730    1730    1731    1731    1732    1731    1733
    1737    1738    1738    1739    1738    1741    1739    1740
    1739    1746    1741    1743    1741    1742    1746    1747
    1747    1748    1747    1750    1748    1749    1748    1756
    1750    1751    1751    1752    1752    1753    1752    1754
    1756    1757    1757    1758    1757    1760    1758    1759
    1758    1770    1760    1761    1761    1762    1761    1763
    1762    1764    1763    1765    1764    1766    1765    1766
    1766    1767    1770    1771    1771    1772    1771    1774
    1772    1773    1772    1779    1774    1775    1775    1776
    1775    1777    1779    1780    1780    1781    1780    1783
    1781    1782    1781    1789    1783    1784    1784    1785
    1785    1786    1785    1787    1789    1790    1790    1791
    1790    1793    1791    1792    1791    1799    1793    1794
    1794    1795    1795    1796    1795    1797    1799    1800
    1800    1801    1800    1803    1801    1802    1801    1816
    1803    1804    1804    1805    1805    1806    1806    1807
    1807    1808    1807    1809    1816    1817    1817    1818
    1817    1820    1818    1819    1818    1833    1820    1821
    1821    1822    1822    1823    1823    1824    1824    1825
    1824    1826    1833    1834    1834    1835    1834    1837
    1835    1836    1835    1842    1837    1839    1837    1838
    1838    1840    1842    1843    1843    1844    1843    1846
    1844    1845    1844    1855    1846    1847    1847    1848
    1848    1849    1849    1850    1855    1856    1856    1857
    1856    1859    1857    1858    1857    1865    1859    1860
    1860    1861    1861    1862    1861    1863    1865    1866
    1866    1867    1866    1869    1867    1868    1867    1874
    1869    1871    1869    1870    1870    1872    1874    1875
    1875    1876    1875    1878    1876    1877    1876    1882
    1878    1879    1878    1880    1882    1883    1883    1884
    1883    1886    1884    1885    1884    1895    1886    1887
    1887    1888    1888    1889    1889    1890    1895    1896
    1896    1897    1896    1899    1897    1898    1897    1908
    1899    1900    1900    1901    1901    1902    1902    1903
    1908    1909    1909    1910    1909    1912    1910    1911
    1910    1920    1912    1913    1913    1914    1913    1915
    1914    1916    1915    1917    1916    1917    1920    1921
    1921    1922    1921    1924    1922    1923    1922    1928
    1924    1925    1928    1929    1929    1930    1929    1932
    1930    1931    1930    1940    1932    1933    1933    1934
    1934    1935    1934    1936    1940    1941    1941    1942
    1941    1944    1942    1943    1942    1952    1944    1945
    1945    1946    1945    1947    1946    1948    1947    1949
    1948    1950    1949    1950    1952    1953    1953    1954
    1953    1956    1954    1955    1954    1961    1956    1958
    1956    1957    1957    1959    1961    1962    1962    1963
    1963    1964    1963    1966    1966    1967    1967    1968
    1967    1970    1968    1969    1968    1980    1970    1971
    1971    1972    1971    1973    1972    1974    1973    1975
    1974    1976    1975    1976    1976    1977    1980    1981
    1980    1986    1981    1982    1981    1984    1982    1983
    1982    1987    1984    1985    1985    1986    1987    1988
    1988    1989    1988    1991    1989    1990    1989    1996
    1991    1993    1991    1992    1992    1994    1996    1997
    1997    1998    1997    2000    1998    1999    1998    2005
    2000    2002    2000    2001    2005    2006    2006    2007
    2006    2009    2007    2008    2007    2014    2009    2010
    2010    2011    2010    2012    2014    2015    2015    2016
    2015    2018    2016    2017    2016    2026    2018    2019
    2019    2020    2019    2021    2020    2022    2021    2023
    2022    2024    2023    2024    2026    2027    2027    2028
    2027    2030    2028    2029    2028    2034    2030    2031
    2030    2032    2034    2035    2035    2036    2035    2038
    2036    2037    2036    2043    2038    2039    2039    2040
    2040    2041    2040    2042       1       8       1       9
      10      18      19      28      29      38      39      48
      49      58      59      66      67      76      77      84
      82      85      86      97      98     103     104     115
     116     125     124     126     124     127     128     133
     134     143     144     152     153     158     159     168
     167     169     167     170     171     179     180     188
     189     195     194     196     197     205     206     214
     215     223     224     232     231     233     231     234
     235     242     240     243     244     255     256     268
     267     269     270     276     275     277     278     286
     285     287     285     288     289     298     297     299
     297     300     297     301     302     311     312     320
     321     332     333     341     342     353     349     354
     351     355     351     356     352     357     352     358
     359     368     369     377     378     386     387     393
     392     394     395     403     402     404     402     405
     406     412     411     413     414     420     419     421
     422     430     431     436     437     445     446     454
     455     464     463     465     463     466     463     467
     468     476     477     488     484     489     486     490
     486     491     487     492     487     493     494     506
     505     507     508     517     518     525     523     526
     527     535     536     543     541     544     545     553
     561     567     566     568     569     578     577     579
     577     580     577     581     582     590     591     599
     600     606     605     607     608     612     613     622
     621     623     621     624     621     625     626     635
     636     644     645     655     651     656     657     665
     666     674     673     675     673     676     677     685
     686     694     702     710     709     711     709     712
     713     722     721     723     721     724     721     725
     726     735     734     736     734     737     738     746
     747     758     754     759     756     760     756     761
     757     762     757     763     764     771     769     772
     773     781     782     789     787     790     791     799
     800     807     808     816     817     824     822     825
     826     830     831     839     840     844     845     853
     854     861     859     862     863     872     871     873
     871     874     871     875     876     881     882     890
     891     899     900     908     909     917     916     918
     916     919     920     928     927     929     927     930
     931     939     940     944     945     952     950     953
     954     962     963     968     969     978     977     979
     977     980     977     981     982     988     987     989
     990     994     995    1002    1000    1003    1004    1013
    1012    1014    1012    1015    1012    1016    1017    1022
    1023    1034    1035    1043    1044    1053    1054    1059
    1060    1068    1069    1078    1077    1079    1077    1080
    1081    1086    1087    1091    1092    1097    1098    1106
    1107    1115    1116    1122    1121    1123    1124    1132
    1133    1141    1142    1146    1147    1156    1155    1157
    1155    1158    1159    1170    1171    1175    1176    1183
    1184    1188    1189    1200    1201    1213    1212    1214
    1215    1221    1220    1222    1223    1228    1229    1241
    1240    1242    1243    1251    1252    1259    1260    1265
    1266    1275    1276    1285    1284    1286    1284    1287
    1284    1288    1289    1296    1297    1304    1302    1305
    1306    1313    1314    1322    1323    1330    1328    1331
    1332    1341    1340    1342    1340    1343    1340    1344
    1345    1355    1351    1356    1357    1365    1364    1366
    1364    1367    1368    1376    1377    1385    1386    1395
    1396    1405    1404    1406    1404    1407    1408    1420
    1419    1421    1422    1427    1428    1442    1443    1452
    1453    1459    1458    1460    1461    1467    1466    1468
    1469    1474    1475    1479    1480    1484    1485    1491
    1490    1492    1493    1504    1505    1512    1510    1513
    1514    1521    1522    1533    1529    1534    1531    1535
    1531    1536    1532    1537    1532    1538    1539    1546
    1544    1547    1548    1556    1557    1564    1562    1565
    1566    1570    1571    1580    1588    1596    1597    1601
    1602    1613    1609    1614    1611    1615    1611    1616
    1612    1617    1612    1618    1619    1623    1624    1631
    1629    1632    1633    1642    1641    1643    1641    1644
    1641    1645    1646    1653    1654    1662    1663    1671
    1672    1682    1678    1683    1684    1692    1693    1702
    1701    1703    1701    1704    1701    1705    1706    1715
    1716    1724    1725    1734    1733    1735    1733    1736
    1737    1744    1742    1745    1746    1755    1756    1768
    1767    1769    1770    1778    1779    1788    1789    1798
    1799    1810    1806    1811    1808    1812    1808    1813
    1809    1814    1809    1815    1816    1827    1823    1828
    1825    1829    1825    1830    1826    1831    1826    1832
    1833    1841    1842    1851    1850    1852    1850    1853
    1850    1854    1855    1864    1865    1873    1874    1881
    1882    1891    1890    1892    1890    1893    1890    1894
    1895    1904    1903    1905    1903    1906    1903    1907
    1908    1918    1914    1919    1920    1926    1925    1927
    1928    1937    1936    1938    1936    1939    1940    1951
    1952    1960    1961    1965    1966    1978    1977    1979
    1987    1995    1996    2003    2001    2004    2005    2013
    2014    2025    2026    2033    2034    2044
