# Supplementary material for: rDock: A Fast, Versatile and Open Source Program for Docking Ligands to Proteins and Nucleic Acids
Source: PLoS Comput Biol. 2014 Apr 10;10(4):e1003571. doi: 10.1371/journal.pcbi.1003571 (PMC3983074; doi:10.1371/journal.pcbi.1003571)
Supplement: Software S1 — Compressed file with the source code of the rDock software for ligand docking to Proteins and Nucleic Acids. (GZ) [file pcbi.1003571.s010.gz › rDock_2013.1_src/build/test/RBT_HOME/R_1YET_protein.mol2]

@<TRIPOS>MOLECULE
R_1YET
 2044 2071 0 0 0
SMALL
GASTEIGER
Energy = 0

@<TRIPOS>ATOM
      1 N          26.2650   38.4540   43.6700 N.4     1  PRO11       0.2567
      2 CA         27.3440   38.5480   44.6770 C.3     1  PRO11       0.1297
      3 C          28.4430   37.6090   44.2110 C.2     1  PRO11       0.2722
      4 O          28.3870   36.4070   44.4590 O.2     1  PRO11      -0.2690
      5 CB         26.7560   38.1350   46.0260 C.3     1  PRO11       0.0707
      6 CG         25.2230   37.9750   45.7010 C.3     1  PRO11       0.0673
      7 CD         24.9730   38.6490   44.3350 C.3     1  PRO11       0.1028
      8 N          29.3850   38.1850   43.4670 N.am    2  MET12      -0.2937
      9 CA         30.5180   37.4930   42.8710 C.3     2  MET12       0.1496
     10 C          30.7100   36.0240   43.1620 C.2     2  MET12       0.2407
     11 O          31.0390   35.6330   44.2830 O.2     2  MET12      -0.2733
     12 CB         31.8330   38.2330   43.1110 C.3     2  MET12       0.0406
     13 CG         32.9700   37.5780   42.3380 C.3     2  MET12       0.0598
     14 SD         34.3540   38.6340   41.9980 S.3     2  MET12      -0.1393
     15 CE         35.3380   38.3510   43.4660 C.3     2  MET12       0.0692
     16 N          30.5670   35.2340   42.1050 N.am    3  GLU13      -0.2970
     17 CA         30.7220   33.7870   42.1570 C.3     3  GLU13       0.1489
     18 C          32.1970   33.4550   42.0270 C.2     3  GLU13       0.2406
     19 O          32.9310   34.1510   41.3260 O.2     3  GLU13      -0.2733
     20 CB         29.9840   33.1510   40.9770 C.3     3  GLU13       0.0349
     21 CG         28.4790   33.3170   41.0230 C.3     3  GLU13       0.0439
     22 CD         27.8550   32.4620   42.0980 C.2     3  GLU13       0.0504
     23 OE1        27.7040   31.2470   41.8620 O.co2   3  GLU13      -0.5492
     24 OE2        27.5290   32.9910   43.1820 O.co2   3  GLU13      -0.5492
     25 N          32.6360   32.4180   42.7280 N.am    4  GLU14      -0.2970
     26 CA         34.0170   31.9790   42.6400 C.3     4  GLU14       0.1489
     27 C          33.9600   30.5800   42.0210 C.2     4  GLU14       0.2406
     28 O          33.2370   29.7000   42.5090 O.2     4  GLU14      -0.2733
     29 CB         34.6660   31.9600   44.0170 C.3     4  GLU14       0.0349
     30 CG         36.1710   31.7440   43.9760 C.3     4  GLU14       0.0439
     31 CD         36.8100   31.7480   45.3570 C.2     4  GLU14       0.0504
     32 OE1        36.1240   32.1240   46.3390 O.co2   4  GLU14      -0.5492
     33 OE2        37.9980   31.3690   45.4550 O.co2   4  GLU14      -0.5492
     34 N          34.6720   30.3970   40.9150 N.am    5  GLU15      -0.2970
     35 CA         34.6780   29.1300   40.2020 C.3     5  GLU15       0.1489
     36 C          36.0870   28.5930   39.9860 C.2     5  GLU15       0.2406
     37 O          36.9880   29.3230   39.5810 O.2     5  GLU15      -0.2733
     38 CB         33.9750   29.3070   38.8440 C.3     5  GLU15       0.0349
     39 CG         32.4500   29.4330   38.9160 C.3     5  GLU15       0.0439
     40 CD         31.7750   28.1730   39.4660 C.2     5  GLU15       0.0504
     41 OE1        32.2770   27.0500   39.2140 O.co2   5  GLU15      -0.5492
     42 OE2        30.7360   28.3080   40.1520 O.co2   5  GLU15      -0.5492
     43 N          36.2780   27.3120   40.2620 N.am    6  GLU16      -0.2970
     44 CA         37.5810   26.7020   40.0710 C.3     6  GLU16       0.1489
     45 C          37.7480   26.2060   38.6270 C.2     6  GLU16       0.2406
     46 O          36.8010   25.7100   38.0040 O.2     6  GLU16      -0.2733
     47 CB         37.7870   25.5520   41.0520 C.3     6  GLU16       0.0349
     48 CG         39.0750   24.7840   40.7990 C.3     6  GLU16       0.0439
     49 CD         39.3630   23.7690   41.8720 C.2     6  GLU16       0.0504
     50 OE1        38.7560   22.6770   41.8300 O.co2   6  GLU16      -0.5492
     51 OE2        40.1900   24.0710   42.7570 O.co2   6  GLU16      -0.5492
     52 N          38.9590   26.3490   38.1040 N.am    7  VAL17      -0.2970
     53 CA         39.2820   25.9170   36.7500 C.3     7  VAL17       0.1485
     54 C          40.5760   25.1430   36.8470 C.2     7  VAL17       0.2406
     55 O          41.3720   25.3740   37.7550 O.2     7  VAL17      -0.2733
     56 CB         39.6050   27.1190   35.8220 C.3     7  VAL17       0.0269
     57 CG1        39.6550   26.6650   34.3720 C.3     7  VAL17       0.0022
     58 CG2        38.6090   28.2520   36.0260 C.3     7  VAL17       0.0022
     59 N          40.7530   24.1750   35.9630 N.am    8  GLU18      -0.2970
     60 CA         42.0050   23.4440   35.9120 C.3     8  GLU18       0.1489
     61 C          42.3580   23.2930   34.4440 C.2     8  GLU18       0.2407
     62 O          41.5100   22.9220   33.6270 O.2     8  GLU18      -0.2733
     63 CB         41.9460   22.0930   36.5890 C.3     8  GLU18       0.0349
     64 CG         43.3430   21.5080   36.6420 C.3     8  GLU18       0.0439
     65 CD         43.5510   20.4980   37.7410 C.2     8  GLU18       0.0504
     66 OE1        42.5540   20.0450   38.3620 O.co2   8  GLU18      -0.5492
     67 OE2        44.7350   20.1550   37.9640 O.co2   8  GLU18      -0.5492
     68 N          43.5900   23.6590   34.1130 N.am    9  THR19      -0.2951
     69 CA         44.0770   23.6070   32.7440 C.3     9  THR19       0.1757
     70 C          45.0500   22.4540   32.6100 C.2     9  THR19       0.2431
     71 O          45.9310   22.2900   33.4490 O.2     9  THR19      -0.2732
     72 CB         44.7640   24.9320   32.3830 C.3     9  THR19       0.1373
     73 OG1        43.8690   26.0200   32.6750 O.3     9  THR19      -0.3823
     74 CG2        45.1470   24.9640   30.9120 C.3     9  THR19       0.0340
     75 N          44.8670   21.6430   31.5680 N.am   10  PHE20      -0.2967
     76 CA         45.7150   20.4730   31.3230 C.3    10  PHE20       0.1530
     77 C          46.4040   20.5440   29.9760 C.2    10  PHE20       0.2410
     78 O          45.9350   21.2130   29.0560 O.2    10  PHE20      -0.2733
     79 CB         44.8880   19.1850   31.3600 C.3    10  PHE20       0.0553
     80 CG         44.1210   18.9940   32.6190 C.ar   10  PHE20      -0.0200
     81 CD1        42.9140   19.6540   32.8160 C.ar   10  PHE20      -0.0042
     82 CD2        44.6200   18.1780   33.6290 C.ar   10  PHE20      -0.0042
     83 CE1        42.2100   19.5050   34.0110 C.ar   10  PHE20      -0.0003
     84 CE2        43.9330   18.0200   34.8280 C.ar   10  PHE20      -0.0003
     85 CZ         42.7180   18.6890   35.0210 C.ar   10  PHE20      -0.0000
     86 N          47.5030   19.8080   29.8690 N.am   11  ALA21      -0.2970
     87 CA         48.2820   19.7260   28.6410 C.3    11  ALA21       0.1486
     88 C          47.9120   18.4310   27.9260 C.2    11  ALA21       0.2406
     89 O          47.8330   17.3680   28.5540 O.2    11  ALA21      -0.2733
     90 CB         49.7870   19.7270   28.9690 C.3    11  ALA21       0.0312
     91 N          47.5990   18.5270   26.6360 N.am   12  PHE22      -0.2967
     92 CA         47.2910   17.3300   25.8640 C.3    12  PHE22       0.1530
     93 C          48.5450   16.4820   25.7750 C.2    12  PHE22       0.2410
     94 O          49.6550   17.0130   25.7520 O.2    12  PHE22      -0.2733
     95 CB         46.8800   17.6880   24.4410 C.3    12  PHE22       0.0553
     96 CG         45.4390   18.0540   24.3010 C.ar   12  PHE22      -0.0200
     97 CD1        44.4490   17.0840   24.4290 C.ar   12  PHE22      -0.0042
     98 CD2        45.0670   19.3680   24.0140 C.ar   12  PHE22      -0.0042
     99 CE1        43.1000   17.4150   24.2680 C.ar   12  PHE22      -0.0003
    100 CE2        43.7310   19.7090   23.8520 C.ar   12  PHE22      -0.0003
    101 CZ         42.7440   18.7270   23.9790 C.ar   12  PHE22      -0.0000
    102 N          48.3640   15.1680   25.7510 N.am   13  GLN23      -0.2970
    103 CA         49.4830   14.2530   25.6030 C.3    13  GLN23       0.1491
    104 C          50.0820   14.5990   24.2290 C.2    13  GLN23       0.2406
    105 O          49.3440   14.8870   23.2650 O.2    13  GLN23      -0.2733
    106 CB         48.9780   12.8040   25.6560 C.3    13  GLN23       0.0385
    107 CG         50.0620   11.7260   25.7420 C.3    13  GLN23       0.0870
    108 CD         50.5290   11.2060   24.3780 C.2    13  GLN23       0.2194
    109 OE1        51.6210   10.6390   24.2640 O.2    13  GLN23      -0.2753
    110 NE2        49.6960   11.3720   23.3450 N.am   13  GLN23      -0.3288
    111 N          51.4120   14.5970   24.1580 N.am   14  ALA24      -0.2970
    112 CA         52.1590   14.9260   22.9460 C.3    14  ALA24       0.1486
    113 C          51.5860   14.4780   21.5910 C.2    14  ALA24       0.2406
    114 O          51.3490   15.3100   20.7170 O.2    14  ALA24      -0.2733
    115 CB         53.6030   14.4570   23.0980 C.3    14  ALA24       0.0312
    116 N          51.3460   13.1830   21.3950 N.am   15  GLU25      -0.2970
    117 CA         50.8130   12.7370   20.1030 C.3    15  GLU25       0.1489
    118 C          49.3800   13.1620   19.8270 C.2    15  GLU25       0.2406
    119 O          48.9970   13.3110   18.6740 O.2    15  GLU25      -0.2733
    120 CB         50.9690   11.2190   19.9040 C.3    15  GLU25       0.0349
    121 CG         52.3930   10.7620   19.5980 C.3    15  GLU25       0.0439
    122 CD         53.2760   10.7050   20.8340 C.2    15  GLU25       0.0504
    123 OE1        52.8480   10.1080   21.8360 O.co2  15  GLU25      -0.5492
    124 OE2        54.4060   11.2350   20.8070 O.co2  15  GLU25      -0.5492
    125 N          48.5920   13.3820   20.8750 N.am   16  ILE26      -0.2970
    126 CA         47.2020   13.8160   20.6910 C.3    16  ILE26       0.1485
    127 C          47.2440   15.2480   20.1810 C.2    16  ILE26       0.2406
    128 O          46.4670   15.6270   19.2920 O.2    16  ILE26      -0.2733
    129 CB         46.3810   13.7200   22.0030 C.3    16  ILE26       0.0269
    130 CG1        46.1360   12.2470   22.3360 C.3    16  ILE26       0.0021
    131 CG2        45.0450   14.4460   21.8680 C.3    16  ILE26       0.0022
    132 CD1        45.4860   12.0090   23.6820 C.3    16  ILE26       0.0001
    133 N          48.2080   16.0120   20.6930 N.am   17  ALA27      -0.2970
    134 CA         48.3970   17.3950   20.2860 C.3    17  ALA27       0.1486
    135 C          48.8330   17.4420   18.8160 C.2    17  ALA27       0.2406
    136 O          48.3430   18.2710   18.0390 O.2    17  ALA27      -0.2733
    137 CB         49.4370   18.0750   21.1880 C.3    17  ALA27       0.0312
    138 N          49.7370   16.5450   18.4330 N.am   18  GLN28      -0.2970
    139 CA         50.2140   16.4800   17.0510 C.3    18  GLN28       0.1491
    140 C          49.0710   16.0860   16.1130 C.2    18  GLN28       0.2406
    141 O          48.9630   16.5870   14.9930 O.2    18  GLN28      -0.2733
    142 CB         51.3330   15.4550   16.9390 C.3    18  GLN28       0.0385
    143 CG         52.5520   15.7830   17.7570 C.3    18  GLN28       0.0870
    144 CD         53.4490   14.5750   17.9510 C.2    18  GLN28       0.2194
    145 OE1        53.4130   13.6170   17.1620 O.2    18  GLN28      -0.2753
    146 NE2        54.2520   14.6040   19.0050 N.am   18  GLN28      -0.3288
    147 N          48.2410   15.1490   16.5640 N.am   19  LEU29      -0.2970
    148 CA         47.0910   14.6990   15.7820 C.3    19  LEU29       0.1486
    149 C          46.1290   15.8720   15.5500 C.2    19  LEU29       0.2406
    150 O          45.6500   16.0840   14.4350 O.2    19  LEU29      -0.2733
    151 CB         46.3610   13.5530   16.5150 C.3    19  LEU29       0.0290
    152 CG         45.0580   12.9910   15.9090 C.3    19  LEU29       0.0021
    153 CD1        45.2890   12.4960   14.4970 C.3    19  LEU29       0.0001
    154 CD2        44.4910   11.8740   16.7770 C.3    19  LEU29       0.0001
    155 N          45.8400   16.6170   16.6130 N.am   20  MET30      -0.2970
    156 CA         44.9360   17.7600   16.5230 C.3    20  MET30       0.1494
    157 C          45.4480   18.7960   15.5270 C.2    20  MET30       0.2407
    158 O          44.6680   19.3380   14.7360 O.2    20  MET30      -0.2733
    159 CB         44.7210   18.3880   17.9060 C.3    20  MET30       0.0406
    160 CG         43.9060   17.4990   18.8640 C.3    20  MET30       0.0598
    161 SD         43.7870   18.1270   20.5410 S.3    20  MET30      -0.1393
    162 CE         42.5940   19.4690   20.3090 C.3    20  MET30       0.0692
    163 N          46.7520   19.0590   15.5480 N.am   21  SER31      -0.2950
    164 CA         47.3520   20.0150   14.6160 C.3    21  SER31       0.1782
    165 C          47.2530   19.4940   13.1800 C.2    21  SER31       0.2432
    166 O          47.0260   20.2640   12.2500 O.2    21  SER31      -0.2732
    167 CB         48.8250   20.2590   14.9650 C.3    21  SER31       0.1660
    168 OG         48.9680   20.8670   16.2390 O.3    21  SER31      -0.3798
    169 N          47.4350   18.1850   13.0060 N.am   22  LEU32      -0.2969
    170 CA         47.3630   17.5390   11.6840 C.3    22  LEU32       0.1486
    171 C          45.9450   17.6870   11.1170 C.2    22  LEU32       0.2406
    172 O          45.7500   18.0350    9.9420 O.2    22  LEU32      -0.2733
    173 CB         47.6820   16.0460   11.8150 C.3    22  LEU32       0.0290
    174 CG         48.6970   15.3250   10.9270 C.3    22  LEU32       0.0021
    175 CD1        48.3210   13.8470   10.8980 C.3    22  LEU32       0.0001
    176 CD2        48.7130   15.8870    9.5050 C.3    22  LEU32       0.0001
    177 N          44.9630   17.4400   11.9800 N.am   23  ILE33      -0.2970
    178 CA         43.5470   17.5260   11.6310 C.3    23  ILE33       0.1485
    179 C          43.1530   18.9560   11.2700 C.2    23  ILE33       0.2406
    180 O          42.5290   19.1890   10.2430 O.2    23  ILE33      -0.2733
    181 CB         42.6700   16.9710   12.8020 C.3    23  ILE33       0.0269
    182 CG1        42.8510   15.4530   12.8880 C.3    23  ILE33       0.0021
    183 CG2        41.1900   17.3690   12.6550 C.3    23  ILE33       0.0022
    184 CD1        42.1110   14.7980   14.0560 C.3    23  ILE33       0.0001
    185 N          43.5650   19.9090   12.0950 N.am   24  ILE34      -0.2970
    186 CA         43.2610   21.3220   11.8810 C.3    24  ILE34       0.1485
    187 C          43.9910   21.9770   10.7040 C.2    24  ILE34       0.2406
    188 O          43.3950   22.7250    9.9240 O.2    24  ILE34      -0.2733
    189 CB         43.6110   22.1420   13.1440 C.3    24  ILE34       0.0269
    190 CG1        42.6440   21.7950   14.2720 C.3    24  ILE34       0.0021
    191 CG2        43.6030   23.6420   12.8440 C.3    24  ILE34       0.0022
    192 CD1        43.0010   22.4280   15.5750 C.3    24  ILE34       0.0001
    193 N          45.2700   21.6720   10.5540 N.am   25  ASN35      -0.2966
    194 CA         46.0620   22.3200    9.5240 C.3    25  ASN35       0.1577
    195 C          46.1810   21.6680    8.1670 C.2    25  ASN35       0.2412
    196 O          46.7730   22.2510    7.2560 O.2    25  ASN35      -0.2733
    197 CB         47.4470   22.6450   10.0800 C.3    25  ASN35       0.1137
    198 CG         47.3760   23.4730   11.3440 C.2    25  ASN35       0.2216
    199 OD1        46.7030   24.4980   11.3860 O.2    25  ASN35      -0.2753
    200 ND2        48.0480   23.0160   12.3950 N.am   25  ASN35      -0.3287
    201 N          45.6000   20.4930    7.9950 N.am   26  THR36      -0.2951
    202 CA         45.6920   19.8300    6.7060 C.3    26  THR36       0.1757
    203 C          44.3550   19.8440    5.9910 C.2    26  THR36       0.2431
    204 O          43.3020   19.8620    6.6310 O.2    26  THR36      -0.2732
    205 CB         46.1800   18.3840    6.8700 C.3    26  THR36       0.1373
    206 OG1        47.3340   18.3810    7.7180 O.3    26  THR36      -0.3823
    207 CG2        46.5490   17.7810    5.5120 C.3    26  THR36       0.0340
    208 N          44.3940   19.9060    4.6640 N.am   27  PHE37      -0.2967
    209 CA         43.1560   19.8840    3.9090 C.3    27  PHE37       0.1530
    210 C          42.6530   18.4430    3.7690 C.2    27  PHE37       0.2410
    211 O          43.4290   17.5240    3.5040 O.2    27  PHE37      -0.2733
    212 CB         43.3060   20.5180    2.5050 C.3    27  PHE37       0.0553
    213 CG         42.0620   20.3820    1.6560 C.ar   27  PHE37      -0.0200
    214 CD1        41.0120   21.2920    1.7820 C.ar   27  PHE37      -0.0042
    215 CD2        41.9030   19.3030    0.7890 C.ar   27  PHE37      -0.0042
    216 CE1        39.8240   21.1280    1.0640 C.ar   27  PHE37      -0.0003
    217 CE2        40.7140   19.1330    0.0660 C.ar   27  PHE37      -0.0003
    218 CZ         39.6720   20.0500    0.2050 C.ar   27  PHE37      -0.0000
    219 N          41.3510   18.2620    3.9710 N.am   28  TYR38      -0.2967
    220 CA         40.6940   16.9690    3.8230 C.3    28  TYR38       0.1530
    221 C          39.4010   17.2750    3.0790 C.2    28  TYR38       0.2410
    222 O          38.7520   18.2900    3.3380 O.2    28  TYR38      -0.2733
    223 CB         40.4100   16.3310    5.1860 C.3    28  TYR38       0.0553
    224 CG         41.6510   16.0800    6.0070 C.ar   28  TYR38      -0.0198
    225 CD1        42.5380   15.0480    5.6810 C.ar   28  TYR38      -0.0011
    226 CD2        41.9390   16.8730    7.1100 C.ar   28  TYR38      -0.0011
    227 CE1        43.6880   14.8210    6.4490 C.ar   28  TYR38       0.0363
    228 CE2        43.0720   16.6570    7.8820 C.ar   28  TYR38       0.0363
    229 CZ         43.9440   15.6310    7.5480 C.ar   28  TYR38       0.1337
    230 OH         45.0720   15.4450    8.3180 O.3    28  TYR38      -0.5055
    231 N          39.0460   16.4230    2.1320 N.am   29  SER39      -0.2950
    232 CA         37.8520   16.6350    1.3250 C.3    29  SER39       0.1782
    233 C          36.5310   16.0630    1.8460 C.2    29  SER39       0.2432
    234 O          35.4510   16.4670    1.3840 O.2    29  SER39      -0.2732
    235 CB         38.1070   16.0550   -0.0550 C.3    29  SER39       0.1660
    236 OG         38.5100   14.7040    0.0820 O.3    29  SER39      -0.3798
    237 N          36.6150   15.1400    2.7980 N.am   30  ASN40      -0.2965
    238 CA         35.4400   14.4520    3.3420 C.3    30  ASN40       0.1577
    239 C          35.2310   14.7940    4.8270 C.2    30  ASN40       0.2411
    240 O          35.0790   13.9100    5.6620 O.2    30  ASN40      -0.2733
    241 CB         35.7020   12.9440    3.1810 C.3    30  ASN40       0.1137
    242 CG         34.4560   12.1040    3.3270 C.2    30  ASN40       0.2216
    243 OD1        33.3400   12.5610    3.0540 O.2    30  ASN40      -0.2753
    244 ND2        34.6400   10.8430    3.7220 N.am   30  ASN40      -0.3287
    245 N          35.1890   16.0810    5.1460 N.am   31  LYS41      -0.2970
    246 CA         35.0680   16.5350    6.5340 C.3    31  LYS41       0.1486
    247 C          33.7550   16.2220    7.2370 C.2    31  LYS41       0.2406
    248 O          33.7140   16.1380    8.4670 O.2    31  LYS41      -0.2733
    249 CB         35.3820   18.0320    6.6250 C.3    31  LYS41       0.0292
    250 CG         36.8390   18.3650    6.3090 C.3    31  LYS41       0.0083
    251 CD         37.0790   19.8510    6.2230 C.3    31  LYS41       0.0608
    252 CE         38.5650   20.1460    6.0800 C.3    31  LYS41       0.0993
    253 NZ         38.8630   21.5790    5.7330 N.4    31  LYS41       0.2323
    254 N          32.7040   15.9930    6.4540 N.am   32  GLU42      -0.2970
    255 CA         31.3750   15.6970    6.9820 C.3    32  GLU42       0.1489
    256 C          31.3650   14.4970    7.9290 C.2    32  GLU42       0.2406
    257 O          30.4630   14.3790    8.7700 O.2    32  GLU42      -0.2733
    258 CB         30.4050   15.4250    5.8220 C.3    32  GLU42       0.0349
    259 CG         30.5640   14.0210    5.2340 C.3    32  GLU42       0.0439
    260 CD         30.1530   13.9160    3.7840 C.2    32  GLU42       0.0504
    261 OE1        30.9990   14.1960    2.9060 O.co2  32  GLU42      -0.5492
    262 OE2        29.0010   13.5080    3.5200 O.co2  32  GLU42      -0.5492
    263 N          32.3360   13.5910    7.7810 N.am   33  ILE43      -0.2970
    264 CA         32.3870   12.4050    8.6360 C.3    33  ILE43       0.1485
    265 C          32.4980   12.6800   10.1420 C.2    33  ILE43       0.2406
    266 O          32.2850   11.7770   10.9540 O.2    33  ILE43      -0.2733
    267 CB         33.4540   11.3580    8.1500 C.3    33  ILE43       0.0269
    268 CG1        34.8870   11.8960    8.2740 C.3    33  ILE43       0.0021
    269 CG2        33.1560   10.9580    6.6880 C.3    33  ILE43       0.0022
    270 CD1        35.5230   11.6930    9.6400 C.3    33  ILE43       0.0001
    271 N          32.7960   13.9230   10.5230 N.am   34  PHE44      -0.2967
    272 CA         32.8890   14.2650   11.9420 C.3    34  PHE44       0.1530
    273 C          31.5840   13.9250   12.6640 C.2    34  PHE44       0.2410
    274 O          31.6150   13.4890   13.8130 O.2    34  PHE44      -0.2733
    275 CB         33.1890   15.7580   12.1520 C.3    34  PHE44       0.0553
    276 CG         31.9920   16.6530   11.9510 C.ar   34  PHE44      -0.0200
    277 CD1        31.1100   16.9200   13.0140 C.ar   34  PHE44      -0.0042
    278 CD2        31.7060   17.1700   10.6930 C.ar   34  PHE44      -0.0042
    279 CE1        29.9620   17.6770   12.8140 C.ar   34  PHE44      -0.0003
    280 CE2        30.5570   17.9290   10.4830 C.ar   34  PHE44      -0.0003
    281 CZ         29.6850   18.1790   11.5430 C.ar   34  PHE44      -0.0000
    282 N          30.4440   14.1520   11.9980 N.am   35  LEU45      -0.2970
    283 CA         29.1320   13.8970   12.5910 C.3    35  LEU45       0.1486
    284 C          28.9360   12.4090   12.8540 C.2    35  LEU45       0.2406
    285 O          28.4370   12.0240   13.9010 O.2    35  LEU45      -0.2733
    286 CB         27.9950   14.4120   11.6870 C.3    35  LEU45       0.0290
    287 CG         26.8500   15.2440   12.2930 C.3    35  LEU45       0.0021
    288 CD1        25.5710   15.0390   11.4830 C.3    35  LEU45       0.0001
    289 CD2        26.6170   14.9670   13.7740 C.3    35  LEU45       0.0001
    290 N          29.3150   11.5740   11.8960 N.am   36  ARG46      -0.2970
    291 CA         29.1800   10.1310   12.0690 C.3    36  ARG46       0.1487
    292 C          29.9600    9.6680   13.3080 C.2    36  ARG46       0.2406
    293 O          29.5160    8.7900   14.0500 O.2    36  ARG46      -0.2733
    294 CB         29.6870    9.3930   10.8320 C.3    36  ARG46       0.0325
    295 CG         29.5370    7.8880   10.8990 C.3    36  ARG46       0.0450
    296 CD         30.4850    7.2140    9.9250 C.3    36  ARG46       0.1739
    297 NE         31.8850    7.4910   10.2480 N.pl3  36  ARG46      -0.2651
    298 CZ         32.8670    7.5510    9.3530 C.cat  36  ARG46       0.3417
    299 NH1        32.6220    7.3460    8.0660 N.pl3  36  ARG46      -0.2918
    300 NH2        34.0950    7.8560    9.7420 N.pl3  36  ARG46      -0.2918
    301 N          31.1300   10.2490   13.5260 N.am   37  GLU47      -0.2970
    302 CA         31.9370    9.8970   14.6910 C.3    37  GLU47       0.1489
    303 C          31.2490   10.3100   15.9980 C.2    37  GLU47       0.2406
    304 O          31.1630    9.5300   16.9460 O.2    37  GLU47      -0.2733
    305 CB         33.3240   10.5500   14.5880 C.3    37  GLU47       0.0349
    306 CG         34.1690    9.9920   13.4400 C.3    37  GLU47       0.0439
    307 CD         34.4050    8.4870   13.5720 C.2    37  GLU47       0.0504
    308 OE1        34.4650    7.9890   14.7200 O.co2  37  GLU47      -0.5492
    309 OE2        34.5270    7.8070   12.5320 O.co2  37  GLU47      -0.5492
    310 N          30.7640   11.5430   16.0510 N.am   38  LEU48      -0.2970
    311 CA         30.0960   12.0240   17.2630 C.3    38  LEU48       0.1486
    312 C          28.8230   11.2180   17.5710 C.2    38  LEU48       0.2406
    313 O          28.5950   10.8400   18.7220 O.2    38  LEU48      -0.2733
    314 CB         29.8200   13.5290   17.1610 C.3    38  LEU48       0.0290
    315 CG         31.0690   14.3940   16.9060 C.3    38  LEU48       0.0021
    316 CD1        30.6740   15.8580   16.8970 C.3    38  LEU48       0.0001
    317 CD2        32.1360   14.1560   17.9570 C.3    38  LEU48       0.0001
    318 N          28.0310   10.9140   16.5420 N.am   39  ILE49      -0.2970
    319 CA         26.8170   10.1170   16.7210 C.3    39  ILE49       0.1485
    320 C          27.1560    8.6900   17.1730 C.2    39  ILE49       0.2407
    321 O          26.4680    8.1470   18.0380 O.2    39  ILE49      -0.2733
    322 CB         25.9320   10.1310   15.4440 C.3    39  ILE49       0.0269
    323 CG1        25.3580   11.5400   15.2470 C.3    39  ILE49       0.0021
    324 CG2        24.7970    9.0870   15.5430 C.3    39  ILE49       0.0022
    325 CD1        24.5800   11.7260   13.9690 C.3    39  ILE49       0.0001
    326 N          28.2290    8.1070   16.6290 N.am   40  SER50      -0.2950
    327 CA         28.6770    6.7760   17.0270 C.3    40  SER50       0.1782
    328 C          29.0650    6.8120   18.5040 C.2    40  SER50       0.2432
    329 O          28.7360    5.8800   19.2560 O.2    40  SER50      -0.2732
    330 CB         29.8840    6.3210   16.2020 C.3    40  SER50       0.1660
    331 OG         29.5160    6.0920   14.8550 O.3    40  SER50      -0.3798
    332 N          29.7210    7.9000   18.9220 N.am   41  ASN51      -0.2965
    333 CA         30.1230    8.0780   20.3250 C.3    41  ASN51       0.1577
    334 C          28.8920    8.1240   21.2260 C.2    41  ASN51       0.2412
    335 O          28.8500    7.4730   22.2840 O.2    41  ASN51      -0.2733
    336 CB         30.9520    9.3580   20.5010 C.3    41  ASN51       0.1137
    337 CG         32.3500    9.2390   19.9030 C.2    41  ASN51       0.2216
    338 OD1        32.7320    8.1850   19.3870 O.2    41  ASN51      -0.2753
    339 ND2        33.1200   10.3140   19.9740 N.am   41  ASN51      -0.3287
    340 N          27.8870    8.8970   20.8100 N.am   42  SER52      -0.2950
    341 CA         26.6390    8.9940   21.5630 C.3    42  SER52       0.1782
    342 C          25.9400    7.6280   21.6340 C.2    42  SER52       0.2432
    343 O          25.4340    7.2320   22.6920 O.2    42  SER52      -0.2732
    344 CB         25.7110   10.0440   20.9440 C.3    42  SER52       0.1660
    345 OG         26.2600   11.3550   21.0120 O.3    42  SER52      -0.3798
    346 N          25.9340    6.8980   20.5230 N.am   43  SER53      -0.2950
    347 CA         25.3280    5.5680   20.4760 C.3    43  SER53       0.1782
    348 C          26.0220    4.6340   21.4800 C.2    43  SER53       0.2432
    349 O          25.3690    3.8720   22.1940 O.2    43  SER53      -0.2732
    350 CB         25.4370    4.9990   19.0590 C.3    43  SER53       0.1660
    351 OG         24.6840    3.8080   18.9290 O.3    43  SER53      -0.3798
    352 N          27.3490    4.7310   21.5520 N.am   44  ASP54      -0.2966
    353 CA         28.1520    3.9370   22.4790 C.3    44  ASP54       0.1542
    354 C          27.7580    4.2610   23.9270 C.2    44  ASP54       0.2410
    355 O          27.6480    3.3620   24.7880 O.2    44  ASP54      -0.2733
    356 CB         29.6280    4.2670   22.2600 C.3    44  ASP54       0.0706
    357 CG         30.5410    3.5260   23.2090 C.2    44  ASP54       0.0525
    358 OD1        30.8040    2.3410   22.9520 O.co2  44  ASP54      -0.5491
    359 OD2        31.0050    4.1210   24.2040 O.co2  44  ASP54      -0.5491
    360 N          27.5880    5.5530   24.1970 N.am   45  ALA55      -0.2970
    361 CA         27.2040    6.0360   25.5250 C.3    45  ALA55       0.1486
    362 C          25.7950    5.5780   25.9300 C.2    45  ALA55       0.2406
    363 O          25.5320    5.3180   27.1060 O.2    45  ALA55      -0.2733
    364 CB         27.2880    7.5700   25.5750 C.3    45  ALA55       0.0312
    365 N          24.8970    5.5210   24.9540 N.am   46  LEU56      -0.2970
    366 CA         23.5250    5.1100   25.1710 C.3    46  LEU56       0.1486
    367 C          23.4640    3.6060   25.4600 C.2    46  LEU56       0.2406
    368 O          22.7410    3.1830   26.3630 O.2    46  LEU56      -0.2733
    369 CB         22.6560    5.5430   23.9770 C.3    46  LEU56       0.0290
    370 CG         22.3860    7.0670   23.8820 C.3    46  LEU56       0.0021
    371 CD1        21.9530    7.4750   22.4860 C.3    46  LEU56       0.0001
    372 CD2        21.3200    7.4890   24.9020 C.3    46  LEU56       0.0001
    373 N          24.2730    2.8160   24.7530 N.am   47  ASP57      -0.2967
    374 CA         24.3500    1.3640   24.9980 C.3    47  ASP57       0.1542
    375 C          24.7720    1.1190   26.4570 C.2    47  ASP57       0.2410
    376 O          24.2150    0.2690   27.1400 O.2    47  ASP57      -0.2733
    377 CB         25.4120    0.7010   24.1040 C.3    47  ASP57       0.0706
    378 CG         24.9610    0.5010   22.6680 C.2    47  ASP57       0.0525
    379 OD1        23.7510    0.5270   22.3640 O.co2  47  ASP57      -0.5491
    380 OD2        25.8470    0.2910   21.8260 O.co2  47  ASP57      -0.5491
    381 N          25.7650    1.8700   26.9260 N.am   48  LYS58      -0.2970
    382 CA         26.2660    1.7150   28.2890 C.3    48  LYS58       0.1486
    383 C          25.2220    1.9930   29.3800 C.2    48  LYS58       0.2406
    384 O          25.0740    1.2020   30.3090 O.2    48  LYS58      -0.2733
    385 CB         27.5660    2.5130   28.4860 C.3    48  LYS58       0.0292
    386 CG         28.7910    1.7860   27.8980 C.3    48  LYS58       0.0083
    387 CD         29.9550    2.7380   27.5690 C.3    48  LYS58       0.0608
    388 CE         31.1730    1.9810   27.0220 C.3    48  LYS58       0.0993
    389 NZ         32.2720    2.8840   26.5550 N.4    48  LYS58       0.2323
    390 N          24.4770    3.0850   29.2780 N.am   49  ILE59      -0.2970
    391 CA         23.4570    3.3290   30.2850 C.3    49  ILE59       0.1485
    392 C          22.3270    2.3120   30.0890 C.2    49  ILE59       0.2406
    393 O          21.7470    1.8350   31.0700 O.2    49  ILE59      -0.2733
    394 CB         22.9170    4.7890   30.2660 C.3    49  ILE59       0.0269
    395 CG1        21.8810    4.9840   31.3910 C.3    49  ILE59       0.0021
    396 CG2        22.3350    5.1430   28.8980 C.3    49  ILE59       0.0022
    397 CD1        22.4670    4.9290   32.8110 C.3    49  ILE59       0.0001
    398 N          22.0560    1.9160   28.8460 N.am   50  ARG60      -0.2970
    399 CA         20.9980    0.9280   28.6050 C.3    50  ARG60       0.1487
    400 C          21.3000   -0.3770   29.3540 C.2    50  ARG60       0.2406
    401 O          20.4940   -0.8380   30.1710 O.2    50  ARG60      -0.2733
    402 CB         20.7960    0.6540   27.1070 C.3    50  ARG60       0.0325
    403 CG         19.7190   -0.3990   26.8310 C.3    50  ARG60       0.0450
    404 CD         19.2520   -0.4290   25.3690 C.3    50  ARG60       0.1739
    405 NE         20.3140   -0.7650   24.4160 N.pl3  50  ARG60      -0.2651
    406 CZ         20.6770   -2.0020   24.0720 C.cat  50  ARG60       0.3417
    407 NH1        20.0750   -3.0560   24.6020 N.pl3  50  ARG60      -0.2918
    408 NH2        21.6360   -2.1820   23.1710 N.pl3  50  ARG60      -0.2918
    409 N          22.4840   -0.9390   29.1320 N.am   51  TYR61      -0.2967
    410 CA         22.8640   -2.1770   29.8110 C.3    51  TYR61       0.1530
    411 C          23.0310   -2.0280   31.3240 C.2    51  TYR61       0.2410
    412 O          22.6900   -2.9370   32.0820 O.2    51  TYR61      -0.2733
    413 CB         24.1160   -2.7920   29.1760 C.3    51  TYR61       0.0553
    414 CG         23.8020   -3.4670   27.8770 C.ar   51  TYR61      -0.0198
    415 CD1        23.2800   -4.7520   27.8600 C.ar   51  TYR61      -0.0011
    416 CD2        23.9440   -2.7890   26.6640 C.ar   51  TYR61      -0.0011
    417 CE1        22.8960   -5.3530   26.6760 C.ar   51  TYR61       0.0363
    418 CE2        23.5660   -3.3770   25.4760 C.ar   51  TYR61       0.0363
    419 CZ         23.0380   -4.6620   25.4850 C.ar   51  TYR61       0.1337
    420 OH         22.6400   -5.2540   24.3080 O.3    51  TYR61      -0.5055
    421 N          23.5060   -0.8730   31.7730 N.am   52  GLU62      -0.2970
    422 CA         23.6750   -0.6660   33.1970 C.3    52  GLU62       0.1489
    423 C          22.3290   -0.6330   33.9060 C.2    52  GLU62       0.2407
    424 O          22.2050   -1.1550   35.0120 O.2    52  GLU62      -0.2733
    425 CB         24.4540    0.6130   33.4790 C.3    52  GLU62       0.0349
    426 CG         25.9360    0.4950   33.2040 C.3    52  GLU62       0.0439
    427 CD         26.7260    1.7040   33.6870 C.2    52  GLU62       0.0504
    428 OE1        26.2710    2.3800   34.6410 O.co2  52  GLU62      -0.5492
    429 OE2        27.8070    1.9790   33.1140 O.co2  52  GLU62      -0.5492
    430 N          21.3160   -0.0680   33.2540 N.am   53  THR63      -0.2951
    431 CA         19.9850    0.0140   33.8610 C.3    53  THR63       0.1757
    432 C          19.2970   -1.3310   34.0330 C.2    53  THR63       0.2431
    433 O          18.4700   -1.4830   34.9330 O.2    53  THR63      -0.2732
    434 CB         19.0470    0.9690   33.1040 C.3    53  THR63       0.1373
    435 OG1        18.7480    0.4530   31.7950 O.3    53  THR63      -0.3823
    436 CG2        19.7080    2.3110   32.9850 C.3    53  THR63       0.0340
    437 N          19.6330   -2.2940   33.1700 N.am   54  LEU64      -0.2969
    438 CA         19.0600   -3.6380   33.2420 C.3    54  LEU64       0.1486
    439 C          19.4640   -4.2840   34.5660 C.2    54  LEU64       0.2407
    440 O          18.7380   -5.1020   35.1290 O.2    54  LEU64      -0.2733
    441 CB         19.5550   -4.5000   32.0740 C.3    54  LEU64       0.0290
    442 CG         19.2130   -4.0370   30.6480 C.3    54  LEU64       0.0021
    443 CD1        19.7960   -5.0040   29.6220 C.3    54  LEU64       0.0001
    444 CD2        17.7070   -3.9240   30.4750 C.3    54  LEU64       0.0001
    445 N          20.6450   -3.9140   35.0430 N.am   55  THR65      -0.2951
    446 CA         21.1790   -4.4310   36.2920 C.3    55  THR65       0.1757
    447 C          20.8220   -3.5130   37.4700 C.2    55  THR65       0.2431
    448 O          20.8150   -3.9420   38.6230 O.2    55  THR65      -0.2732
    449 CB         22.7130   -4.6220   36.1730 C.3    55  THR65       0.1373
    450 OG1        22.9980   -5.4950   35.0670 O.3    55  THR65      -0.3823
    451 CG2        23.2910   -5.2230   37.4440 C.3    55  THR65       0.0340
    452 N          20.5240   -2.2510   37.1840 N.am   56  ASP66      -0.2966
    453 CA         20.1540   -1.3010   38.2240 C.3    56  ASP66       0.1544
    454 C          19.2340   -0.2270   37.6520 C.2    56  ASP66       0.2442
    455 O          19.6950    0.7780   37.1140 O.2    56  ASP66      -0.2731
    456 CB         21.4080   -0.6580   38.8420 C.3    56  ASP66       0.0706
    457 CG         21.0890    0.2920   40.0000 C.2    56  ASP66       0.0525
    458 OD1        19.9000    0.5160   40.3090 O.co2  56  ASP66      -0.5491
    459 OD2        22.0400    0.8190   40.6130 O.co2  56  ASP66      -0.5491
    460 N          17.9150   -0.4270   37.7740 N.am   57  PRO67      -0.2717
    461 CA         16.8860    0.4980   37.2880 C.3    57  PRO67       0.1518
    462 C          16.9860    1.9390   37.8070 C.2    57  PRO67       0.2409
    463 O          16.6230    2.8790   37.0880 O.2    57  PRO67      -0.2733
    464 CB         15.5920   -0.1780   37.7370 C.3    57  PRO67       0.0310
    465 CG         15.9260   -1.6260   37.5700 C.3    57  PRO67       0.0237
    466 CD         17.3060   -1.7010   38.1960 C.3    57  PRO67       0.0939
    467 N          17.4940    2.1310   39.0270 N.am   58  SER68      -0.2950
    468 CA         17.6180    3.4860   39.5720 C.3    58  SER68       0.1782
    469 C          18.5810    4.3720   38.7500 C.2    58  SER68       0.2432
    470 O          18.5810    5.5990   38.8880 O.2    58  SER68      -0.2732
    471 CB         18.0370    3.4520   41.0460 C.3    58  SER68       0.1660
    472 OG         19.3670    2.9900   41.2010 O.3    58  SER68      -0.3798
    473 N          19.3820    3.7430   37.8900 N.am   59  LYS69      -0.2969
    474 CA         20.3300    4.4480   37.0340 C.3    59  LYS69       0.1486
    475 C          19.5970    5.3330   36.0380 C.2    59  LYS69       0.2406
    476 O          20.2150    6.1770   35.3890 O.2    59  LYS69      -0.2733
    477 CB         21.2280    3.4570   36.2910 C.3    59  LYS69       0.0292
    478 CG         22.1710    2.6960   37.2090 C.3    59  LYS69       0.0083
    479 CD         23.3500    2.1270   36.4430 C.3    59  LYS69       0.0608
    480 CE         24.3580    1.4450   37.3590 C.3    59  LYS69       0.0993
    481 NZ         24.8230    2.3070   38.4820 N.4    59  LYS69       0.2323
    482 N          18.2890    5.1000   35.8930 N.am   60  LEU70      -0.2970
    483 CA         17.4410    5.9020   35.0020 C.3    60  LEU70       0.1486
    484 C          16.6400    6.9580   35.7660 C.2    60  LEU70       0.2406
    485 O          15.7240    7.5650   35.2070 O.2    60  LEU70      -0.2733
    486 CB         16.4760    5.0280   34.2040 C.3    60  LEU70       0.0290
    487 CG         17.1270    4.1050   33.1850 C.3    60  LEU70       0.0021
    488 CD1        16.0680    3.2000   32.5890 C.3    60  LEU70       0.0001
    489 CD2        17.8770    4.9160   32.1010 C.3    60  LEU70       0.0001
    490 N          16.9530    7.1600   37.0440 N.am   61  ASP71      -0.2967
    491 CA         16.2550    8.1720   37.8300 C.3    61  ASP71       0.1542
    492 C          16.5660    9.5180   37.2120 C.2    61  ASP71       0.2411
    493 O          15.7200   10.4100   37.1980 O.2    61  ASP71      -0.2733
    494 CB         16.7070    8.1720   39.2920 C.3    61  ASP71       0.0706
    495 CG         16.1450    7.0130   40.0800 C.2    61  ASP71       0.0525
    496 OD1        15.3430    6.2320   39.5180 O.co2  61  ASP71      -0.5491
    497 OD2        16.5180    6.8820   41.2710 O.co2  61  ASP71      -0.5491
    498 N          17.7730    9.6320   36.6690 N.am   62  SER72      -0.2950
    499 CA         18.2260   10.8520   36.0080 C.3    62  SER72       0.1782
    500 C          17.6070   11.0530   34.6130 C.2    62  SER72       0.2432
    501 O          17.9270   12.0330   33.9230 O.2    62  SER72      -0.2732
    502 CB         19.7480   10.8270   35.9100 C.3    62  SER72       0.1660
    503 OG         20.1670    9.5860   35.3730 O.3    62  SER72      -0.3798
    504 N          16.7680   10.1140   34.1750 N.am   63  GLY73      -0.2952
    505 CA         16.1080   10.2430   32.8810 C.3    63  GLY73       0.1757
    506 C          15.9850    8.9220   32.1530 C.2    63  GLY73       0.2428
    507 O          16.9980    8.2680   31.9310 O.2    63  GLY73      -0.2732
    508 N          14.7640    8.5260   31.7810 N.am   64  LYS74      -0.2969
    509 CA         14.5310    7.2510   31.0760 C.3    64  LYS74       0.1486
    510 C          14.7240    7.2640   29.5510 C.2    64  LYS74       0.2406
    511 O          15.0470    6.2250   28.9510 O.2    64  LYS74      -0.2733
    512 CB         13.1250    6.7150   31.3690 C.3    64  LYS74       0.0292
    513 CG         12.8940    6.3380   32.8120 C.3    64  LYS74       0.0083
    514 CD         11.4860    5.8230   33.0390 C.3    64  LYS74       0.0608
    515 CE         11.2250    5.5930   34.5270 C.3    64  LYS74       0.0993
    516 NZ          9.8760    4.9980   34.7900 N.4    64  LYS74       0.2323
    517 N          14.4910    8.4120   28.9200 N.am   65  GLU75      -0.2970
    518 CA         14.6130    8.5270   27.4650 C.3    65  GLU75       0.1489
    519 C          16.0370    8.4340   26.9730 C.2    65  GLU75       0.2406
    520 O          16.9070    9.1540   27.4430 O.2    65  GLU75      -0.2733
    521 CB         13.9960    9.8260   26.9640 C.3    65  GLU75       0.0349
    522 CG         12.5160    9.7360   26.6930 C.3    65  GLU75       0.0439
    523 CD         11.7070    9.5670   27.9530 C.2    65  GLU75       0.0504
    524 OE1        11.9950   10.2900   28.9330 O.co2  65  GLU75      -0.5492
    525 OE2        10.7870    8.7130   27.9590 O.co2  65  GLU75      -0.5492
    526 N          16.2590    7.5490   26.0120 N.am   66  LEU76      -0.2970
    527 CA         17.5780    7.3360   25.4330 C.3    66  LEU76       0.1486
    528 C          17.5300    7.7860   23.9850 C.2    66  LEU76       0.2406
    529 O          16.9920    7.0810   23.1270 O.2    66  LEU76      -0.2733
    530 CB         17.9490    5.8560   25.5240 C.3    66  LEU76       0.0290
    531 CG         17.8400    5.2720   26.9430 C.3    66  LEU76       0.0021
    532 CD1        18.3270    3.8340   26.9390 C.3    66  LEU76       0.0001
    533 CD2        18.6660    6.0610   27.9150 C.3    66  LEU76       0.0001
    534 N          18.1140    8.9480   23.7030 N.am   67  HIS77      -0.2966
    535 CA         18.0840    9.5010   22.3530 C.3    67  HIS77       0.1593
    536 C          19.2070   10.4880   22.0590 C.2    67  HIS77       0.2412
    537 O          20.0150   10.8160   22.9330 O.2    67  HIS77      -0.2733
    538 CB         16.7280   10.1770   22.1180 C.3    67  HIS77       0.1273
    539 CG         16.3830   11.2250   23.1340 C.ar   67  HIS77       0.2234
    540 ND1        17.2030   12.2960   23.4200 N.ar   67  HIS77      -0.1824
    541 CD2        15.2920   11.3770   23.9180 C.ar   67  HIS77       0.1693
    542 CE1        16.6320   13.0600   24.3340 C.ar   67  HIS77       0.3982
    543 NE2        15.4710   12.5220   24.6520 N.ar   67  HIS77      -0.1712
    544 N          19.2240   10.9800   20.8280 N.am   68  ILE78      -0.2970
    545 CA         20.2300   11.9360   20.3780 C.3    68  ILE78       0.1485
    546 C          19.5320   13.1770   19.8020 C.2    68  ILE78       0.2406
    547 O          18.5430   13.0580   19.0790 O.2    68  ILE78      -0.2733
    548 CB         21.1300   11.3040   19.2760 C.3    68  ILE78       0.0269
    549 CG1        21.9310   10.1290   19.8540 C.3    68  ILE78       0.0021
    550 CG2        22.0710   12.3700   18.6570 C.3    68  ILE78       0.0022
    551 CD1        22.6380    9.2780   18.8090 C.3    68  ILE78       0.0001
    552 N          19.9930   14.3630   20.1650 N.am   69  ASN79      -0.2966
    553 CA         19.4020   15.5890   19.6240 C.3    69  ASN79       0.1577
    554 C          20.4830   16.4050   18.9170 C.2    69  ASN79       0.2411
    555 O          21.6050   16.5280   19.4210 O.2    69  ASN79      -0.2733
    556 CB         18.7360   16.4350   20.7190 C.3    69  ASN79       0.1137
    557 CG         17.5800   15.7190   21.3980 C.2    69  ASN79       0.2216
    558 OD1        17.3320   15.9220   22.5840 O.2    69  ASN79      -0.2753
    559 ND2        16.8820   14.8690   20.6620 N.am   69  ASN79      -0.3287
    560 N          20.1600   16.8840   17.7180 N.am   70  LEU80      -0.2970
    561 CA         21.0680   17.6940   16.9190 C.3    70  LEU80       0.1486
    562 C          20.5310   19.1270   16.9240 C.2    70  LEU80       0.2406
    563 O          19.3840   19.3670   16.5540 O.2    70  LEU80      -0.2733
    564 CB         21.1500   17.1530   15.4870 C.3    70  LEU80       0.0290
    565 CG         21.6800   15.7190   15.3430 C.3    70  LEU80       0.0021
    566 CD1        21.8150   15.3540   13.8670 C.3    70  LEU80       0.0001
    567 CD2        23.0420   15.5640   16.0610 C.3    70  LEU80       0.0001
    568 N          21.3590   20.0820   17.3320 N.am   71  ILE81      -0.2970
    569 CA         20.9020   21.4660   17.3980 C.3    71  ILE81       0.1487
    570 C          21.7960   22.5180   16.7380 C.2    71  ILE81       0.2438
    571 O          22.8490   22.8670   17.2790 O.2    71  ILE81      -0.2731
    572 CB         20.6790   21.9030   18.8700 C.3    71  ILE81       0.0269
    573 CG1        19.9200   20.8180   19.6440 C.3    71  ILE81       0.0021
    574 CG2        19.8970   23.2250   18.9000 C.3    71  ILE81       0.0022
    575 CD1        20.2790   20.7530   21.0800 C.3    71  ILE81       0.0001
    576 N          21.4790   22.9040   15.4880 N.am   72  PRO82      -0.2717
    577 CA         22.2910   23.9320   14.8210 C.3    72  PRO82       0.1518
    578 C          21.8400   25.3370   15.2750 C.2    72  PRO82       0.2409
    579 O          20.6490   25.5870   15.4860 O.2    72  PRO82      -0.2733
    580 CB         22.0070   23.6880   13.3310 C.3    72  PRO82       0.0310
    581 CG         20.6270   23.0940   13.3280 C.3    72  PRO82       0.0237
    582 CD         20.6640   22.1560   14.5090 C.3    72  PRO82       0.0939
    583 N          22.7990   26.2250   15.5000 N.am   73  ASN83      -0.2966
    584 CA         22.5090   27.5920   15.9320 C.3    73  ASN83       0.1577
    585 C          23.2240   28.5470   14.9840 C.2    73  ASN83       0.2411
    586 O          24.4290   28.7660   15.0930 O.2    73  ASN83      -0.2733
    587 CB         22.9760   27.8070   17.3800 C.3    73  ASN83       0.1137
    588 CG         22.5550   29.1580   17.9450 C.2    73  ASN83       0.2216
    589 OD1        22.5770   30.1610   17.2520 O.2    73  ASN83      -0.2753
    590 ND2        22.2350   29.1880   19.2240 N.am   73  ASN83      -0.3287
    591 N          22.4720   29.0810   14.0290 N.am   74  LYS84      -0.2970
    592 CA         23.0080   29.9980   13.0420 C.3    74  LYS84       0.1486
    593 C          23.4010   31.3620   13.6190 C.2    74  LYS84       0.2406
    594 O          24.1490   32.1080   12.9790 O.2    74  LYS84      -0.2733
    595 CB         22.0120   30.1600   11.8920 C.3    74  LYS84       0.0292
    596 CG         21.6840   28.8490   11.2150 C.3    74  LYS84       0.0083
    597 CD         20.6960   29.0220   10.0830 C.3    74  LYS84       0.0608
    598 CE         20.1980   27.6660    9.5920 C.3    74  LYS84       0.0993
    599 NZ         19.2520   27.7780    8.4430 N.4    74  LYS84       0.2323
    600 N          22.8990   31.7070   14.8050 N.am   75  GLN85      -0.2970
    601 CA         23.2700   32.9920   15.3960 C.3    75  GLN85       0.1491
    602 C          24.6840   32.9520   15.9430 C.2    75  GLN85       0.2407
    603 O          25.5020   33.7810   15.5650 O.2    75  GLN85      -0.2733
    604 CB         22.2960   33.4640   16.4860 C.3    75  GLN85       0.0385
    605 CG         20.9350   33.8850   15.9670 C.3    75  GLN85       0.0870
    606 CD         20.0410   32.6960   15.7270 C.2    75  GLN85       0.2194
    607 OE1        19.6760   31.9980   16.6680 O.2    75  GLN85      -0.2753
    608 NE2        19.7060   32.4370   14.4650 N.am   75  GLN85      -0.3288
    609 N          24.9920   32.0050   16.8210 N.am   76  ASP86      -0.2967
    610 CA         26.3480   31.9620   17.3460 C.3    76  ASP86       0.1542
    611 C          27.2700   30.9870   16.6210 C.2    76  ASP86       0.2410
    612 O          28.3920   30.7500   17.0560 O.2    76  ASP86      -0.2733
    613 CB         26.3770   31.7520   18.8700 C.3    76  ASP86       0.0706
    614 CG         25.8160   30.4130   19.3060 C.2    76  ASP86       0.0525
    615 OD1        25.6050   29.5220   18.4540 O.co2  76  ASP86      -0.5491
    616 OD2        25.5940   30.2510   20.5230 O.co2  76  ASP86      -0.5491
    617 N          26.7670   30.3860   15.5500 N.am   77  ARG87      -0.2970
    618 CA         27.5400   29.4640   14.7290 C.3    77  ARG87       0.1487
    619 C          28.0130   28.1790   15.4260 C.2    77  ARG87       0.2407
    620 O          29.1790   27.7620   15.2800 O.2    77  ARG87      -0.2733
    621 CB         28.7290   30.2030   14.1110 C.3    77  ARG87       0.0325
    622 CG         29.2200   29.5730   12.8360 C.3    77  ARG87       0.0450
    623 CD         30.6790   29.8870   12.5850 C.3    77  ARG87       0.1739
    624 NE         30.9270   31.2540   12.1360 N.pl3  77  ARG87      -0.2651
    625 CZ         32.1290   31.8280   12.1230 C.cat  77  ARG87       0.3417
    626 NH1        33.1990   31.1580   12.5450 N.pl3  77  ARG87      -0.2918
    627 NH2        32.2730   33.0630   11.6510 N.pl3  77  ARG87      -0.2918
    628 N          27.1110   27.5560   16.1830 N.am   78  THR88      -0.2951
    629 CA         27.4220   26.3100   16.8760 C.3    78  THR88       0.1757
    630 C          26.4930   25.1650   16.4490 C.2    78  THR88       0.2431
    631 O          25.3290   25.3770   16.0810 O.2    78  THR88      -0.2732
    632 CB         27.2790   26.4310   18.4200 C.3    78  THR88       0.1373
    633 OG1        25.9790   26.9300   18.7390 O.3    78  THR88      -0.3823
    634 CG2        28.3410   27.3340   19.0180 C.3    78  THR88       0.0340
    635 N          27.0370   23.9590   16.4730 N.am   79  LEU89      -0.2969
    636 CA         26.2840   22.7550   16.1690 C.3    79  LEU89       0.1486
    637 C          26.4910   21.8970   17.4100 C.2    79  LEU89       0.2407
    638 O          27.6210   21.5400   17.7590 O.2    79  LEU89      -0.2733
    639 CB         26.8140   22.0380   14.9170 C.3    79  LEU89       0.0290
    640 CG         26.1600   20.6690   14.6430 C.3    79  LEU89       0.0021
    641 CD1        24.6410   20.8170   14.4510 C.3    79  LEU89       0.0001
    642 CD2        26.8060   19.9930   13.4270 C.3    79  LEU89       0.0001
    643 N          25.3970   21.6210   18.1010 N.am   80  THR90      -0.2951
    644 CA         25.4340   20.8390   19.3170 C.3    80  THR90       0.1757
    645 C          24.8000   19.4690   19.1300 C.2    80  THR90       0.2431
    646 O          23.7030   19.3520   18.5570 O.2    80  THR90      -0.2732
    647 CB         24.7050   21.5810   20.4500 C.3    80  THR90       0.1373
    648 OG1        25.2820   22.8840   20.6250 O.3    80  THR90      -0.3823
    649 CG2        24.7970   20.8120   21.7260 C.3    80  THR90       0.0340
    650 N          25.5370   18.4400   19.5460 N.am   81  ILE91      -0.2969
    651 CA         25.0890   17.0510   19.4770 C.3    81  ILE91       0.1485
    652 C          24.9050   16.6510   20.9310 C.2    81  ILE91       0.2406
    653 O          25.8630   16.6920   21.7150 O.2    81  ILE91      -0.2733
    654 CB         26.1500   16.1350   18.8200 C.3    81  ILE91       0.0269
    655 CG1        26.3590   16.5110   17.3400 C.3    81  ILE91       0.0021
    656 CG2        25.7530   14.6660   18.9620 C.3    81  ILE91       0.0022
    657 CD1        27.1590   17.7960   17.1060 C.3    81  ILE91       0.0001
    658 N          23.6750   16.2850   21.2940 N.am   82  VAL92      -0.2970
    659 CA         23.3390   15.9100   22.6640 C.3    82  VAL92       0.1485
    660 C          22.8480   14.4690   22.7730 C.2    82  VAL92       0.2406
    661 O          22.1120   13.9900   21.9140 O.2    82  VAL92      -0.2733
    662 CB         22.1720   16.7960   23.2060 C.3    82  VAL92       0.0269
    663 CG1        21.9370   16.5420   24.7090 C.3    82  VAL92       0.0022
    664 CG2        22.4140   18.2570   22.9170 C.3    82  VAL92       0.0022
    665 N          23.2590   13.7770   23.8300 N.am   83  ASP93      -0.2967
    666 CA         22.7620   12.4250   24.0850 C.3    83  ASP93       0.1542
    667 C          22.3980   12.2910   25.5580 C.2    83  ASP93       0.2411
    668 O          22.8290   13.1000   26.3820 O.2    83  ASP93      -0.2733
    669 CB         23.7520   11.3130   23.6610 C.3    83  ASP93       0.0706
    670 CG         25.0330   11.2970   24.4860 C.2    83  ASP93       0.0525
    671 OD1        24.9920   10.9650   25.6910 O.co2  83  ASP93      -0.5491
    672 OD2        26.1030   11.5790   23.9060 O.co2  83  ASP93      -0.5491
    673 N          21.5550   11.3080   25.8650 N.am   84  THR94      -0.2951
    674 CA         21.1530   11.0260   27.2400 C.3    84  THR94       0.1757
    675 C          21.8600    9.7390   27.6610 C.2    84  THR94       0.2432
    676 O          21.3430    8.9130   28.4110 O.2    84  THR94      -0.2732
    677 CB         19.6100   10.9260   27.3750 C.3    84  THR94       0.1373
    678 OG1        19.0890   10.0240   26.3940 O.3    84  THR94      -0.3823
    679 CG2        18.9570   12.3010   27.1600 C.3    84  THR94       0.0340
    680 N          23.0790    9.5830   27.1630 N.am   85  GLY95      -0.2952
    681 CA         23.8610    8.4060   27.4740 C.3    85  GLY95       0.1757
    682 C          24.4010    8.3840   28.8870 C.2    85  GLY95       0.2428
    683 O          24.0440    9.2020   29.7200 O.2    85  GLY95      -0.2732
    684 N          25.3540    7.4890   29.1030 N.am   86  ILE96      -0.2969
    685 CA         25.9830    7.2870   30.3990 C.3    86  ILE96       0.1485
    686 C          26.6960    8.5180   30.9630 C.2    86  ILE96       0.2407
    687 O          26.7500    8.6980   32.1810 O.2    86  ILE96      -0.2733
    688 CB         26.9500    6.0480   30.3420 C.3    86  ILE96       0.0269
    689 CG1        27.5010    5.7130   31.7350 C.3    86  ILE96       0.0021
    690 CG2        28.0850    6.3030   29.3730 C.3    86  ILE96       0.0022
    691 CD1        26.4430    5.2770   32.7200 C.3    86  ILE96       0.0001
    692 N          27.2470    9.3620   30.0940 N.am   87  GLY97      -0.2953
    693 CA         27.9480   10.5450   30.5720 C.3    87  GLY97       0.1757
    694 C          29.3450   10.2050   31.0620 C.2    87  GLY97       0.2428
    695 O          29.7560    9.0420   31.0260 O.2    87  GLY97      -0.2732
    696 N          30.0820   11.2130   31.5160 N.am   88  MET98      -0.2969
    697 CA         31.4480   11.0090   32.0080 C.3    88  MET98       0.1495
    698 C          31.6880   11.7930   33.2820 C.2    88  MET98       0.2407
    699 O          31.1380   12.8870   33.4680 O.2    88  MET98      -0.2733
    700 CB         32.4880   11.4610   30.9650 C.3    88  MET98       0.0406
    701 CG         32.4340   10.7170   29.6400 C.3    88  MET98       0.0598
    702 SD         33.5330   11.4520   28.4200 S.3    88  MET98      -0.1393
    703 CE         32.4980   12.6750   27.6950 C.3    88  MET98       0.0692
    704 N          32.4890   11.2170   34.1720 N.am   89  THR99      -0.2951
    705 CA         32.8460   11.8830   35.4270 C.3    89  THR99       0.1757
    706 C          34.0130   12.8430   35.1510 C.2    89  THR99       0.2431
    707 O          34.5460   12.8870   34.0360 O.2    89  THR99      -0.2732
    708 CB         33.2900   10.8710   36.5020 C.3    89  THR99       0.1373
    709 OG1        34.4040   10.1190   36.0160 O.3    89  THR99      -0.3823
    710 CG2        32.1560    9.9140   36.8410 C.3    89  THR99       0.0340
    711 N          34.3960   13.6210   36.1580 N.am   90  LYS100     -0.2969
    712 CA         35.5160   14.5400   36.0210 C.3    90  LYS100      0.1486
    713 C          36.7420   13.7120   35.6370 C.2    90  LYS100      0.2406
    714 O          37.4840   14.0700   34.7100 O.2    90  LYS100     -0.2733
    715 CB         35.7910   15.2550   37.3470 C.3    90  LYS100      0.0292
    716 CG         36.8380   16.3530   37.2440 C.3    90  LYS100      0.0083
    717 CD         37.1740   16.9090   38.6080 C.3    90  LYS100      0.0608
    718 CE         38.2540   17.9630   38.5200 C.3    90  LYS100      0.0993
    719 NZ         38.6980   18.3920   39.8720 N.4    90  LYS100      0.2323
    720 N          36.9510   12.6130   36.3590 N.am   91  ALA101     -0.2970
    721 CA         38.0780   11.7280   36.1040 C.3    91  ALA101      0.1486
    722 C          38.0390   11.1830   34.6810 C.2    91  ALA101      0.2406
    723 O          39.0760   11.1100   34.0240 O.2    91  ALA101     -0.2733
    724 CB         38.1140   10.5870   37.1120 C.3    91  ALA101      0.0312
    725 N          36.8450   10.8160   34.2110 N.am   92  ASP102     -0.2967
    726 CA         36.6660   10.3050   32.8540 C.3    92  ASP102      0.1542
    727 C          37.1580   11.3360   31.8530 C.2    92  ASP102      0.2410
    728 O          37.9520   11.0110   30.9690 O.2    92  ASP102     -0.2733
    729 CB         35.1880   10.0080   32.5570 C.3    92  ASP102      0.0706
    730 CG         34.7170    8.6780   33.1290 C.2    92  ASP102      0.0525
    731 OD1        35.5600    7.7780   33.3720 O.co2  92  ASP102     -0.5491
    732 OD2        33.4850    8.5280   33.3190 O.co2  92  ASP102     -0.5491
    733 N          36.6990   12.5780   32.0130 N.am   93  LEU103     -0.2970
    734 CA         37.0810   13.6860   31.1300 C.3    93  LEU103      0.1486
    735 C          38.5900   13.9170   31.0640 C.2    93  LEU103      0.2406
    736 O          39.1890   13.9240   29.9840 O.2    93  LEU103     -0.2733
    737 CB         36.4250   14.9930   31.5860 C.3    93  LEU103      0.0290
    738 CG         34.9740   15.2830   31.2300 C.3    93  LEU103      0.0021
    739 CD1        34.6010   16.6480   31.7980 C.3    93  LEU103      0.0001
    740 CD2        34.7800   15.2560   29.7110 C.3    93  LEU103      0.0001
    741 N          39.1950   14.1180   32.2270 N.am   94  ILE104     -0.2970
    742 CA         40.6280   14.3740   32.3080 C.3    94  ILE104      0.1485
    743 C          41.4590   13.2430   31.7240 C.2    94  ILE104      0.2406
    744 O          42.3740   13.4750   30.9400 O.2    94  ILE104     -0.2733
    745 CB         41.0540   14.6330   33.7700 C.3    94  ILE104      0.0269
    746 CG1        40.3700   15.9040   34.2850 C.3    94  ILE104      0.0021
    747 CG2        42.5690   14.7590   33.8700 C.3    94  ILE104      0.0022
    748 CD1        40.4470   16.0940   35.7870 C.3    94  ILE104      0.0001
    749 N          41.1040   12.0140   32.0640 N.am   95  ASN105     -0.2966
    750 CA         41.8560   10.8670   31.5970 C.3    95  ASN105      0.1577
    751 C          41.6560   10.4850   30.1560 C.2    95  ASN105      0.2412
    752 O          42.6230   10.3560   29.4000 O.2    95  ASN105     -0.2733
    753 CB         41.5830    9.6590   32.4840 C.3    95  ASN105      0.1137
    754 CG         42.0990    9.8630   33.8800 C.2    95  ASN105      0.2216
    755 OD1        43.2480   10.2720   34.0740 O.2    95  ASN105     -0.2753
    756 ND2        41.2470    9.6320   34.8640 N.am   95  ASN105     -0.3287
    757 N          40.3980   10.3510   29.7650 N.am   96  ASN106     -0.2966
    758 CA         40.0760    9.9220   28.4210 C.3    96  ASN106      0.1577
    759 C          39.9320   10.9880   27.3770 C.2    96  ASN106      0.2411
    760 O          39.8420   10.6610   26.1860 O.2    96  ASN106     -0.2733
    761 CB         38.8380    9.0360   28.4310 C.3    96  ASN106      0.1137
    762 CG         39.1130    7.6890   29.0440 C.2    96  ASN106      0.2216
    763 OD1        39.6170    6.7850   28.3750 O.2    96  ASN106     -0.2753
    764 ND2        38.8180    7.5520   30.3290 N.am   96  ASN106     -0.3287
    765 N          39.8950   12.2480   27.7930 N.am   97  LEU107     -0.2970
    766 CA         39.7590   13.3030   26.8180 C.3    97  LEU107      0.1486
    767 C          40.9720   14.1960   26.6950 C.2    97  LEU107      0.2407
    768 O          40.8450   15.4240   26.7030 O.2    97  LEU107     -0.2733
    769 CB         38.4760   14.1110   27.0560 C.3    97  LEU107      0.0290
    770 CG         37.7840   14.6230   25.7900 C.3    97  LEU107      0.0021
    771 CD1        37.6480   13.4930   24.7870 C.3    97  LEU107      0.0001
    772 CD2        36.4150   15.2150   26.1160 C.3    97  LEU107      0.0001
    773 N          42.1570   13.5850   26.6300 N.am   98  GLY108     -0.2953
    774 CA         43.3590   14.3760   26.4310 C.3    98  GLY108      0.1757
    775 C          44.6860   14.0470   27.0850 C.2    98  GLY108      0.2429
    776 O          45.7220   14.0180   26.4220 O.2    98  GLY108     -0.2732
    777 N          44.6450   13.8040   28.3850 N.am   99  THR109     -0.2950
    778 CA         45.8230   13.5400   29.1930 C.3    99  THR109      0.1757
    779 C          46.5900   12.2270   28.9740 C.2    99  THR109      0.2431
    780 O          47.8270   12.2090   29.0200 O.2    99  THR109     -0.2732
    781 CB         45.4390   13.7560   30.6980 C.3    99  THR109      0.1373
    782 OG1        45.6290   15.1370   31.0420 O.3    99  THR109     -0.3823
    783 CG2        46.2080   12.8640   31.6300 C.3    99  THR109      0.0340
    784 N          45.8760   11.1380   28.7300 N.am  100  ILE110     -0.2969
    785 CA         46.5210    9.8450   28.5580 C.3   100  ILE110      0.1485
    786 C          46.6990    9.4720   27.0950 C.2   100  ILE110      0.2406
    787 O          45.8280    9.7350   26.2690 O.2   100  ILE110     -0.2733
    788 CB         45.7220    8.7220   29.2740 C.3   100  ILE110      0.0269
    789 CG1        45.3610    9.1540   30.6980 C.3   100  ILE110      0.0021
    790 CG2        46.5460    7.4390   29.3460 C.3   100  ILE110      0.0022
    791 CD1        46.5610    9.4940   31.5690 C.3   100  ILE110      0.0001
    792 N          47.8490    8.8890   26.7840 N.am  101  ALA111     -0.2970
    793 CA         48.1610    8.4420   25.4340 C.3   101  ALA111      0.1486
    794 C          47.1450    7.3980   24.9730 C.2   101  ALA111      0.2406
    795 O          46.6020    6.6410   25.7840 O.2   101  ALA111     -0.2733
    796 CB         49.5630    7.8350   25.4020 C.3   101  ALA111      0.0312
    797 N          46.8650    7.3830   23.6760 N.am  102  LYS112     -0.2970
    798 CA         45.9550    6.4020   23.1030 C.3   102  LYS112      0.1486
    799 C          46.8090    5.6030   22.1210 C.2   102  LYS112      0.2407
    800 O          47.6270    6.1880   21.4060 O.2   102  LYS112     -0.2733
    801 CB         44.7730    7.0950   22.4240 C.3   102  LYS112      0.0292
    802 CG         43.8210    7.7460   23.4450 C.3   102  LYS112      0.0083
    803 CD         42.5640    8.3020   22.7940 C.3   102  LYS112      0.0608
    804 CE         41.6190    7.1980   22.3390 C.3   102  LYS112      0.0993
    805 NZ         41.0010    6.4020   23.4470 N.4   102  LYS112      0.2323
    806 N          46.6480    4.2810   22.1030 N.am  103  SER113     -0.2950
    807 CA         47.4590    3.4190   21.2360 C.3   103  SER113      0.1782
    808 C          47.3390    3.5740   19.7150 C.2   103  SER113      0.2432
    809 O          48.2770    3.2490   18.9820 O.2   103  SER113     -0.2732
    810 CB         47.2660    1.9550   21.6250 C.3   103  SER113      0.1660
    811 OG         45.8950    1.6410   21.7090 O.3   103  SER113     -0.3798
    812 N          46.1990    4.0670   19.2360 N.am  104  GLY114     -0.2952
    813 CA         46.0190    4.2280   17.8030 C.3   104  GLY114      0.1757
    814 C          46.4110    5.5750   17.2230 C.2   104  GLY114      0.2429
    815 O          46.4210    5.7410   16.0000 O.2   104  GLY114     -0.2732
    816 N          46.7630    6.5270   18.0840 N.am  105  THR115     -0.2950
    817 CA         47.1360    7.8730   17.6420 C.3   105  THR115      0.1757
    818 C          48.2410    7.9070   16.5830 C.2   105  THR115      0.2431
    819 O          48.0670    8.4930   15.5010 O.2   105  THR115     -0.2732
    820 CB         47.5620    8.7640   18.8390 C.3   105  THR115      0.1373
    821 OG1        46.5900    8.6770   19.8810 O.3   105  THR115     -0.3823
    822 CG2        47.6630   10.2030   18.4210 C.3   105  THR115      0.0340
    823 N          49.3800    7.2850   16.8830 N.am  106  LYS116     -0.2969
    824 CA         50.5010    7.2820   15.9440 C.3   106  LYS116      0.1486
    825 C          50.1560    6.5980   14.6370 C.2   106  LYS116      0.2406
    826 O          50.3580    7.1750   13.5610 O.2   106  LYS116     -0.2733
    827 CB         51.7330    6.6510   16.5870 C.3   106  LYS116      0.0292
    828 CG         52.2070    7.4460   17.7730 C.3   106  LYS116      0.0083
    829 CD         52.9350    6.5800   18.7610 C.3   106  LYS116      0.0608
    830 CE         54.3740    6.9830   18.8440 C.3   106  LYS116      0.0993
    831 NZ         55.0680    6.6850   17.5740 N.4   106  LYS116      0.2323
    832 N          49.5900    5.3980   14.7360 N.am  107  ALA117     -0.2970
    833 CA         49.2020    4.6290   13.5640 C.3   107  ALA117      0.1486
    834 C          48.3230    5.4610   12.6430 C.2   107  ALA117      0.2406
    835 O          48.5520    5.5010   11.4330 O.2   107  ALA117     -0.2733
    836 CB         48.4740    3.3470   13.9840 C.3   107  ALA117      0.0312
    837 N          47.3500    6.1670   13.2190 N.am  108  PHE118     -0.2967
    838 CA         46.4550    6.9820   12.4130 C.3   108  PHE118      0.1530
    839 C          47.1800    8.1090   11.7090 C.2   108  PHE118      0.2410
    840 O          46.9080    8.3780   10.5340 O.2   108  PHE118     -0.2733
    841 CB         45.2840    7.5450   13.2240 C.3   108  PHE118      0.0553
    842 CG         44.2290    8.1910   12.3690 C.ar  108  PHE118     -0.0200
    843 CD1        43.8090    7.5820   11.1830 C.ar  108  PHE118     -0.0042
    844 CD2        43.6970    9.4320   12.7060 C.ar  108  PHE118     -0.0042
    845 CE1        42.8860    8.1940   10.3450 C.ar  108  PHE118     -0.0003
    846 CE2        42.7690   10.0610   11.8730 C.ar  108  PHE118     -0.0003
    847 CZ         42.3660    9.4410   10.6900 C.ar  108  PHE118     -0.0000
    848 N          48.0630    8.8000   12.4270 N.am  109  MET119     -0.2970
    849 CA         48.8200    9.8880   11.8110 C.3   109  MET119      0.1494
    850 C          49.6630    9.3510   10.6420 C.2   109  MET119      0.2407
    851 O          49.7450    9.9830    9.5900 O.2   109  MET119     -0.2733
    852 CB         49.7070   10.5930   12.8390 C.3   109  MET119      0.0406
    853 CG         48.9370   11.3810   13.8690 C.3   109  MET119      0.0598
    854 SD         50.0030   12.4570   14.8610 S.3   109  MET119     -0.1393
    855 CE         50.6810   11.2740   16.0320 C.3   109  MET119      0.0692
    856 N          50.2490    8.1690   10.8240 N.am  110  GLU120     -0.2970
    857 CA         51.0460    7.5190    9.7910 C.3   110  GLU120      0.1489
    858 C          50.1250    7.3140    8.5880 C.2   110  GLU120      0.2406
    859 O          50.4530    7.6860    7.4540 O.2   110  GLU120     -0.2733
    860 CB         51.5640    6.1710   10.3140 C.3   110  GLU120      0.0349
    861 CG         52.1190    5.2110    9.2590 C.3   110  GLU120      0.0439
    862 CD         52.6020    3.8810    9.8630 C.2   110  GLU120      0.0504
    863 OE1        51.7530    3.0190   10.2110 O.co2 110  GLU120     -0.5492
    864 OE2        53.8340    3.7050    9.9990 O.co2 110  GLU120     -0.5492
    865 N          48.9410    6.7750    8.8520 N.am  111  ALA121     -0.2970
    866 CA         47.9650    6.5380    7.8010 C.3   111  ALA121      0.1486
    867 C          47.6680    7.8470    7.0650 C.2   111  ALA121      0.2406
    868 O          47.7210    7.9040    5.8390 O.2   111  ALA121     -0.2733
    869 CB         46.6870    5.9560    8.3960 C.3   111  ALA121      0.0312
    870 N          47.3760    8.9020    7.8170 N.am  112  LEU122     -0.2970
    871 CA         47.0730   10.2020    7.2200 C.3   112  LEU122      0.1486
    872 C          48.2440   10.7630    6.4140 C.2   112  LEU122      0.2406
    873 O          48.0460   11.3320    5.3430 O.2   112  LEU122     -0.2733
    874 CB         46.6400   11.2070    8.2920 C.3   112  LEU122      0.0290
    875 CG         45.2760   10.9760    8.9440 C.3   112  LEU122      0.0021
    876 CD1        45.0020   12.0760    9.9480 C.3   112  LEU122      0.0001
    877 CD2        44.1830   10.9450    7.8850 C.3   112  LEU122      0.0001
    878 N          49.4600   10.5840    6.9190 N.am  113  GLN123     -0.2970
    879 CA         50.6560   11.0680    6.2290 C.3   113  GLN123      0.1491
    880 C          50.8670   10.2750    4.9330 C.2   113  GLN123      0.2406
    881 O          51.5570   10.7260    4.0230 O.2   113  GLN123     -0.2733
    882 CB         51.8900   10.9370    7.1290 C.3   113  GLN123      0.0385
    883 CG         51.8090   11.6660    8.4720 C.3   113  GLN123      0.0870
    884 CD         51.9670   13.1750    8.3730 C.2   113  GLN123      0.2194
    885 OE1        52.7780   13.7700    9.0900 O.2   113  GLN123     -0.2753
    886 NE2        51.1700   13.8070    7.5170 N.am  113  GLN123     -0.3288
    887 N          50.2820    9.0840    4.8690 N.am  114  ALA124     -0.2970
    888 CA         50.3900    8.2400    3.6860 C.3   114  ALA124      0.1486
    889 C          49.2390    8.5300    2.7130 C.2   114  ALA124      0.2407
    890 O          49.2640    8.0990    1.5580 O.2   114  ALA124     -0.2733
    891 CB         50.4060    6.7640    4.0890 C.3   114  ALA124      0.0312
    892 N          48.2400    9.2750    3.1730 N.am  115  GLY125     -0.2953
    893 CA         47.1280    9.5970    2.3030 C.3   115  GLY125      0.1757
    894 C          45.8450    8.8370    2.5850 C.2   115  GLY125      0.2428
    895 O          45.0030    8.6750    1.6960 O.2   115  GLY125     -0.2732
    896 N          45.6920    8.3370    3.8030 N.am  116  ALA126     -0.2969
    897 CA         44.4740    7.6300    4.1600 C.3   116  ALA126      0.1486
    898 C          43.3790    8.6810    4.2570 C.2   116  ALA126      0.2406
    899 O          43.6530    9.8410    4.5550 O.2   116  ALA126     -0.2733
    900 CB         44.6440    6.9300    5.4930 C.3   116  ALA126      0.0312
    901 N          42.1480    8.2880    3.9770 N.am  117  ASP127     -0.2967
    902 CA         41.0140    9.2020    4.0560 C.3   117  ASP127      0.1542
    903 C          40.6730    9.4330    5.5440 C.2   117  ASP127      0.2410
    904 O          40.7690    8.5020    6.3410 O.2   117  ASP127     -0.2733
    905 CB         39.8260    8.5630    3.3330 C.3   117  ASP127      0.0706
    906 CG         38.6770    9.5190    3.1320 C.2   117  ASP127      0.0525
    907 OD1        38.7250   10.2930    2.1470 O.co2 117  ASP127     -0.5491
    908 OD2        37.7230    9.4830    3.9420 O.co2 117  ASP127     -0.5491
    909 N          40.2620   10.6480    5.9170 N.am  118  ILE128     -0.2970
    910 CA         39.9160   10.9270    7.3230 C.3   118  ILE128      0.1485
    911 C          38.8100   10.0550    7.8650 C.2   118  ILE128      0.2407
    912 O          38.7140    9.8730    9.0770 O.2   118  ILE128     -0.2733
    913 CB         39.4490   12.3720    7.6100 C.3   118  ILE128      0.0269
    914 CG1        38.8430   13.0070    6.3650 C.3   118  ILE128      0.0021
    915 CG2        40.5370   13.1590    8.3360 C.3   118  ILE128      0.0022
    916 CD1        38.1270   14.3100    6.6380 C.3   118  ILE128      0.0001
    917 N          37.9530    9.5610    6.9760 N.am  119  SER129     -0.2950
    918 CA         36.8360    8.6960    7.3530 C.3   119  SER129      0.1782
    919 C          37.3150    7.5180    8.2040 C.2   119  SER129      0.2432
    920 O          36.5720    6.9960    9.0270 O.2   119  SER129     -0.2732
    921 CB         36.1350    8.1800    6.0930 C.3   119  SER129      0.1660
    922 OG         34.8390    7.6840    6.3630 O.3   119  SER129     -0.3798
    923 N          38.5810    7.1510    8.0400 N.am  120  MET130     -0.2969
    924 CA         39.1830    6.0390    8.7740 C.3   120  MET130      0.1494
    925 C          39.3740    6.2710   10.2700 C.2   120  MET130      0.2407
    926 O          39.5790    5.3200   11.0180 O.2   120  MET130     -0.2733
    927 CB         40.5470    5.7200    8.1670 C.3   120  MET130      0.0406
    928 CG         40.4880    5.3390    6.7100 C.3   120  MET130      0.0598
    929 SD         42.1070    4.9010    6.0750 S.3   120  MET130     -0.1393
    930 CE         42.7790    3.8610    7.4580 C.3   120  MET130      0.0692
    931 N          39.3110    7.5260   10.7010 N.am  121  ILE131     -0.2970
    932 CA         39.5500    7.8900   12.1000 C.3   121  ILE131      0.1485
    933 C          38.9200    7.0290   13.2080 C.2   121  ILE131      0.2407
    934 O          39.5940    6.6800   14.1860 O.2   121  ILE131     -0.2733
    935 CB         39.2770    9.4060   12.3360 C.3   121  ILE131      0.0269
    936 CG1        39.9010    9.8540   13.6620 C.3   121  ILE131      0.0021
    937 CG2        37.7830    9.7040   12.2610 C.3   121  ILE131      0.0022
    938 CD1        40.0230   11.3450   13.8070 C.3   121  ILE131      0.0001
    939 N          37.6580    6.6450   13.0430 N.am  122  GLY132     -0.2953
    940 CA         36.9910    5.8340   14.0520 C.3   122  GLY132      0.1757
    941 C          37.6370    4.4840   14.3230 C.2   122  GLY132      0.2428
    942 O          37.6500    4.0110   15.4640 O.2   122  GLY132     -0.2732
    943 N          38.2020    3.8770   13.2820 N.am  123  GLN133     -0.2969
    944 CA         38.8570    2.5810   13.4060 C.3   123  GLN133      0.1491
    945 C          40.1210    2.6430   14.2880 C.2   123  GLN133      0.2407
    946 O          40.5640    1.6260   14.8370 O.2   123  GLN133     -0.2733
    947 CB         39.1460    2.0060   12.0050 C.3   123  GLN133      0.0385
    948 CG         37.8590    1.7950   11.1980 C.3   123  GLN133      0.0870
    949 CD         38.0450    1.0670    9.8610 C.2   123  GLN133      0.2194
    950 OE1        37.6110    1.5590    8.8080 O.2   123  GLN133     -0.2753
    951 NE2        38.6350   -0.1230    9.9010 N.am  123  GLN133     -0.3288
    952 N          40.6310    3.8520   14.5030 N.am  124  PHE134     -0.2967
    953 CA         41.8250    4.0630   15.3250 C.3   124  PHE134      0.1530
    954 C          41.5020    4.4990   16.7580 C.2   124  PHE134      0.2410
    955 O          42.4080    4.7330   17.5620 O.2   124  PHE134     -0.2733
    956 CB         42.7500    5.0770   14.6520 C.3   124  PHE134      0.0553
    957 CG         43.4040    4.5540   13.4230 C.ar  124  PHE134     -0.0200
    958 CD1        42.7440    4.5840   12.2010 C.ar  124  PHE134     -0.0042
    959 CD2        44.6670    3.9910   13.4880 C.ar  124  PHE134     -0.0042
    960 CE1        43.3330    4.0560   11.0630 C.ar  124  PHE134     -0.0003
    961 CE2        45.2640    3.4610   12.3620 C.ar  124  PHE134     -0.0003
    962 CZ         44.5990    3.4920   11.1460 C.ar  124  PHE134     -0.0000
    963 N          40.2130    4.6460   17.0560 N.am  125  GLY135     -0.2953
    964 CA         39.7940    5.0230   18.3960 C.3   125  GLY135      0.1757
    965 C          40.0410    6.4580   18.8330 C.2   125  GLY135      0.2428
    966 O          40.0070    6.7520   20.0270 O.2   125  GLY135     -0.2732
    967 N          40.2660    7.3530   17.8770 N.am  126  VAL136     -0.2969
    968 CA         40.5090    8.7710   18.1740 C.3   126  VAL136      0.1485
    969 C          39.5350    9.6680   17.3950 C.2   126  VAL136      0.2407
    970 O          39.7900   10.8640   17.1930 O.2   126  VAL136     -0.2733
    971 CB         41.9690    9.1840   17.8210 C.3   126  VAL136      0.0269
    972 CG1        42.9600    8.5620   18.8050 C.3   126  VAL136      0.0022
    973 CG2        42.3030    8.7890   16.3780 C.3   126  VAL136      0.0022
    974 N          38.3870    9.0880   17.0370 N.am  127  GLY137     -0.2953
    975 CA         37.3540    9.7620   16.2720 C.3   127  GLY137      0.1757
    976 C          36.8150   11.0660   16.8140 C.2   127  GLY137      0.2428
    977 O          36.3490   11.9010   16.0350 O.2   127  GLY137     -0.2732
    978 N          36.8480   11.2630   18.1270 N.am  128  PHE138     -0.2967
    979 CA         36.3390   12.5210   18.6950 C.3   128  PHE138      0.1530
    980 C          37.0900   13.7240   18.1300 C.2   128  PHE138      0.2410
    981 O          36.4820   14.7470   17.8380 O.2   128  PHE138     -0.2733
    982 CB         36.4290   12.5280   20.2310 C.3   128  PHE138      0.0553
    983 CG         36.3830   13.9090   20.8380 C.ar  128  PHE138     -0.0200
    984 CD1        35.1680   14.5820   20.9920 C.ar  128  PHE138     -0.0042
    985 CD2        37.5570   14.5450   21.2400 C.ar  128  PHE138     -0.0042
    986 CE1        35.1210   15.8650   21.5390 C.ar  128  PHE138     -0.0003
    987 CE2        37.5250   15.8340   21.7890 C.ar  128  PHE138     -0.0003
    988 CZ         36.3030   16.4930   21.9400 C.ar  128  PHE138     -0.0000
    989 N          38.3980   13.5820   17.9330 N.am  129  TYR139     -0.2967
    990 CA         39.1980   14.6820   17.4190 C.3   129  TYR139      0.1530
    991 C          38.8550   15.1410   16.0100 C.2   129  TYR139      0.2410
    992 O          39.2520   16.2430   15.5990 O.2   129  TYR139     -0.2733
    993 CB         40.6940   14.4070   17.6060 C.3   129  TYR139      0.0553
    994 CG         41.0500   14.2380   19.0710 C.ar  129  TYR139     -0.0198
    995 CD1        41.1210   15.3460   19.9200 C.ar  129  TYR139     -0.0011
    996 CD2        41.2290   12.9670   19.6290 C.ar  129  TYR139     -0.0011
    997 CE1        41.3500   15.1970   21.2920 C.ar  129  TYR139      0.0363
    998 CE2        41.4650   12.8080   21.0020 C.ar  129  TYR139      0.0363
    999 CZ         41.5200   13.9340   21.8210 C.ar  129  TYR139      0.1337
   1000 OH         41.7450   13.8010   23.1680 O.3   129  TYR139     -0.5055
   1001 N          38.0520   14.3520   15.2920 N.am  130  SER140     -0.2950
   1002 CA         37.6110   14.7550   13.9580 C.3   130  SER140      0.1782
   1003 C          36.7140   15.9930   14.0790 C.2   130  SER140      0.2432
   1004 O          36.4240   16.6540   13.0790 O.2   130  SER140     -0.2732
   1005 CB         36.8370   13.6430   13.2390 C.3   130  SER140      0.1660
   1006 OG         35.5750   13.3850   13.8390 O.3   130  SER140     -0.3798
   1007 N          36.2600   16.3010   15.2960 N.am  131  ALA141     -0.2969
   1008 CA         35.4270   17.4770   15.5140 C.3   131  ALA141      0.1486
   1009 C          36.1960   18.7100   15.0440 C.2   131  ALA141      0.2406
   1010 O          35.6140   19.6570   14.4990 O.2   131  ALA141     -0.2733
   1011 CB         35.0800   17.6070   16.9770 C.3   131  ALA141      0.0312
   1012 N          37.5210   18.6560   15.1700 N.am  132  TYR142     -0.2967
   1013 CA         38.3690   19.7790   14.7730 C.3   132  TYR142      0.1530
   1014 C          38.5490   19.9860   13.2830 C.2   132  TYR142      0.2410
   1015 O          39.2870   20.8740   12.8540 O.2   132  TYR142     -0.2733
   1016 CB         39.7060   19.7450   15.5120 C.3   132  TYR142      0.0553
   1017 CG         39.5330   20.0520   16.9800 C.ar  132  TYR142     -0.0198
   1018 CD1        39.4410   21.3760   17.4360 C.ar  132  TYR142     -0.0011
   1019 CD2        39.3740   19.0210   17.9120 C.ar  132  TYR142     -0.0011
   1020 CE1        39.1960   21.6590   18.7870 C.ar  132  TYR142      0.0363
   1021 CE2        39.1200   19.2940   19.2620 C.ar  132  TYR142      0.0363
   1022 CZ         39.0330   20.6040   19.6820 C.ar  132  TYR142      0.1337
   1023 OH         38.7700   20.8430   21.0050 O.3   132  TYR142     -0.5055
   1024 N          37.8630   19.1750   12.4890 N.am  133  LEU143     -0.2970
   1025 CA         37.9150   19.3440   11.0430 C.3   133  LEU143      0.1486
   1026 C          37.0100   20.5240   10.7060 C.2   133  LEU143      0.2406
   1027 O          37.2380   21.2490    9.7370 O.2   133  LEU143     -0.2733
   1028 CB         37.4010   18.0840   10.3250 C.3   133  LEU143      0.0290
   1029 CG         38.2820   16.8280   10.4110 C.3   133  LEU143      0.0021
   1030 CD1        37.5190   15.5900    9.9250 C.3   133  LEU143      0.0001
   1031 CD2        39.5530   17.0440    9.5870 C.3   133  LEU143      0.0001
   1032 N          35.9780   20.7150   11.5240 N.am  134  VAL144     -0.2970
   1033 CA         35.0120   21.7740   11.2780 C.3   134  VAL144      0.1485
   1034 C          34.9020   22.8320   12.3730 C.2   134  VAL144      0.2406
   1035 O          34.3730   23.9230   12.1430 O.2   134  VAL144     -0.2733
   1036 CB         33.6000   21.1750   10.9990 C.3   134  VAL144      0.0269
   1037 CG1        33.6510   20.2390    9.7730 C.3   134  VAL144      0.0022
   1038 CG2        33.0430   20.4430   12.2530 C.3   134  VAL144      0.0022
   1039 N          35.4060   22.5190   13.5590 N.am  135  ALA145     -0.2970
   1040 CA         35.3080   23.4460   14.6660 C.3   135  ALA145      0.1486
   1041 C          36.6590   24.0060   15.0770 C.2   135  ALA145      0.2406
   1042 O          37.6690   23.2900   15.0410 O.2   135  ALA145     -0.2733
   1043 CB         34.6710   22.7460   15.8460 C.3   135  ALA145      0.0312
   1044 N          36.6700   25.2840   15.4510 N.am  136  GLU146     -0.2970
   1045 CA         37.8860   25.9410   15.9250 C.3   136  GLU146      0.1489
   1046 C          37.9450   25.7490   17.4420 C.2   136  GLU146      0.2406
   1047 O          39.0050   25.8250   18.0510 O.2   136  GLU146     -0.2733
   1048 CB         37.8930   27.4370   15.5660 C.3   136  GLU146      0.0349
   1049 CG         36.7320   28.2350   16.1570 C.3   136  GLU146      0.0439
   1050 CD         36.5670   29.6320   15.5570 C.2   136  GLU146      0.0504
   1051 OE1        37.2600   29.9730   14.5740 O.co2 136  GLU146     -0.5492
   1052 OE2        35.7270   30.3920   16.0820 O.co2 136  GLU146     -0.5492
   1053 N          36.7910   25.4930   18.0450 N.am  137  LYS147     -0.2970
   1054 CA         36.7040   25.2700   19.4830 C.3   137  LYS147      0.1486
   1055 C          35.5950   24.2690   19.7600 C.2   137  LYS147      0.2406
   1056 O          34.5460   24.2950   19.1050 O.2   137  LYS147     -0.2733
   1057 CB         36.4170   26.5750   20.2390 C.3   137  LYS147      0.0292
   1058 CG         36.3740   26.3880   21.7560 C.3   137  LYS147      0.0083
   1059 CD         36.2400   27.7230   22.4850 C.3   137  LYS147      0.0608
   1060 CE         34.9250   28.4110   22.1880 C.3   137  LYS147      0.0993
   1061 NZ         34.8920   29.8190   22.7200 N.4   137  LYS147      0.2323
   1062 N          35.8460   23.3690   20.7040 N.am  138  VAL148     -0.2970
   1063 CA         34.8690   22.3530   21.0840 C.3   138  VAL148      0.1485
   1064 C          34.6930   22.3520   22.6080 C.2   138  VAL148      0.2407
   1065 O          35.6780   22.3830   23.3610 O.2   138  VAL148     -0.2733
   1066 CB         35.2900   20.9210   20.6330 C.3   138  VAL148      0.0269
   1067 CG1        34.2350   19.9090   21.0650 C.3   138  VAL148      0.0022
   1068 CG2        35.5010   20.8610   19.1170 C.3   138  VAL148      0.0022
   1069 N          33.4400   22.3850   23.0410 N.am  139  THR149     -0.2951
   1070 CA         33.0960   22.3530   24.4590 C.3   139  THR149      0.1757
   1071 C          32.3100   21.0670   24.6970 C.2   139  THR149      0.2431
   1072 O          31.3460   20.7710   23.9670 O.2   139  THR149     -0.2732
   1073 CB         32.1810   23.5350   24.8390 C.3   139  THR149      0.1373
   1074 OG1        32.8140   24.7640   24.4660 O.3   139  THR149     -0.3823
   1075 CG2        31.8880   23.5360   26.3540 C.3   139  THR149      0.0340
   1076 N          32.7530   20.2670   25.6550 N.am  140  VAL150     -0.2969
   1077 CA         32.0370   19.0430   25.9790 C.3   140  VAL150      0.1485
   1078 C          31.4420   19.1590   27.3730 C.2   140  VAL150      0.2406
   1079 O          32.1680   19.2460   28.3610 O.2   140  VAL150     -0.2733
   1080 CB         32.9500   17.7950   25.9160 C.3   140  VAL150      0.0269
   1081 CG1        32.1430   16.5170   26.2940 C.3   140  VAL150      0.0022
   1082 CG2        33.5660   17.6650   24.5180 C.3   140  VAL150      0.0022
   1083 N          30.1220   19.2510   27.4490 N.am  141  ILE151     -0.2970
   1084 CA         29.4530   19.3270   28.7430 C.3   141  ILE151      0.1485
   1085 C          28.9440   17.9150   29.0240 C.2   141  ILE151      0.2407
   1086 O          28.3720   17.2790   28.1300 O.2   141  ILE151     -0.2733
   1087 CB         28.3260   20.3740   28.7380 C.3   141  ILE151      0.0269
   1088 CG1        28.9530   21.7570   28.4830 C.3   141  ILE151      0.0021
   1089 CG2        27.5650   20.3350   30.0680 C.3   141  ILE151      0.0022
   1090 CD1        27.9900   22.8960   28.4040 C.3   141  ILE151      0.0001
   1091 N          29.1390   17.4220   30.2480 N.am  142  THR152     -0.2951
   1092 CA         28.7410   16.0580   30.5520 C.3   142  THR152      0.1757
   1093 C          28.2660   15.8470   31.9920 C.2   142  THR152      0.2431
   1094 O          28.7220   16.5430   32.9150 O.2   142  THR152     -0.2732
   1095 CB         29.9330   15.1200   30.2330 C.3   142  THR152      0.1373
   1096 OG1        29.4920   13.7610   30.1460 O.3   142  THR152     -0.3823
   1097 CG2        31.0180   15.2560   31.2950 C.3   142  THR152      0.0340
   1098 N          27.3430   14.8960   32.1690 N.am  143  LYS153     -0.2969
   1099 CA         26.7800   14.5550   33.4850 C.3   143  LYS153      0.1486
   1100 C          26.6310   13.0510   33.6180 C.2   143  LYS153      0.2406
   1101 O          25.9020   12.4140   32.8590 O.2   143  LYS153     -0.2733
   1102 CB         25.4180   15.2260   33.6970 C.3   143  LYS153      0.0292
   1103 CG         24.7060   14.8600   35.0150 C.3   143  LYS153      0.0083
   1104 CD         25.4890   15.3250   36.2340 C.3   143  LYS153      0.0608
   1105 CE         24.7550   15.0300   37.5440 C.3   143  LYS153      0.0993
   1106 NZ         24.7400   13.5790   37.8840 N.4   143  LYS153      0.2323
   1107 N          27.3390   12.4890   34.5870 N.am  144  HIS154     -0.2966
   1108 CA         27.3030   11.0650   34.8720 C.3   144  HIS154      0.1593
   1109 C          26.6090   10.9400   36.2430 C.2   144  HIS154      0.2412
   1110 O          26.7240   11.8420   37.0840 O.2   144  HIS154     -0.2733
   1111 CB         28.7370   10.5360   34.9200 C.3   144  HIS154      0.1273
   1112 CG         28.8330    9.0660   35.1660 C.ar  144  HIS154      0.2234
   1113 ND1        29.2700    8.1820   34.2060 N.ar  144  HIS154     -0.1824
   1114 CD2        28.5580    8.3240   36.2630 C.ar  144  HIS154      0.1693
   1115 CE1        29.2620    6.9590   34.6990 C.ar  144  HIS154      0.3982
   1116 NE2        28.8330    7.0180   35.9470 N.ar  144  HIS154     -0.1712
   1117 N          25.8900    9.8400   36.4630 N.am  145  ASN155     -0.2966
   1118 CA         25.1680    9.6230   37.7240 C.3   145  ASN155      0.1577
   1119 C          26.0300    9.7240   38.9830 C.2   145  ASN155      0.2412
   1120 O          25.5540   10.1240   40.0340 O.2   145  ASN155     -0.2733
   1121 CB         24.4760    8.2610   37.7160 C.3   145  ASN155      0.1137
   1122 CG         23.2470    8.2210   36.8150 C.2   145  ASN155      0.2216
   1123 OD1        22.5040    9.2030   36.7090 O.2   145  ASN155     -0.2753
   1124 ND2        23.0140    7.0750   36.1800 N.am  145  ASN155     -0.3287
   1125 N          27.3050    9.3870   38.8560 N.am  146  ASP156     -0.2967
   1126 CA         28.2530    9.4000   39.9740 C.3   146  ASP156      0.1542
   1127 C          29.0420   10.7000   40.1630 C.2   146  ASP156      0.2410
   1128 O          29.9720   10.7420   40.9750 O.2   146  ASP156     -0.2733
   1129 CB         29.2550    8.2430   39.8170 C.3   146  ASP156      0.0706
   1130 CG         28.5910    6.8680   39.8700 C.2   146  ASP156      0.0525
   1131 OD1        27.4210    6.7730   40.2910 O.co2 146  ASP156     -0.5491
   1132 OD2        29.2490    5.8760   39.4960 O.co2 146  ASP156     -0.5491
   1133 N          28.7190   11.7520   39.4220 N.am  147  ASP157     -0.2967
   1134 CA         29.4670   12.9920   39.5800 C.3   147  ASP157      0.1542
   1135 C          28.5590   14.1780   39.3030 C.2   147  ASP157      0.2410
   1136 O          27.3660   14.0180   39.0810 O.2   147  ASP157     -0.2733
   1137 CB         30.6800   12.9900   38.6250 C.3   147  ASP157      0.0706
   1138 CG         31.9230   13.7010   39.2030 C.2   147  ASP157      0.0525
   1139 OD1        31.8110   14.5530   40.1150 O.co2 147  ASP157     -0.5491
   1140 OD2        33.0350   13.4090   38.7170 O.co2 147  ASP157     -0.5491
   1141 N          29.1320   15.3720   39.3660 N.am  148  GLU158     -0.2970
   1142 CA         28.4130   16.6040   39.1030 C.3   148  GLU158      0.1489
   1143 C          28.5810   16.8780   37.6050 C.2   148  GLU158      0.2406
   1144 O          29.3330   16.1750   36.9240 O.2   148  GLU158     -0.2733
   1145 CB         29.0550   17.7460   39.8980 C.3   148  GLU158      0.0349
   1146 CG         29.2270   17.4740   41.3840 C.3   148  GLU158      0.0439
   1147 CD         30.3590   18.2930   42.0150 C.2   148  GLU158      0.0504
   1148 OE1        30.8300   19.2820   41.4030 O.co2 148  GLU158     -0.5492
   1149 OE2        30.7890   17.9360   43.1340 O.co2 148  GLU158     -0.5492
   1150 N          27.9580   17.9420   37.1140 N.am  149  GLN159     -0.2970
   1151 CA         28.0600   18.2890   35.7020 C.3   149  GLN159      0.1491
   1152 C          29.3360   19.1010   35.4330 C.2   149  GLN159      0.2407
   1153 O          29.6070   20.0920   36.1160 O.2   149  GLN159     -0.2733
   1154 CB         26.8210   19.0640   35.2760 C.3   149  GLN159      0.0385
   1155 CG         26.6720   19.2260   33.7930 C.3   149  GLN159      0.0870
   1156 CD         25.2820   19.6940   33.4220 C.2   149  GLN159      0.2194
   1157 OE1        24.2930   19.0830   33.8130 O.2   149  GLN159     -0.2753
   1158 NE2        25.2020   20.7670   32.6460 N.am  149  GLN159     -0.3288
   1159 N          30.1080   18.6730   34.4380 N.am  150  TYR160     -0.2967
   1160 CA         31.3670   19.3180   34.0860 C.3   150  TYR160      0.1530
   1161 C          31.4460   19.8120   32.6400 C.2   150  TYR160      0.2410
   1162 O          30.7810   19.2930   31.7460 O.2   150  TYR160     -0.2733
   1163 CB         32.5370   18.3560   34.3430 C.3   150  TYR160      0.0553
   1164 CG         32.9510   18.2550   35.7890 C.ar  150  TYR160     -0.0198
   1165 CD1        33.8940   19.1390   36.3160 C.ar  150  TYR160     -0.0011
   1166 CD2        32.3830   17.3040   36.6390 C.ar  150  TYR160     -0.0011
   1167 CE1        34.2620   19.0850   37.6540 C.ar  150  TYR160      0.0363
   1168 CE2        32.7420   17.2410   37.9950 C.ar  150  TYR160      0.0363
   1169 CZ         33.6820   18.1380   38.4910 C.ar  150  TYR160      0.1337
   1170 OH         34.0440   18.1070   39.8200 O.3   150  TYR160     -0.5055
   1171 N          32.3150   20.7900   32.4240 N.am  151  ALA161     -0.2970
   1172 CA         32.5390   21.3670   31.1110 C.3   151  ALA161      0.1486
   1173 C          34.0270   21.2830   30.7720 C.2   151  ALA161      0.2406
   1174 O          34.8880   21.7510   31.5350 O.2   151  ALA161     -0.2733
   1175 CB         32.0900   22.8170   31.0910 C.3   151  ALA161      0.0312
   1176 N          34.3110   20.6040   29.6670 N.am  152  TRP162     -0.2967
   1177 CA         35.6540   20.4320   29.1260 C.3   152  TRP162      0.1530
   1178 C          35.6260   21.3740   27.9140 C.2   152  TRP162      0.2410
   1179 O          34.5460   21.6270   27.3380 O.2   152  TRP162     -0.2733
   1180 CB         35.8140   18.9720   28.6770 C.3   152  TRP162      0.0569
   1181 CG         37.0890   18.6000   27.9460 C.ar  152  TRP162      0.0005
   1182 CD1        38.1270   17.8790   28.4500 C.ar  152  TRP162      0.0946
   1183 CD2        37.3960   18.8200   26.5550 C.ar  152  TRP162      0.0152
   1184 NE1        39.0500   17.6190   27.4720 N.ar  152  TRP162     -0.2442
   1185 CE2        38.6300   18.1880   26.2960 C.ar  152  TRP162      0.0810
   1186 CE3        36.7420   19.4810   25.5020 C.ar  152  TRP162      0.0012
   1187 CZ2        39.2310   18.1960   25.0260 C.ar  152  TRP162      0.0191
   1188 CZ3        37.3380   19.4900   24.2440 C.ar  152  TRP162      0.0001
   1189 CH2        38.5730   18.8480   24.0190 C.ar  152  TRP162      0.0015
   1190 N          36.7780   21.9200   27.5330 N.am  153  GLU163     -0.2970
   1191 CA         36.8340   22.8130   26.3810 C.3   153  GLU163      0.1489
   1192 C          38.2450   22.9570   25.8440 C.2   153  GLU163      0.2407
   1193 O          39.2080   22.9120   26.6030 O.2   153  GLU163     -0.2733
   1194 CB         36.2970   24.2010   26.7490 C.3   153  GLU163      0.0349
   1195 CG         36.2390   25.1750   25.5890 C.3   153  GLU163      0.0439
   1196 CD         35.5350   26.4750   25.9540 C.2   153  GLU163      0.0504
   1197 OE1        36.1950   27.3840   26.5140 O.co2 153  GLU163     -0.5492
   1198 OE2        34.3150   26.5800   25.6930 O.co2 153  GLU163     -0.5492
   1199 N          38.3680   23.1540   24.5450 N.am  154  SER164     -0.2950
   1200 CA         39.6770   23.3550   23.9500 C.3   154  SER164      0.1782
   1201 C          39.5730   23.9630   22.5550 C.2   154  SER164      0.2432
   1202 O          38.6690   23.6210   21.7780 O.2   154  SER164     -0.2732
   1203 CB         40.4510   22.0370   23.8950 C.3   154  SER164      0.1660
   1204 OG         41.7190   22.2050   23.2850 O.3   154  SER164     -0.3798
   1205 N          40.4500   24.9290   22.2880 N.am  155  SER165     -0.2950
   1206 CA         40.5430   25.5740   20.9880 C.3   155  SER165      0.1782
   1207 C          41.8210   25.0110   20.4140 C.2   155  SER165      0.2432
   1208 O          42.4690   25.6190   19.5680 O.2   155  SER165     -0.2732
   1209 CB         40.6580   27.0860   21.1410 C.3   155  SER165      0.1660
   1210 OG         39.4940   27.5880   21.7710 O.3   155  SER165     -0.3798
   1211 N          42.1560   23.8120   20.8730 N.am  156  ALA166     -0.2969
   1212 CA         43.3630   23.1270   20.4580 C.3   156  ALA166      0.1486
   1213 C          44.5360   23.9160   21.0580 C.2   156  ALA166      0.2407
   1214 O          44.4460   24.3840   22.1980 O.2   156  ALA166     -0.2733
   1215 CB         43.4280   23.0430   18.9430 C.3   156  ALA166      0.0312
   1216 N          45.6400   24.0460   20.3450 N.am  157  GLY167     -0.2953
   1217 CA         46.7530   24.7880   20.9120 C.3   157  GLY167      0.1757
   1218 C          47.5210   24.0910   22.0270 C.2   157  GLY167      0.2429
   1219 O          48.3340   24.7220   22.7040 O.2   157  GLY167     -0.2732
   1220 N          47.2470   22.8080   22.2570 N.am  158  GLY168     -0.2952
   1221 CA         47.9840   22.0610   23.2680 C.3   158  GLY168      0.1757
   1222 C          47.4150   21.9300   24.6620 C.2   158  GLY168      0.2429
   1223 O          47.9360   21.1520   25.4640 O.2   158  GLY168     -0.2732
   1224 N          46.3680   22.6800   24.9730 N.am  159  SER169     -0.2950
   1225 CA         45.7490   22.6180   26.2940 C.3   159  SER169      0.1782
   1226 C          44.2390   22.4690   26.2200 C.2   159  SER169      0.2432
   1227 O          43.6350   22.6470   25.1510 O.2   159  SER169     -0.2732
   1228 CB         46.0470   23.8980   27.0860 C.3   159  SER169      0.1660
   1229 OG         47.4330   24.0810   27.2960 O.3   159  SER169     -0.3798
   1230 N          43.6560   22.0830   27.3530 N.am  160  PHE170     -0.2967
   1231 CA         42.2120   21.9690   27.5120 C.3   160  PHE170      0.1530
   1232 C          41.9020   22.3070   28.9640 C.2   160  PHE170      0.2410
   1233 O          42.7980   22.2690   29.8160 O.2   160  PHE170     -0.2733
   1234 CB         41.6610   20.5790   27.1110 C.3   160  PHE170      0.0553
   1235 CG         41.9980   19.4510   28.0620 C.ar  160  PHE170     -0.0200
   1236 CD1        41.1770   19.1610   29.1540 C.ar  160  PHE170     -0.0042
   1237 CD2        43.0770   18.6060   27.7990 C.ar  160  PHE170     -0.0042
   1238 CE1        41.4220   18.0400   29.9630 C.ar  160  PHE170     -0.0003
   1239 CE2        43.3260   17.4860   28.6010 C.ar  160  PHE170     -0.0003
   1240 CZ         42.4900   17.2010   29.6870 C.ar  160  PHE170     -0.0000
   1241 N          40.6740   22.7320   29.2330 N.am  161  THR171     -0.2951
   1242 CA         40.2850   23.0500   30.5980 C.3   161  THR171      0.1757
   1243 C          39.0940   22.2020   31.0360 C.2   161  THR171      0.2431
   1244 O          38.3590   21.6580   30.2030 O.2   161  THR171     -0.2732
   1245 CB         39.9130   24.5660   30.7990 C.3   161  THR171      0.1373
   1246 OG1        38.8340   24.9380   29.9320 O.3   161  THR171     -0.3823
   1247 CG2        41.1100   25.4730   30.5560 C.3   161  THR171      0.0340
   1248 N          38.9330   22.0790   32.3470 N.am  162  VAL172     -0.2969
   1249 CA         37.8230   21.3530   32.9380 C.3   162  VAL172      0.1485
   1250 C          37.3570   22.1940   34.1320 C.2   162  VAL172      0.2406
   1251 O          38.1750   22.6600   34.9370 O.2   162  VAL172     -0.2733
   1252 CB         38.2370   19.9320   33.4190 C.3   162  VAL172      0.0269
   1253 CG1        37.0760   19.2720   34.1710 C.3   162  VAL172      0.0022
   1254 CG2        38.6420   19.0630   32.2160 C.3   162  VAL172      0.0022
   1255 N          36.0540   22.4280   34.2190 N.am  163  ARG173     -0.2970
   1256 CA         35.4720   23.2150   35.3050 C.3   163  ARG173      0.1487
   1257 C          34.0430   22.7300   35.5030 C.2   163  ARG173      0.2407
   1258 O          33.4570   22.1410   34.5940 O.2   163  ARG173     -0.2733
   1259 CB         35.4450   24.7060   34.9340 C.3   163  ARG173      0.0325
   1260 CG         34.4150   25.0660   33.8410 C.3   163  ARG173      0.0450
   1261 CD         34.6260   26.4610   33.2720 C.3   163  ARG173      0.1739
   1262 NE         35.8320   26.5470   32.4410 N.pl3 163  ARG173     -0.2651
   1263 CZ         36.5390   27.6610   32.2370 C.cat 163  ARG173      0.3417
   1264 NH1        36.1750   28.8100   32.8000 N.pl3 163  ARG173     -0.2918
   1265 NH2        37.6310   27.6190   31.4860 N.pl3 163  ARG173     -0.2918
   1266 N          33.4960   22.9340   36.6980 N.am  164  THR174     -0.2951
   1267 CA         32.1250   22.5410   36.9730 C.3   164  THR174      0.1757
   1268 C          31.2390   23.3990   36.0910 C.2   164  THR174      0.2431
   1269 O          31.4750   24.5940   35.9410 O.2   164  THR174     -0.2732
   1270 CB         31.7630   22.7630   38.4520 C.3   164  THR174      0.1373
   1271 OG1        32.1800   24.0810   38.8570 O.3   164  THR174     -0.3823
   1272 CG2        32.4280   21.7060   39.3170 C.3   164  THR174      0.0340
   1273 N          30.2560   22.7860   35.4520 N.am  165  ASP175     -0.2966
   1274 CA         29.3730   23.5320   34.5760 C.3   165  ASP175      0.1542
   1275 C          28.2920   24.2700   35.3650 C.2   165  ASP175      0.2411
   1276 O          27.6030   23.6800   36.2050 O.2   165  ASP175     -0.2733
   1277 CB         28.7340   22.6120   33.5380 C.3   165  ASP175      0.0706
   1278 CG         27.8710   23.3650   32.5580 C.2   165  ASP175      0.0525
   1279 OD1        28.2030   24.5190   32.2260 O.co2 165  ASP175     -0.5491
   1280 OD2        26.8520   22.8180   32.1180 O.co2 165  ASP175     -0.5491
   1281 N          28.1570   25.5660   35.1010 N.am  166  THR176     -0.2951
   1282 CA         27.1530   26.3720   35.7810 C.3   166  THR176      0.1757
   1283 C          26.0370   26.7420   34.8130 C.2   166  THR176      0.2432
   1284 O          25.2150   27.6120   35.0990 O.2   166  THR176     -0.2732
   1285 CB         27.7700   27.6460   36.3670 C.3   166  THR176      0.1373
   1286 OG1        28.3800   28.4050   35.3130 O.3   166  THR176     -0.3823
   1287 CG2        28.8060   27.2910   37.4180 C.3   166  THR176      0.0340
   1288 N          26.0210   26.0770   33.6600 N.am  167  GLY177     -0.2952
   1289 CA         24.9970   26.3150   32.6590 C.3   167  GLY177      0.1757
   1290 C          23.7600   25.5110   33.0110 C.2   167  GLY177      0.2428
   1291 O          23.6400   25.0340   34.1430 O.2   167  GLY177     -0.2732
   1292 N          22.8640   25.3300   32.0410 N.am  168  GLU178     -0.2969
   1293 CA         21.6210   24.5860   32.2470 C.3   168  GLU178      0.1492
   1294 C          21.9070   23.1420   32.6610 C.2   168  GLU178      0.2438
   1295 O          22.6320   22.4250   31.9610 O.2   168  GLU178     -0.2731
   1296 CB         20.7710   24.6060   30.9680 C.3   168  GLU178      0.0349
   1297 CG         19.4280   23.8740   31.0920 C.3   168  GLU178      0.0439
   1298 CD         18.6140   23.8600   29.7900 C.2   168  GLU178      0.0504
   1299 OE1        18.7000   24.8390   29.0080 O.co2 168  GLU178     -0.5492
   1300 OE2        17.8790   22.8730   29.5550 O.co2 168  GLU178     -0.5492
   1301 N          21.3660   22.7080   33.8170 N.am  169  PRO179     -0.2717
   1302 CA         21.5700   21.3450   34.3120 C.3   169  PRO179      0.1518
   1303 C          21.0110   20.3150   33.3430 C.2   169  PRO179      0.2409
   1304 O          19.9760   20.5470   32.7020 O.2   169  PRO179     -0.2733
   1305 CB         20.7750   21.3350   35.6160 C.3   169  PRO179      0.0310
   1306 CG         20.8360   22.7450   36.0660 C.3   169  PRO179      0.0237
   1307 CD         20.5840   23.4920   34.7880 C.3   169  PRO179      0.0939
   1308 N          21.7360   19.2100   33.2000 N.am  170  MET180     -0.2970
   1309 CA         21.3360   18.0900   32.3450 C.3   170  MET180      0.1494
   1310 C          21.0470   16.9330   33.2950 C.2   170  MET180      0.2407
   1311 O          21.7140   16.7900   34.3210 O.2   170  MET180     -0.2733
   1312 CB         22.4710   17.6450   31.4200 C.3   170  MET180      0.0406
   1313 CG         22.7410   18.5280   30.2200 C.3   170  MET180      0.0598
   1314 SD         23.8060   17.6460   29.0520 S.3   170  MET180     -0.1393
   1315 CE         25.0400   17.0220   30.1120 C.3   170  MET180      0.0692
   1316 N          20.0620   16.1110   32.9520 N.am  171  GLY181     -0.2953
   1317 CA         19.7300   14.9750   33.7880 C.3   171  GLY181      0.1757
   1318 C          20.8960   14.0070   33.8150 C.2   171  GLY181      0.2428
   1319 O          21.4030   13.6720   34.8910 O.2   171  GLY181     -0.2732
   1320 N          21.3490   13.6040   32.6230 N.am  172  ARG182     -0.2969
   1321 CA         22.4630   12.6700   32.4610 C.3   172  ARG182      0.1487
   1322 C          22.7970   12.6220   30.9740 C.2   172  ARG182      0.2407
   1323 O          21.9020   12.6270   30.1340 O.2   172  ARG182     -0.2733
   1324 CB         22.0370   11.2680   32.9040 C.3   172  ARG182      0.0325
   1325 CG         23.0810   10.1720   32.6720 C.3   172  ARG182      0.0450
   1326 CD         22.4220    8.7950   32.6730 C.3   172  ARG182      0.1739
   1327 NE         21.5320    8.6300   31.5160 N.pl3 172  ARG182     -0.2651
   1328 CZ         20.2090    8.5060   31.5820 C.cat 172  ARG182      0.3417
   1329 NH1        19.5850    8.5230   32.7600 N.pl3 172  ARG182     -0.2918
   1330 NH2        19.5110    8.3550   30.4640 N.pl3 172  ARG182     -0.2918
   1331 N          24.0770   12.5750   30.6400 N.am  173  GLY183     -0.2953
   1332 CA         24.4380   12.5100   29.2390 C.3   173  GLY183      0.1757
   1333 C          25.6280   13.3640   28.8820 C.2   173  GLY183      0.2429
   1334 O          26.3660   13.8130   29.7520 O.2   173  GLY183     -0.2732
   1335 N          25.7880   13.6250   27.5920 N.am  174  THR184     -0.2950
   1336 CA         26.9100   14.4100   27.1120 C.3   174  THR184      0.1757
   1337 C          26.4150   15.3070   26.0110 C.2   174  THR184      0.2431
   1338 O          25.5520   14.9210   25.2290 O.2   174  THR184     -0.2732
   1339 CB         28.0530   13.4860   26.6030 C.3   174  THR184      0.1373
   1340 OG1        28.5500   12.7130   27.7010 O.3   174  THR184     -0.3823
   1341 CG2        29.1970   14.2930   26.0140 C.3   174  THR184      0.0340
   1342 N          26.9570   16.5150   25.9730 N.am  175  LYS185     -0.2969
   1343 CA         26.5860   17.5060   24.9920 C.3   175  LYS185      0.1486
   1344 C          27.8870   18.0590   24.4130 C.2   175  LYS185      0.2406
   1345 O          28.7190   18.5910   25.1520 O.2   175  LYS185     -0.2733
   1346 CB         25.7650   18.5980   25.6920 C.3   175  LYS185      0.0292
   1347 CG         25.4090   19.7910   24.8480 C.3   175  LYS185      0.0083
   1348 CD         24.3470   20.6700   25.5330 C.3   175  LYS185      0.0608
   1349 CE         24.7850   21.1610   26.8980 C.3   175  LYS185      0.0993
   1350 NZ         23.7690   22.0800   27.5110 N.4   175  LYS185      0.2323
   1351 N          28.0940   17.8310   23.1200 N.am  176  VAL186     -0.2970
   1352 CA         29.2770   18.3090   22.4090 C.3   176  VAL186      0.1485
   1353 C          28.8610   19.5410   21.5980 C.2   176  VAL186      0.2406
   1354 O          28.0000   19.4550   20.7290 O.2   176  VAL186     -0.2733
   1355 CB         29.8520   17.2170   21.4490 C.3   176  VAL186      0.0269
   1356 CG1        31.0150   17.7660   20.6360 C.3   176  VAL186      0.0022
   1357 CG2        30.3170   16.0040   22.2360 C.3   176  VAL186      0.0022
   1358 N          29.4480   20.6860   21.9210 N.am  177  ILE187     -0.2970
   1359 CA         29.1660   21.9440   21.2390 C.3   177  ILE187      0.1485
   1360 C          30.3390   22.2790   20.3100 C.2   177  ILE187      0.2406
   1361 O          31.4580   22.5220   20.7630 O.2   177  ILE187     -0.2733
   1362 CB         28.9840   23.1130   22.2560 C.3   177  ILE187      0.0269
   1363 CG1        27.8630   22.7760   23.2440 C.3   177  ILE187      0.0021
   1364 CG2        28.6880   24.4090   21.5280 C.3   177  ILE187      0.0022
   1365 CD1        27.8500   23.6320   24.4950 C.3   177  ILE187      0.0001
   1366 N          30.0560   22.3180   19.0150 N.am  178  LEU188     -0.2970
   1367 CA         31.0620   22.6190   18.0080 C.3   178  LEU188      0.1486
   1368 C          31.0040   24.0900   17.6170 C.2   178  LEU188      0.2406
   1369 O          29.9810   24.5430   17.0910 O.2   178  LEU188     -0.2733
   1370 CB         30.8000   21.7600   16.7690 C.3   178  LEU188      0.0290
   1371 CG         30.7390   20.2430   16.9780 C.3   178  LEU188      0.0021
   1372 CD1        30.4120   19.5540   15.6650 C.3   178  LEU188      0.0001
   1373 CD2        32.0750   19.7510   17.5200 C.3   178  LEU188      0.0001
   1374 N          32.0600   24.8540   17.9100 N.am  179  HIS189     -0.2966
   1375 CA         32.0890   26.2670   17.5100 C.3   179  HIS189      0.1593
   1376 C          32.7330   26.2230   16.1320 C.2   179  HIS189      0.2412
   1377 O          33.9470   26.1090   16.0070 O.2   179  HIS189     -0.2733
   1378 CB         32.9240   27.1130   18.4860 C.3   179  HIS189      0.1273
   1379 CG         32.4190   27.0700   19.8970 C.ar  179  HIS189      0.2234
   1380 ND1        32.5660   25.9610   20.7020 N.ar  179  HIS189     -0.1824
   1381 CD2        31.7250   27.9760   20.6230 C.ar  179  HIS189      0.1693
   1382 CE1        31.9820   26.1840   21.8680 C.ar  179  HIS189      0.3982
   1383 NE2        31.4650   27.4010   21.8430 N.ar  179  HIS189     -0.1712
   1384 N          31.8980   26.2570   15.1040 N.am  180  LEU190     -0.2970
   1385 CA         32.3500   26.1350   13.7270 C.3   180  LEU190      0.1486
   1386 C          33.2350   27.2320   13.1450 C.2   180  LEU190      0.2406
   1387 O          33.0830   28.4210   13.4460 O.2   180  LEU190     -0.2733
   1388 CB         31.1480   25.9180   12.7930 C.3   180  LEU190      0.0290
   1389 CG         30.1460   24.8080   13.1190 C.3   180  LEU190      0.0021
   1390 CD1        29.0530   24.8400   12.0860 C.3   180  LEU190      0.0001
   1391 CD2        30.8340   23.4280   13.1480 C.3   180  LEU190      0.0001
   1392 N          34.1610   26.8030   12.2930 N.am  181  LYS191     -0.2970
   1393 CA         35.0680   27.7020   11.5840 C.3   181  LYS191      0.1486
   1394 C          34.2020   28.3860   10.5130 C.2   181  LYS191      0.2406
   1395 O          33.2740   27.7660    9.9620 O.2   181  LYS191     -0.2733
   1396 CB         36.1910   26.8930   10.9030 C.3   181  LYS191      0.0292
   1397 CG         37.1180   26.1300   11.8530 C.3   181  LYS191      0.0083
   1398 CD         37.9370   25.0780   11.0840 C.3   181  LYS191      0.0608
   1399 CE         38.8070   24.2300   12.0150 C.3   181  LYS191      0.0993
   1400 NZ         39.7220   23.2850   11.2950 N.4   181  LYS191      0.2323
   1401 N          34.5300   29.6350   10.1900 N.am  182  GLU192     -0.2970
   1402 CA         33.7780   30.4210    9.2050 C.3   182  GLU192      0.1489
   1403 C          33.3880   29.7570    7.8900 C.2   182  GLU192      0.2407
   1404 O          32.3060   30.0100    7.3760 O.2   182  GLU192     -0.2733
   1405 CB         34.4830   31.7500    8.9150 C.3   182  GLU192      0.0349
   1406 CG         36.0200   31.7070    8.8100 C.3   182  GLU192      0.0439
   1407 CD         36.5650   30.9120    7.6180 C.2   182  GLU192      0.0504
   1408 OE1        36.3470   31.3360    6.4590 O.co2 182  GLU192     -0.5492
   1409 OE2        37.2390   29.8770    7.8470 O.co2 182  GLU192     -0.5492
   1410 N          34.2540   28.9130    7.3420 N.am  183  ASP193     -0.2967
   1411 CA         33.9660   28.2400    6.0750 C.3   183  ASP193      0.1542
   1412 C          33.3050   26.8480    6.1940 C.2   183  ASP193      0.2410
   1413 O          33.1620   26.1310    5.1890 O.2   183  ASP193     -0.2733
   1414 CB         35.2350   28.1510    5.2190 C.3   183  ASP193      0.0706
   1415 CG         36.3010   27.2590    5.8360 C.2   183  ASP193      0.0525
   1416 OD1        36.2790   27.0140    7.0650 O.co2 183  ASP193     -0.5491
   1417 OD2        37.1690   26.7910    5.0760 O.co2 183  ASP193     -0.5491
   1418 N          32.9010   26.4750    7.4070 N.am  184  GLN194     -0.2970
   1419 CA         32.2610   25.1850    7.6350 C.3   184  GLN194      0.1491
   1420 C          30.8270   25.3590    8.1200 C.2   184  GLN194      0.2407
   1421 O          30.2890   24.4670    8.7830 O.2   184  GLN194     -0.2733
   1422 CB         33.0530   24.3580    8.6640 C.3   184  GLN194      0.0385
   1423 CG         34.5110   24.0800    8.2860 C.3   184  GLN194      0.0870
   1424 CD         34.6530   23.3220    6.9870 C.2   184  GLN194      0.2194
   1425 OE1        35.4400   23.6970    6.1180 O.2   184  GLN194     -0.2753
   1426 NE2        33.8940   22.2550    6.8400 N.am  184  GLN194     -0.3288
   1427 N          30.1880   26.4710    7.7500 N.am  185  THR195     -0.2951
   1428 CA         28.8110   26.7430    8.1840 C.3   185  THR195      0.1757
   1429 C          27.7250   25.9170    7.4960 C.2   185  THR195      0.2431
   1430 O          26.5560   25.9720    7.8870 O.2   185  THR195     -0.2732
   1431 CB         28.4460   28.2440    8.0700 C.3   185  THR195      0.1373
   1432 OG1        28.4730   28.6440    6.6940 O.3   185  THR195     -0.3823
   1433 CG2        29.4200   29.0990    8.8820 C.3   185  THR195      0.0340
   1434 N          28.0890   25.1690    6.4610 N.am  186  GLU196     -0.2969
   1435 CA         27.1130   24.3290    5.7820 C.3   186  GLU196      0.1489
   1436 C          26.5030   23.3130    6.7500 C.2   186  GLU196      0.2407
   1437 O          25.3930   22.8250    6.5370 O.2   186  GLU196     -0.2733
   1438 CB         27.7570   23.5940    4.6110 C.3   186  GLU196      0.0349
   1439 CG         28.7920   22.5560    5.0030 C.3   186  GLU196      0.0439
   1440 CD         29.5410   22.0250    3.8060 C.2   186  GLU196      0.0504
   1441 OE1        30.4840   22.7000    3.3610 O.co2 186  GLU196     -0.5492
   1442 OE2        29.1880   20.9490    3.2990 O.co2 186  GLU196     -0.5492
   1443 N          27.2220   23.0190    7.8300 N.am  187  TYR197     -0.2967
   1444 CA         26.7490   22.0590    8.8160 C.3   187  TYR197      0.1530
   1445 C          25.7150   22.6110    9.7830 C.2   187  TYR197      0.2410
   1446 O          25.3610   21.9550   10.7550 O.2   187  TYR197     -0.2733
   1447 CB         27.9300   21.4010    9.5350 C.3   187  TYR197      0.0553
   1448 CG         28.8520   20.7280    8.5390 C.ar  187  TYR197     -0.0198
   1449 CD1        28.4200   19.6160    7.8110 C.ar  187  TYR197     -0.0011
   1450 CD2        30.1140   21.2460    8.2620 C.ar  187  TYR197     -0.0011
   1451 CE1        29.2120   19.0440    6.8350 C.ar  187  TYR197      0.0363
   1452 CE2        30.9180   20.6780    7.2780 C.ar  187  TYR197      0.0363
   1453 CZ         30.4560   19.5790    6.5700 C.ar  187  TYR197      0.1337
   1454 OH         31.2260   19.0100    5.5860 O.3   187  TYR197     -0.5055
   1455 N          25.2580   23.8310    9.5220 N.am  188  LEU198     -0.2970
   1456 CA         24.2150   24.4640   10.3240 C.3   188  LEU198      0.1486
   1457 C          22.9460   24.4360    9.4770 C.2   188  LEU198      0.2406
   1458 O          21.9120   24.9550    9.8860 O.2   188  LEU198     -0.2733
   1459 CB         24.5460   25.9240   10.6280 C.3   188  LEU198      0.0290
   1460 CG         25.8310   26.2650   11.3830 C.3   188  LEU198      0.0021
   1461 CD1        26.0440   27.7730   11.3680 C.3   188  LEU198      0.0001
   1462 CD2        25.7680   25.7160   12.8000 C.3   188  LEU198      0.0001
   1463 N          23.0390   23.8640    8.2810 N.am  189  GLU199     -0.2970
   1464 CA         21.9030   23.7840    7.3680 C.3   189  GLU199      0.1489
   1465 C          21.1550   22.4750    7.5230 C.2   189  GLU199      0.2406
   1466 O          21.7490   21.3960    7.4190 O.2   189  GLU199     -0.2733
   1467 CB         22.3720   23.9340    5.9230 C.3   189  GLU199      0.0349
   1468 CG         22.9260   25.3110    5.6010 C.3   189  GLU199      0.0439
   1469 CD         23.7970   25.3130    4.3600 C.2   189  GLU199      0.0504
   1470 OE1        23.6060   24.4340    3.4810 O.co2 189  GLU199     -0.5492
   1471 OE2        24.6880   26.1890    4.2700 O.co2 189  GLU199     -0.5492
   1472 N          19.8410   22.5710    7.7080 N.am  190  GLU200     -0.2970
   1473 CA         19.0200   21.3820    7.8810 C.3   190  GLU200      0.1489
   1474 C          19.1550   20.3540    6.7490 C.2   190  GLU200      0.2406
   1475 O          19.2310   19.1520    7.0190 O.2   190  GLU200     -0.2733
   1476 CB         17.5450   21.7440    8.1180 C.3   190  GLU200      0.0349
   1477 CG         16.9210   22.6470    7.0610 C.3   190  GLU200      0.0439
   1478 CD         16.8220   24.1110    7.5000 C.2   190  GLU200      0.0504
   1479 OE1        17.7730   24.6360    8.1340 O.co2 190  GLU200     -0.5492
   1480 OE2        15.7850   24.7410    7.1980 O.co2 190  GLU200     -0.5492
   1481 N          19.2110   20.7990    5.4940 N.am  191  ARG201     -0.2970
   1482 CA         19.3430   19.8350    4.3980 C.3   191  ARG201      0.1487
   1483 C          20.6690   19.0790    4.4550 C.2   191  ARG201      0.2406
   1484 O          20.7160   17.8660    4.2210 O.2   191  ARG201     -0.2733
   1485 CB         19.2080   20.4970    3.0280 C.3   191  ARG201      0.0325
   1486 CG         19.0880   19.4720    1.9070 C.3   191  ARG201      0.0450
   1487 CD         19.3310   20.0700    0.5300 C.3   191  ARG201      0.1739
   1488 NE         18.3780   21.1200    0.1930 N.pl3 191  ARG201     -0.2651
   1489 CZ         17.1040   20.9100   -0.1250 C.cat 191  ARG201      0.3417
   1490 NH1        16.6100   19.6770   -0.1510 N.pl3 191  ARG201     -0.2918
   1491 NH2        16.3250   21.9390   -0.4270 N.pl3 191  ARG201     -0.2918
   1492 N          21.7440   19.8040    4.7610 N.am  192  ARG202     -0.2970
   1493 CA         23.0850   19.2230    4.8470 C.3   192  ARG202      0.1487
   1494 C          23.2120   18.2280    6.0200 C.2   192  ARG202      0.2406
   1495 O          23.8060   17.1490    5.8800 O.2   192  ARG202     -0.2733
   1496 CB         24.1220   20.3500    4.9690 C.3   192  ARG202      0.0325
   1497 CG         25.5800   19.9050    4.9770 C.3   192  ARG202      0.0450
   1498 CD         25.9780   19.2240    3.6730 C.3   192  ARG202      0.1739
   1499 NE         27.4120   18.9740    3.6340 N.pl3 192  ARG202     -0.2651
   1500 CZ         27.9740   17.8810    3.1400 C.cat 192  ARG202      0.3417
   1501 NH1        27.2230   16.9090    2.6330 N.pl3 192  ARG202     -0.2918
   1502 NH2        29.2940   17.7740    3.1340 N.pl3 192  ARG202     -0.2918
   1503 N          22.6410   18.5830    7.1680 N.am  193  ILE203     -0.2970
   1504 CA         22.6830   17.7100    8.3400 C.3   193  ILE203      0.1485
   1505 C          21.8950   16.4340    8.0680 C.2   193  ILE203      0.2406
   1506 O          22.3390   15.3360    8.3990 O.2   193  ILE203     -0.2733
   1507 CB         22.1090   18.4140    9.5840 C.3   193  ILE203      0.0269
   1508 CG1        22.9930   19.6140    9.9420 C.3   193  ILE203      0.0021
   1509 CG2        21.9750   17.4200   10.7660 C.3   193  ILE203      0.0022
   1510 CD1        22.4480   20.4470   11.0620 C.3   193  ILE203      0.0001
   1511 N          20.7190   16.5810    7.4700 N.am  194  LYS204     -0.2970
   1512 CA         19.9070   15.4200    7.1540 C.3   194  LYS204      0.1486
   1513 C          20.6160   14.5410    6.1300 C.2   194  LYS204      0.2406
   1514 O          20.6080   13.3110    6.2420 O.2   194  LYS204     -0.2733
   1515 CB         18.5300   15.8540    6.6590 C.3   194  LYS204      0.0292
   1516 CG         17.6670   16.4290    7.7800 C.3   194  LYS204      0.0083
   1517 CD         16.2360   16.5720    7.3710 C.3   194  LYS204      0.0608
   1518 CE         16.0600   17.6510    6.3650 C.3   194  LYS204      0.0993
   1519 NZ         14.6770   17.6010    5.8480 N.4   194  LYS204      0.2323
   1520 N          21.2630   15.1760    5.1590 N.am  195  GLU205     -0.2970
   1521 CA         21.9940   14.4560    4.1350 C.3   195  GLU205      0.1489
   1522 C          23.0690   13.5550    4.7190 C.2   195  GLU205      0.2406
   1523 O          23.1410   12.3670    4.3940 O.2   195  GLU205     -0.2733
   1524 CB         22.6600   15.4300    3.1670 C.3   195  GLU205      0.0349
   1525 CG         23.6050   14.7400    2.1950 C.3   195  GLU205      0.0439
   1526 CD         24.2110   15.6790    1.1910 C.2   195  GLU205      0.0504
   1527 OE1        24.5620   16.8210    1.5560 O.co2 195  GLU205     -0.5492
   1528 OE2        24.3430   15.2680    0.0230 O.co2 195  GLU205     -0.5492
   1529 N          23.9030   14.1080    5.5910 N.am  196  ILE206     -0.2970
   1530 CA         24.9730   13.3150    6.1550 C.3   196  ILE206      0.1485
   1531 C          24.5410   12.2530    7.1600 C.2   196  ILE206      0.2406
   1532 O          25.1460   11.1760    7.2270 O.2   196  ILE206     -0.2733
   1533 CB         26.1760   14.1980    6.6170 C.3   196  ILE206      0.0269
   1534 CG1        25.8090   15.1170    7.7740 C.3   196  ILE206      0.0021
   1535 CG2        26.6350   15.0660    5.4620 C.3   196  ILE206      0.0022
   1536 CD1        26.9340   16.0830    8.1460 C.3   196  ILE206      0.0001
   1537 N          23.4440   12.4870    7.8620 N.am  197  VAL207     -0.2970
   1538 CA         22.9590   11.4860    8.8110 C.3   197  VAL207      0.1485
   1539 C          22.4350   10.2800    8.0210 C.2   197  VAL207      0.2406
   1540 O          22.7080    9.1260    8.3700 O.2   197  VAL207     -0.2733
   1541 CB         21.8430   12.0640    9.7420 C.3   197  VAL207      0.0269
   1542 CG1        21.1700   10.9550   10.5500 C.3   197  VAL207      0.0022
   1543 CG2        22.4510   13.0740   10.7060 C.3   197  VAL207      0.0022
   1544 N          21.7160   10.5590    6.9340 N.am  198  LYS208     -0.2970
   1545 CA         21.1500    9.5150    6.0830 C.3   198  LYS208      0.1486
   1546 C          22.2780    8.7020    5.4520 C.2   198  LYS208      0.2406
   1547 O          22.2120    7.4790    5.3790 O.2   198  LYS208     -0.2733
   1548 CB         20.2720   10.1420    4.9900 C.3   198  LYS208      0.0292
   1549 CG         19.5900    9.1570    4.0540 C.3   198  LYS208      0.0083
   1550 CD         18.6650    8.2050    4.8050 C.3   198  LYS208      0.0608
   1551 CE         17.7570    7.4180    3.8540 C.3   198  LYS208      0.0993
   1552 NZ         16.8980    6.4150    4.5610 N.4   198  LYS208      0.2323
   1553 N          23.3210    9.3930    5.0150 N.am  199  LYS209     -0.2970
   1554 CA         24.4710    8.7570    4.3900 C.3   199  LYS209      0.1486
   1555 C          25.3260    7.9120    5.3300 C.2   199  LYS209      0.2406
   1556 O          25.6290    6.7600    5.0270 O.2   199  LYS209     -0.2733
   1557 CB         25.3620    9.8260    3.7420 C.3   199  LYS209      0.0292
   1558 CG         26.6800    9.3000    3.1500 C.3   199  LYS209      0.0083
   1559 CD         26.4740    8.5080    1.8640 C.3   199  LYS209      0.0608
   1560 CE         26.4320    9.4220    0.6370 C.3   199  LYS209      0.0993
   1561 NZ         25.4150   10.5160    0.7290 N.4   199  LYS209      0.2323
   1562 N          25.6870    8.4650    6.4830 N.am  200  HIS210     -0.2966
   1563 CA         26.5850    7.7670    7.4050 C.3   200  HIS210      0.1593
   1564 C          26.0690    7.2200    8.7280 C.2   200  HIS210      0.2413
   1565 O          26.7360    6.3850    9.3430 O.2   200  HIS210     -0.2733
   1566 CB         27.7490    8.6830    7.7740 C.3   200  HIS210      0.1273
   1567 CG         28.5000    9.2300    6.6060 C.ar  200  HIS210      0.2234
   1568 ND1        28.4530   10.5610    6.2570 N.ar  200  HIS210     -0.1824
   1569 CD2        29.3600    8.6440    5.7420 C.ar  200  HIS210      0.1693
   1570 CE1        29.2550   10.7730    5.2290 C.ar  200  HIS210      0.3982
   1571 NE2        29.8170    9.6250    4.8960 N.ar  200  HIS210     -0.1712
   1572 N          24.9360    7.7140    9.2080 N.am  201  SER211     -0.2950
   1573 CA         24.4350    7.2850   10.5080 C.3   201  SER211      0.1782
   1574 C          23.0350    6.7070   10.4340 C.2   201  SER211      0.2432
   1575 O          22.1940    6.9630   11.2960 O.2   201  SER211     -0.2732
   1576 CB         24.4640    8.4830   11.4670 C.3   201  SER211      0.1660
   1577 OG         25.7380    9.1140   11.4550 O.3   201  SER211     -0.3798
   1578 N          22.8060    5.8640    9.4400 N.am  202  GLN212     -0.2969
   1579 CA         21.4950    5.2670    9.2670 C.3   202  GLN212      0.1491
   1580 C          21.1660    4.1420   10.2690 C.2   202  GLN212      0.2407
   1581 O          20.0270    4.0170   10.7160 O.2   202  GLN212     -0.2733
   1582 CB         21.3300    4.7830    7.8230 C.3   202  GLN212      0.0385
   1583 CG         19.8880    4.7550    7.3570 C.3   202  GLN212      0.0870
   1584 CD         19.7430    4.1610    5.9770 C.2   202  GLN212      0.2194
   1585 OE1        20.0680    2.9880    5.7490 O.2   202  GLN212     -0.2753
   1586 NE2        19.2480    4.9570    5.0460 N.am  202  GLN212     -0.3288
   1587 N          22.1520    3.3520   10.6710 N.am  203  PHE213     -0.2967
   1588 CA         21.8600    2.2650   11.5980 C.3   203  PHE213      0.1530
   1589 C          22.0840    2.5770   13.0760 C.2   203  PHE213      0.2410
   1590 O          22.5540    1.7300   13.8310 O.2   203  PHE213     -0.2733
   1591 CB         22.5990    0.9840   11.1890 C.3   203  PHE213      0.0553
   1592 CG         22.0720    0.3490    9.9210 C.ar  203  PHE213     -0.0200
   1593 CD1        21.4250    1.1110    8.9510 C.ar  203  PHE213     -0.0042
   1594 CD2        22.2440   -1.0150    9.6910 C.ar  203  PHE213     -0.0042
   1595 CE1        20.9600    0.5320    7.7770 C.ar  203  PHE213     -0.0003
   1596 CE2        21.7810   -1.6080    8.5150 C.ar  203  PHE213     -0.0003
   1597 CZ         21.1400   -0.8300    7.5580 C.ar  203  PHE213     -0.0000
   1598 N          21.7460    3.7910   13.4940 N.am  204  ILE214     -0.2970
   1599 CA         21.9030    4.1620   14.8980 C.3   204  ILE214      0.1485
   1600 C          20.7400    3.4870   15.6110 C.2   204  ILE214      0.2407
   1601 O          19.5950    3.6000   15.1730 O.2   204  ILE214     -0.2733
   1602 CB         21.7980    5.6910   15.1250 C.3   204  ILE214      0.0269
   1603 CG1        22.6810    6.4380   14.1270 C.3   204  ILE214      0.0021
   1604 CG2        22.2100    6.0380   16.5500 C.3   204  ILE214      0.0022
   1605 CD1        24.0490    5.8190   13.9220 C.3   204  ILE214      0.0001
   1606 N          21.0310    2.7990   16.7070 N.am  205  GLY215     -0.2953
   1607 CA         19.9880    2.0950   17.4240 C.3   205  GLY215      0.1757
   1608 C          19.1640    2.9190   18.3810 C.2   205  GLY215      0.2428
   1609 O          18.5720    2.3550   19.2930 O.2   205  GLY215     -0.2732
   1610 N          19.1540    4.2370   18.2180 N.am  206  TYR216     -0.2967
   1611 CA         18.3890    5.1290   19.1000 C.3   206  TYR216      0.1532
   1612 C          17.8230    6.2600   18.2630 C.2   206  TYR216      0.2442
   1613 O          18.4100    6.6380   17.2450 O.2   206  TYR216     -0.2731
   1614 CB         19.2880    5.7040   20.2050 C.3   206  TYR216      0.0553
   1615 CG         19.9190    4.6470   21.0730 C.ar  206  TYR216     -0.0198
   1616 CD1        19.2190    4.0930   22.1490 C.ar  206  TYR216     -0.0011
   1617 CD2        21.2090    4.1630   20.7950 C.ar  206  TYR216     -0.0011
   1618 CE1        19.7770    3.0720   22.9280 C.ar  206  TYR216      0.0363
   1619 CE2        21.7760    3.1440   21.5620 C.ar  206  TYR216      0.0363
   1620 CZ         21.0530    2.6050   22.6230 C.ar  206  TYR216      0.1337
   1621 OH         21.5700    1.5720   23.3440 O.3   206  TYR216     -0.5055
   1622 N          16.6850    6.8300   18.6770 N.am  207  PRO217     -0.2717
   1623 CA         16.0860    7.9260   17.9100 C.3   207  PRO217      0.1518
   1624 C          16.9010    9.2210   17.9300 C.2   207  PRO217      0.2409
   1625 O          17.4450    9.6120   18.9740 O.2   207  PRO217     -0.2733
   1626 CB         14.7220    8.1060   18.5750 C.3   207  PRO217      0.0310
   1627 CG         14.9930    7.7400   19.9900 C.3   207  PRO217      0.0237
   1628 CD         15.8950    6.5230   19.8750 C.3   207  PRO217      0.0939
   1629 N          17.0210    9.8480   16.7610 N.am  208  ILE218     -0.2970
   1630 CA         17.7390   11.1080   16.6320 C.3   208  ILE218      0.1485
   1631 C          16.7740   12.1680   16.1200 C.2   208  ILE218      0.2407
   1632 O          15.9260   11.8940   15.2540 O.2   208  ILE218     -0.2733
   1633 CB         18.9770   10.9930   15.7100 C.3   208  ILE218      0.0269
   1634 CG1        19.7170   12.3260   15.6570 C.3   208  ILE218      0.0021
   1635 CG2        18.5710   10.5940   14.2980 C.3   208  ILE218      0.0022
   1636 CD1        20.9790   12.2620   14.8640 C.3   208  ILE218      0.0001
   1637 N          16.8660   13.3580   16.6990 N.am  209  THR219     -0.2951
   1638 CA         15.9970   14.4700   16.3300 C.3   209  THR219      0.1757
   1639 C          16.8030   15.7190   16.0350 C.2   209  THR219      0.2431
   1640 O          17.7100   16.0640   16.7920 O.2   209  THR219     -0.2732
   1641 CB         15.0170   14.8230   17.4780 C.3   209  THR219      0.1373
   1642 OG1        14.2520   13.6690   17.8260 O.3   209  THR219     -0.3823
   1643 CG2        14.0820   15.9540   17.0670 C.3   209  THR219      0.0340
   1644 N          16.4580   16.3880   14.9390 N.am  210  LEU220     -0.2969
   1645 CA         17.1010   17.6250   14.5150 C.3   210  LEU220      0.1486
   1646 C          16.1390   18.7610   14.8470 C.2   210  LEU220      0.2406
   1647 O          14.9920   18.7720   14.3840 O.2   210  LEU220     -0.2733
   1648 CB         17.3670   17.6060   13.0010 C.3   210  LEU220      0.0290
   1649 CG         17.8270   18.9040   12.3260 C.3   210  LEU220      0.0021
   1650 CD1        19.1480   19.3830   12.9310 C.3   210  LEU220      0.0001
   1651 CD2        17.9560   18.6880   10.8140 C.3   210  LEU220      0.0001
   1652 N          16.6140   19.6830   15.6780 N.am  211  PHE221     -0.2967
   1653 CA         15.8590   20.8490   16.1220 C.3   211  PHE221      0.1530
   1654 C          16.2970   22.0770   15.3140 C.2   211  PHE221      0.2410
   1655 O          17.4480   22.5050   15.3900 O.2   211  PHE221     -0.2733
   1656 CB         16.0970   21.0510   17.6170 C.3   211  PHE221      0.0553
   1657 CG         15.4490   20.0000   18.4690 C.ar  211  PHE221     -0.0200
   1658 CD1        14.1080   20.1180   18.8380 C.ar  211  PHE221     -0.0042
   1659 CD2        16.1570   18.8710   18.8600 C.ar  211  PHE221     -0.0042
   1660 CE1        13.4750   19.1300   19.5790 C.ar  211  PHE221     -0.0003
   1661 CE2        15.5330   17.8630   19.6110 C.ar  211  PHE221     -0.0003
   1662 CZ         14.1870   17.9940   19.9690 C.ar  211  PHE221     -0.0000
   1663 N          15.3660   22.6260   14.5390 N.am  212  VAL222     -0.2970
   1664 CA         15.6410   23.7570   13.6630 C.3   212  VAL222      0.1485
   1665 C          15.0050   25.0870   14.0650 C.2   212  VAL222      0.2406
   1666 O          13.7770   25.2050   14.1260 O.2   212  VAL222     -0.2733
   1667 CB         15.2050   23.4410   12.1880 C.3   212  VAL222      0.0269
   1668 CG1        15.5790   24.5850   11.2610 C.3   212  VAL222      0.0022
   1669 CG2        15.8580   22.1500   11.6980 C.3   212  VAL222      0.0022
   1670 N          15.8870   26.0680   14.2740 N.am  213  GLU223     -0.2998
   1671 CA         15.6170   27.4710   14.6150 C.3   213  GLU223      0.1085
   1672 C          15.9230   27.9970   16.0050 C.2   213  GLU223      0.0682
   1673 O          16.5310   29.0860   16.0700 O.co2 213  GLU223     -0.5475
   1674 CB         14.2420   27.9490   14.1540 C.3   213  GLU223      0.0312
   1675 CG         14.2230   28.3190   12.7120 C.3   213  GLU223      0.0438
   1676 CD         13.1210   29.3100   12.3680 C.2   213  GLU223      0.0504
   1677 OE1        12.0610   29.3270   13.0470 O.co2 213  GLU223     -0.5492
   1678 OE2        13.3300   30.0720   11.3950 O.co2 213  GLU223     -0.5492
   1679 OXT        15.5360   27.3610   17.0080 O.co2 213  GLU223     -0.5475
   1680 HN1        26.3976   39.1814   42.9529 H       1  PRO11       0.2038
   1681 HN2        26.2885   37.5277   43.2203 H       1  PRO11       0.2038
   1682 HN         29.3084   39.1639   43.3061 H       2  MET12       0.1500
   1683 HN         30.3420   35.6527   41.2309 H       3  GLU13       0.1499
   1684 HN         32.0066   31.9316   43.3257 H       4  GLU14       0.1499
   1685 HN         35.2184   31.1505   40.5633 H       5  GLU15       0.1499
   1686 HN         35.5216   26.7629   40.6033 H       6  GLU16       0.1499
   1687 HN         39.6732   26.7667   38.6567 H       7  VAL17       0.1499
   1688 HN         40.0217   23.9465   35.3281 H       8  GLU18       0.1499
   1689 HN         44.2028   23.9807   34.8278 H       9  THR19       0.1499
   1690 HG1        42.9328   25.7092   32.5916 H       9  THR19       0.2104
   1691 HN         44.1269   21.8393   30.9327 H      10  PHE20       0.1499
   1692 HN         47.8080   19.2898   30.6618 H      11  ALA21       0.1499
   1693 HN         47.5752   19.4196   26.1970 H      12  PHE22       0.1499
   1694 HN         47.4429   14.8014   25.8361 H      13  GLN23       0.1499
   1695 HE21       48.8165   11.8169   23.4816 H      13  GLN23       0.1449
   1696 HE22       49.9557   11.0506   22.4399 H      13  GLN23       0.1449
   1697 HN         51.9257   14.3581   24.9760 H      14  ALA24       0.1499
   1698 HN         51.5265   12.5239   22.1182 H      15  GLU25       0.1499
   1699 HN         48.9487   13.2509   21.7946 H      16  ILE26       0.1499
   1700 HN         48.8184   15.6235   21.3760 H      17  ALA27       0.1499
   1701 HN         50.0976   15.9028   19.1020 H      18  GLN28       0.1499
   1702 HE21       54.2429   15.3893   19.6159 H      18  GLN28       0.1449
   1703 HE22       54.8640   13.8405   19.1854 H      18  GLN28       0.1449
   1704 HN         48.4076   14.7438   17.4574 H      19  LEU29       0.1499
   1705 HN         46.2497   16.3900   17.4909 H      20  MET30       0.1499
   1706 HN         47.3316   18.5961   16.2112 H      21  SER31       0.1499
   1707 HG         48.0728   21.0491   16.6206 H      21  SER31       0.2105
   1708 HN         47.6276   17.6205   13.8025 H      22  LEU32       0.1499
   1709 HN         45.2053   17.1837   12.9104 H      23  ILE33       0.1499
   1710 HN         44.1027   19.6515   12.8916 H      24  ILE34       0.1499
   1711 HN         45.6909   20.9954   11.1499 H      25  ASN35       0.1499
   1712 HD21       48.5639   22.1681   12.3253 H      25  ASN35       0.1449
   1713 HD22       48.0354   23.5217   13.2518 H      25  ASN35       0.1449
   1714 HN         45.1030   20.0657    8.7436 H      26  THR36       0.1499
   1715 HG1        47.5987   17.4471    7.9125 H      26  THR36       0.2104
   1716 HN         45.2674   19.9671    4.1913 H      27  PHE37       0.1499
   1717 HN         40.7990   19.0464    4.2357 H      28  TYR38       0.1499
   1718 HH         45.6921   14.7499    8.0983 H      28  TYR38       0.2922
   1719 HN         39.6076   15.6184    1.9669 H      29  SER39       0.1499
   1720 HG         37.7094   14.1247    0.1407 H      29  SER39       0.2105
   1721 HN         37.5130   14.9058    3.1569 H      30  ASN40       0.1499
   1722 HD21       35.5592   10.5070    3.9017 H      30  ASN40       0.1449
   1723 HD22       33.8581   10.2385    3.8369 H      30  ASN40       0.1449
   1724 HN         35.2413   16.7594    4.4200 H      31  LYS41       0.1499
   1725 HZ1        37.9794   22.0935    5.6084 H      31  LYS41       0.2005
   1726 HZ2        39.4070   22.0104    6.4938 H      31  LYS41       0.2005
   1727 HZ3        39.4067   21.6144    4.8589 H      31  LYS41       0.2005
   1728 HN         32.8287   16.0247    5.4674 H      32  GLU42       0.1499
   1729 HN         33.0315   13.7244    7.0821 H      33  ILE43       0.1499
   1730 HN         32.9565   14.6241    9.8355 H      34  PHE44       0.1499
   1731 HN         30.4917   14.5058   11.0692 H      35  LEU45       0.1499
   1732 HN         29.6954   11.9350   11.0504 H      36  ARG46       0.1499
   1733 HE         32.1184    7.6451   11.2029 H      36  ARG46       0.2586
   1734 HH11       31.6963    7.1450    7.7617 H      36  ARG46       0.2545
   1735 HH12       33.3639    7.3932    7.4047 H      36  ARG46       0.2545
   1736 HH21       34.2816    8.0397   10.7019 H      36  ARG46       0.2545
   1737 HH22       34.8314    7.9016    9.0745 H      36  ARG46       0.2545
   1738 HN         31.4638   10.9349   12.8871 H      37  GLU47       0.1499
   1739 HN         30.8542   12.1446   15.2636 H      38  LEU48       0.1499
   1740 HN         28.2711   11.2365   15.6318 H      39  ILE49       0.1499
   1741 HN         28.7394    8.5968   15.9293 H      40  SER50       0.1499
   1742 HG         29.4699    5.1176   14.6861 H      40  SER50       0.2105
   1743 HN         29.9440    8.6112   18.2629 H      41  ASN51       0.1499
   1744 HD21       32.7770   11.1442   20.4019 H      41  ASN51       0.1449
   1745 HD22       34.0415   10.2915   19.5994 H      41  ASN51       0.1449
   1746 HN         27.9899    9.4185   19.9689 H      42  SER52       0.1499
   1747 HG         25.5265   12.0190   21.0464 H      42  SER52       0.2105
   1748 HN         26.3539    7.2671   19.6999 H      43  SER53       0.1499
   1749 HG         23.7180    4.0235   18.9525 H      43  SER53       0.2105
   1750 HN         27.8130    5.3717   20.9485 H      44  ASP54       0.1499
   1751 HN         27.7272    6.2163   23.4685 H      45  ALA55       0.1499
   1752 HN         25.1786    5.7715   24.0332 H      46  LEU56       0.1499
   1753 HN         24.8401    3.2173   24.0407 H      47  ASP57       0.1499
   1754 HN         26.1768    2.5547   26.3330 H      48  LYS58       0.1499
   1755 HZ1        33.0634    2.3170   26.2187 H      48  LYS58       0.2005
   1756 HZ2        31.9255    3.4784   25.7885 H      48  LYS58       0.2005
   1757 HZ3        32.5833    3.4781   27.3367 H      48  LYS58       0.2005
   1758 HN         24.6131    3.7243   28.5278 H      49  ILE59       0.1499
   1759 HN         22.5709    2.2901   28.0812 H      50  ARG60       0.1499
   1760 HE         20.8035   -0.0099   23.9915 H      50  ARG60       0.2586
   1761 HH11       19.3434   -2.9302   25.2645 H      50  ARG60       0.2545
   1762 HH12       20.3544   -3.9737   24.3377 H      50  ARG60       0.2545
   1763 HH21       22.0814   -1.3957   22.7547 H      50  ARG60       0.2545
   1764 HH22       21.9090   -3.1032   22.9123 H      50  ARG60       0.2545
   1765 HN         23.1193   -0.5121   28.4962 H      51  TYR61       0.1499
   1766 HH         22.2688   -6.1360   24.3176 H      51  TYR61       0.2922
   1767 HN         23.7457   -0.1502   31.1326 H      52  GLU62       0.1499
   1768 HN         21.4642    0.3034   32.3429 H      53  THR63       0.1499
   1769 HG1        17.7665    0.4056   31.6747 H      53  THR63       0.2104
   1770 HN         20.2944   -2.0904   32.4551 H      54  LEU64       0.1499
   1771 HN         21.1858   -3.2578   34.5263 H      55  THR65       0.1499
   1772 HG1        22.1488   -5.8103   34.6675 H      55  THR65       0.2104
   1773 HN         20.5542   -1.9473   36.2370 H      56  ASP66       0.1499
   1774 HN         17.7897    1.3505   39.5686 H      58  SER68       0.1499
   1775 HG         19.3750    2.0000   41.2019 H      58  SER68       0.2105
   1776 HN         19.3312    2.7512   37.8293 H      59  LYS69       0.1499
   1777 HZ1        24.0079    2.6904   38.9815 H      59  LYS69       0.2005
   1778 HZ2        25.3915    1.7461   39.1325 H      59  LYS69       0.2005
   1779 HZ3        25.3912    3.0805   38.1082 H      59  LYS69       0.2005
   1780 HN         17.8747    4.3560   36.4076 H      60  LEU70       0.1499
   1781 HN         17.6701    6.6155   37.4675 H      61  ASP71       0.1499
   1782 HN         18.3928    8.8550   36.7147 H      62  SER72       0.1499
   1783 HG         19.3734    9.0428   35.1379 H      62  SER72       0.2105
   1784 HN         16.5896    9.3139   34.7390 H      63  GLY73       0.1499
   1785 HN         13.9857    9.1108   31.9864 H      64  LYS74       0.1499
   1786 HZ1         9.9449    3.9704   34.7766 H      64  LYS74       0.2005
   1787 HZ2         9.5384    5.3073   35.7126 H      64  LYS74       0.2005
   1788 HZ3         9.2168    5.3072   34.0615 H      64  LYS74       0.2005
   1789 HN         14.2274    9.2120   29.4496 H      65  GLU75       0.1499
   1790 HN         15.4950    7.0092   25.6730 H      66  LEU76       0.1499
   1791 HN         18.5796    9.4488   24.4258 H      67  HIS77       0.1499
   1792 HD1        18.0895   12.4673   23.0018 H      67  HIS77       0.4551
   1793 HN         18.5232   10.6857   20.1859 H      68  ILE78       0.1499
   1794 HN         20.7475   14.4224   20.8109 H      69  ASN79       0.1499
   1795 HD21       17.1233   14.7224   19.7079 H      69  ASN79       0.1449
   1796 HD22       16.1159   14.3765   21.0627 H      69  ASN79       0.1449
   1797 HN         19.2579   16.6794   17.3515 H      70  LEU80       0.1499
   1798 HN         22.2916   19.8534   17.5928 H      71  ILE81       0.1499
   1799 HN         23.7471   25.9523   15.3707 H      73  ASN83       0.1499
   1800 HD21       22.2760   28.3551   19.7668 H      73  ASN83       0.1449
   1801 HD22       21.9526   30.0436   19.6462 H      73  ASN83       0.1449
   1802 HN         21.5066   28.8436   13.9892 H      74  LYS84       0.1499
   1803 HZ1        18.9878   26.8356    8.1221 H      74  LYS84       0.2005
   1804 HZ2        18.4084   28.2880    8.7415 H      74  LYS84       0.2005
   1805 HZ3        19.7071   28.2878    7.6724 H      74  LYS84       0.2005
   1806 HN         22.2772   31.0953   15.2838 H      75  GLN85       0.1499
   1807 HE21       20.0441   33.0179   13.7313 H      75  GLN85       0.1449
   1808 HE22       19.1175   31.6625   14.2554 H      75  GLN85       0.1449
   1809 HN         24.3115   31.3404   17.1130 H      76  ASP86       0.1499
   1810 HN         25.8229   30.5729   15.2974 H      77  ARG87       0.1499
   1811 HE         30.1503   31.7898   11.8203 H      77  ARG87       0.2586
   1812 HH11       33.1035   30.2233   12.8724 H      77  ARG87       0.2545
   1813 HH12       34.0943   31.5919   12.5330 H      77  ARG87       0.2545
   1814 HH21       31.4823   33.5595   11.3070 H      77  ARG87       0.2545
   1815 HH22       33.1714   33.4905   11.6419 H      77  ARG87       0.2545
   1816 HN         26.2024   27.9502   16.2783 H      78  THR88       0.1499
   1817 HG1        25.3617   26.1710   18.8905 H      78  THR88       0.2104
   1818 HN         27.9999   23.8737   16.7086 H      79  LEU89       0.1499
   1819 HN         24.5214   21.9621   17.7738 H      80  THR90       0.1499
   1820 HG1        24.5603   23.5556   20.7152 H      80  THR90       0.2104
   1821 HN         26.4386   18.6270   19.9230 H      81  ILE91       0.1499
   1822 HN         22.9584   16.2669   20.6039 H      82  VAL92       0.1499
   1823 HN         23.9148   14.1845   24.4577 H      83  ASP93       0.1499
   1824 HN         21.1858   10.7456   25.1319 H      84  THR94       0.1499
   1825 HG1        18.0995   10.0457   26.4176 H      84  THR94       0.2104
   1826 HN         23.4605   10.2837   26.5684 H      85  GLY95       0.1499
   1827 HN         25.6548    6.9262   28.3395 H      86  ILE96       0.1499
   1828 HN         27.1798    9.1844   29.1173 H      87  GLY97       0.1499
   1829 HN         29.6968   12.1304   31.5223 H      88  MET98       0.1499
   1830 HN         32.8551   10.3116   33.9815 H      89  THR99       0.1499
   1831 HG1        34.2115    9.1515   36.1000 H      89  THR99       0.2104
   1832 HN         33.9070   13.5742   37.0233 H      90  LYS100      0.1499
   1833 HZ1        38.8881   17.5616   40.4510 H      90  LYS100      0.2005
   1834 HZ2        39.5558   18.9560   39.7886 H      90  LYS100      0.2005
   1835 HZ3        37.9576   18.9558   40.3134 H      90  LYS100      0.2005
   1836 HN         36.3185   12.3903   37.0941 H      91  ALA101      0.1499
   1837 HN         36.0502   10.8930   34.8046 H      92  ASP102      0.1499
   1838 HN         36.0710   12.7610   32.7628 H      93  LEU103      0.1499
   1839 HN         38.6580   14.0935   33.0643 H      94  ILE104      0.1499
   1840 HN         40.3103   11.8760   32.6480 H      95  ASN105      0.1499
   1841 HD21       40.3183    9.3391   34.6595 H      95  ASN105      0.1449
   1842 HD22       41.5344    9.7510   35.8091 H      95  ASN105      0.1449
   1843 HN         39.6625   10.5484   30.4054 H      96  ASN106      0.1499
   1844 HD21       38.4356    8.3180   30.8361 H      96  ASN106      0.1449
   1845 HD22       38.9790    6.6832   30.7865 H      96  ASN106      0.1449
   1846 HN         39.9601   12.4618   28.7626 H      97  LEU107      0.1499
   1847 HN         42.2165   12.5956   26.7172 H      98  GLY108      0.1499
   1848 HN         43.7573   13.8020   28.8345 H      99  THR109      0.1499
   1849 HG1        44.7477   15.5747   31.1510 H      99  THR109      0.2104
   1850 HN         44.8855   11.2052   28.6635 H     100  ILE110      0.1499
   1851 HN         48.5248    8.7518   27.5013 H     101  ALA111      0.1499
   1852 HN         47.2875    8.0590   23.0805 H     102  LYS112      0.1499
   1853 HZ1        39.9747    6.4530   23.3760 H     102  LYS112      0.2005
   1854 HZ2        41.3017    5.4197   23.3730 H     102  LYS112      0.2005
   1855 HZ3        41.3016    6.7860   24.3542 H     102  LYS112      0.2005
   1856 HN         45.9608    3.8678   22.6921 H     103  SER113      0.1499
   1857 HG         45.7810    0.6576   21.7160 H     103  SER113      0.2105
   1858 HN         45.4687    4.3258   19.8603 H     104  GLY114      0.1499
   1859 HN         46.7731    6.3183   19.0568 H     105  THR115      0.1499
   1860 HG1        46.4038    7.7254   20.0806 H     105  THR115      0.2104
   1861 HN         49.4691    6.8168   17.7564 H     106  LYS116      0.1499
   1862 HZ1        55.1356    5.6647   17.4503 H     106  LYS116      0.2005
   1863 HZ2        54.5382    7.0914   16.7898 H     106  LYS116      0.2005
   1864 HZ3        56.0142    7.0912   17.5966 H     106  LYS116      0.2005
   1865 HN         49.4271    5.0148   15.6397 H     107  ALA117      0.1499
   1866 HN         47.2353    6.1362   14.2069 H     108  PHE118      0.1499
   1867 HN         48.2079    8.5752   13.3854 H     109  MET119      0.1499
   1868 HN         50.1383    7.7111   11.7004 H     110  GLU120      0.1499
   1869 HN         48.7167    6.5279    9.7894 H     111  ALA121      0.1499
   1870 HN         47.3631    8.8058    8.8073 H     112  LEU122      0.1499
   1871 HN         49.5596   10.1092    7.7877 H     113  GLN123      0.1499
   1872 HE21       50.5100   13.2923    6.9788 H     113  GLN123      0.1449
   1873 HE22       51.2334   14.7947    7.4145 H     113  GLN123      0.1449
   1874 HN         49.7564    8.7598    5.6492 H     114  ALA124      0.1499
   1875 HN         48.2557    9.6098    4.1098 H     115  GLY125      0.1499
   1876 HN         46.4157    8.4465    4.4770 H     116  ALA126      0.1499
   1877 HN         41.9910    7.3438    3.7052 H     117  ASP127      0.1499
   1878 HN         40.1885   11.3725    5.2389 H     118  ILE128      0.1499
   1879 HN         38.0770    9.7893    6.0155 H     119  SER129      0.1499
   1880 HG         34.8566    6.6942    6.3593 H     119  SER129      0.2105
   1881 HN         39.1430    7.6537    7.3907 H     120  MET130      0.1499
   1882 HN         39.0934    8.2458   10.0494 H     121  ILE131      0.1499
   1883 HN         37.1644    6.9143   12.2221 H     122  GLY132      0.1499
   1884 HN         38.1764    4.3215   12.3922 H     123  GLN133      0.1499
   1885 HE21       38.9329   -0.5016   10.7716 H     123  GLN133      0.1449
   1886 HE22       38.7789   -0.6355    9.0603 H     123  GLN133      0.1449
   1887 HN         40.1861    4.6410   14.0912 H     124  PHE134      0.1499
   1888 HN         39.5265    4.4957   16.3516 H     125  GLY135      0.1499
   1889 HN         40.2700    7.0528   16.9284 H     126  VAL136      0.1499
   1890 HN         38.2313    8.1437   17.3090 H     127  GLY137      0.1499
   1891 HN         37.2170   10.5598   18.7265 H     128  PHE138      0.1499
   1892 HN         38.8343   12.7121   18.1400 H     129  TYR139      0.1499
   1893 HH         41.7821   14.5777   23.7259 H     129  TYR139      0.2922
   1894 HN         37.7510   13.4816   15.6686 H     130  SER140      0.1499
   1895 HG         35.4345   12.4073   13.9058 H     130  SER140      0.2105
   1896 HN         36.4943   15.7178   16.0674 H     131  ALA141      0.1499
   1897 HN         37.9422   17.8348   15.5418 H     132  TYR142      0.1499
   1898 HH         38.6964   21.7425   21.3233 H     132  TYR142      0.2922
   1899 HN         37.3101   18.4475   12.8829 H     133  LEU143      0.1499
   1900 HN         35.8654   20.1240   12.3165 H     134  VAL144      0.1499
   1901 HN         35.8548   21.6405   13.6887 H     135  ALA145      0.1499
   1902 HN         35.8248   25.8072   15.4063 H     136  GLU146      0.1499
   1903 HN         35.9601   25.4520   17.4992 H     137  LYS147      0.1499
   1904 HZ1        33.9138   30.1206   22.8340 H     137  LYS147      0.2005
   1905 HZ2        35.3700   29.8527   23.6317 H     137  LYS147      0.2005
   1906 HZ3        35.3698   30.4471   22.0581 H     137  LYS147      0.2005
   1907 HN         36.7269   23.3878   21.1663 H     138  VAL148      0.1499
   1908 HN         32.7048   22.4335   22.3723 H     139  THR149      0.1499
   1909 HG1        32.1230   25.4424   24.2601 H     139  THR149      0.2104
   1910 HN         33.5795   20.5044   26.1555 H     140  VAL150      0.1499
   1911 HN         29.5813   19.2684   26.6139 H     141  ILE151      0.1499
   1912 HN         29.5565   17.9877   30.9521 H     142  THR152      0.1499
   1913 HG1        28.5024   13.7342   30.1443 H     142  THR152      0.2104
   1914 HN         27.0212   14.3945   31.3721 H     143  LYS153      0.1499
   1915 HZ1        23.7657   13.2538   37.9602 H     143  LYS153      0.2005
   1916 HZ2        25.2222   13.0482   37.1446 H     143  LYS153      0.2005
   1917 HZ3        25.2219   13.4322   38.7824 H     143  LYS153      0.2005
   1918 HN         27.9227   13.0697   35.1456 H     144  HIS154      0.1499
   1919 HD1        29.5488    8.4276   33.2830 H     144  HIS154      0.4551
   1920 HN         25.8406    9.1452   35.7525 H     145  ASN155      0.1499
   1921 HD21       23.6278    6.3022   36.3068 H     145  ASN155      0.1449
   1922 HD22       22.2259    6.9909   35.5784 H     145  ASN155      0.1449
   1923 HN         27.6349    9.1118   37.9585 H     146  ASP156      0.1499
   1924 HN         27.9737   11.6946   38.7653 H     147  ASP157      0.1499
   1925 HN         30.0967   15.4252   39.6039 H     148  GLU158      0.1499
   1926 HN         27.4123   18.5123   37.7198 H     149  GLN159      0.1499
   1927 HE21       26.0320   21.2213   32.3382 H     149  GLN159      0.1449
   1928 HE22       24.3120   21.1174   32.3718 H     149  GLN159      0.1449
   1929 HN         29.8143   17.8806   33.9128 H     150  TYR160      0.1499
   1930 HH         34.6865   18.7318   40.1556 H     150  TYR160      0.2922
   1931 HN         32.8357   21.1434   33.1947 H     151  ALA161      0.1499
   1932 HN         33.5556   20.1837   29.1743 H     152  TRP162      0.1499
   1933 HN         37.6101   21.7170   28.0393 H     153  GLU163      0.1499
   1934 HN         37.5570   23.1649   23.9686 H     154  SER164      0.1499
   1935 HG         42.1144   21.3175   23.0948 H     154  SER164      0.2105
   1936 HN         41.0689   25.2223   23.0098 H     155  SER165      0.1499
   1937 HG         38.9312   26.8326   22.0756 H     155  SER165      0.2105
   1938 HN         41.5545   23.3658   21.5281 H     156  ALA166      0.1499
   1939 HN         45.7082   23.6438   19.4375 H     157  GLY167      0.1499
   1940 HN         46.5322   22.3553   21.7334 H     158  GLY168      0.1499
   1941 HN         45.9947   23.3001   24.2903 H     159  SER169      0.1499
   1942 HG         47.8764   23.1984   27.3632 H     159  SER169      0.2105
   1943 HN         44.2357   21.8611   28.1306 H     160  PHE170      0.1499
   1944 HN         40.0142   22.8339   28.4952 H     161  THR171      0.1499
   1945 HG1        38.3964   24.1225   29.5804 H     161  THR171      0.2104
   1946 HN         39.6011   22.5021   32.9509 H     162  VAL172      0.1499
   1947 HN         35.4516   22.0547   33.5205 H     163  ARG173      0.1499
   1948 HE         36.1461   25.7139   31.9968 H     163  ARG173      0.2586
   1949 HH11       35.3678   28.8458   33.3806 H     163  ARG173      0.2545
   1950 HH12       36.7100   29.6336   32.6405 H     163  ARG173      0.2545
   1951 HH21       37.9207   26.7595   31.0769 H     163  ARG173      0.2545
   1952 HH22       38.1607   28.4470   31.3315 H     163  ARG173      0.2545
   1953 HN         34.0351   23.3631   37.4158 H     164  THR174      0.1499
   1954 HG1        31.3824   24.6416   39.0293 H     164  THR174      0.2104
   1955 HN         30.1217   21.8076   35.5731 H     165  ASP175      0.1499
   1956 HN         28.7522   25.9924   34.4273 H     166  THR176      0.1499
   1957 HG1        27.6758   28.8116   34.7483 H     166  THR176      0.2104
   1958 HN         26.7280   25.4004   33.4799 H     167  GLY177      0.1499
   1959 HN         23.0474   25.7156   31.1423 H     168  GLU178      0.1499
   1960 HN         22.5939   19.1402   33.6991 H     170  MET180      0.1499
   1961 HN         19.5488   16.2762   32.1157 H     171  GLY181      0.1499
   1962 HN         20.9059   13.9573   31.8051 H     172  ARG182      0.1499
   1963 HE         21.9508    8.6094   30.6137 H     172  ARG182      0.2586
   1964 HH11       20.1091    8.6291   33.5991 H     172  ARG182      0.2545
   1965 HH12       18.5952    8.4296   32.8001 H     172  ARG182      0.2545
   1966 HH21       19.9773    8.3352   29.5852 H     172  ARG182      0.2545
   1967 HH22       18.5212    8.2616   30.5042 H     172  ARG182      0.2545
   1968 HN         24.7818   12.5842   31.3422 H     173  GLY183      0.1499
   1969 HN         25.1242   13.2749   26.9387 H     174  THR184      0.1499
   1970 HG1        27.7895   12.3481   28.2193 H     174  THR184      0.2104
   1971 HN         27.6487   16.7488   26.6490 H     175  LYS185      0.1499
   1972 HZ1        23.0272   21.5229   27.9586 H     175  LYS185      0.2005
   1973 HZ2        24.2257   22.6741   28.2176 H     175  LYS185      0.2005
   1974 HZ3        23.3567   22.6738   26.7773 H     175  LYS185      0.2005
   1975 HN         27.4128   17.3116   22.6139 H     176  VAL186      0.1499
   1976 HN         30.1112   20.6866   22.6627 H     177  ILE187      0.1499
   1977 HN         29.1230   22.1350   18.7218 H     178  LEU188      0.1499
   1978 HN         32.8315   24.4635   18.4022 H     179  HIS189      0.1499
   1979 HD1        33.0378   25.1232   20.4461 H     179  HIS189      0.4551
   1980 HN         30.9254   26.3702   15.2806 H     180  LEU190      0.1499
   1981 HN         34.2398   25.8245   12.1308 H     181  LYS191      0.1499
   1982 HZ1        39.1626   22.5971   10.7709 H     181  LYS191      0.2005
   1983 HZ2        40.3162   23.8141   10.6408 H     181  LYS191      0.2005
   1984 HZ3        40.3159   22.7946   11.9789 H     181  LYS191      0.2005
   1985 HN         35.3165   30.0524   10.6342 H     182  GLU192      0.1499
   1986 HN         35.1176   28.7342    7.8028 H     183  ASP193      0.1499
   1987 HN         33.0392   27.0913    8.1758 H     184  GLN194      0.1499
   1988 HE21       33.2680   21.9860    7.5651 H     184  GLN194      0.1449
   1989 HE22       33.9468   21.7183    6.0039 H     184  GLN194      0.1449
   1990 HN         30.6542   27.1297    7.1679 H     185  THR195      0.1499
   1991 HG1        27.5462   28.7411    6.3598 H     185  THR195      0.2104
   1992 HN         29.0334   25.1827    6.1480 H     186  GLU196      0.1499
   1993 HN         28.1011   23.4646    7.9664 H     187  TYR197      0.1499
   1994 HH         30.8974   18.2555    5.0975 H     187  TYR197      0.2922
   1995 HN         25.6405   24.3315    8.7518 H     188  LEU198      0.1499
   1996 HN         23.9114   23.4777    7.9988 H     189  GLU199      0.1499
   1997 HN         19.4133   23.4691    7.7284 H     190  GLU200      0.1499
   1998 HN         19.1637   21.7744    5.3033 H     191  ARG201      0.1499
   1999 HE         18.7036   22.0602    0.2015 H     191  ARG201      0.2586
   2000 HH11       17.1944   18.9022    0.0685 H     191  ARG201      0.2545
   2001 HH12       15.6556   19.5284   -0.3900 H     191  ARG201      0.2545
   2002 HH21       16.6942   22.8629   -0.4150 H     191  ARG201      0.2545
   2003 HH22       15.3710   21.7876   -0.6657 H     191  ARG201      0.2545
   2004 HN         21.6312   20.7767    4.9377 H     192  ARG202      0.1499
   2005 HE         28.0130   19.6747    4.0052 H     192  ARG202      0.2586
   2006 HH11       26.2322   16.9997    2.6229 H     192  ARG202      0.2545
   2007 HH12       27.6515   16.0905    2.2635 H     192  ARG202      0.2545
   2008 HH21       29.8545   18.5109    3.4985 H     192  ARG202      0.2545
   2009 HH22       29.7252   16.9567    2.7650 H     192  ARG202      0.2545
   2010 HN         22.1759   19.4604    7.2302 H     193  ILE203      0.1499
   2011 HN         20.3925   17.4916    7.2372 H     194  LYS204      0.1499
   2012 HZ1        14.3859   16.6190    5.7392 H     194  LYS204      0.2005
   2013 HZ2        14.0458   18.0747    6.5099 H     194  LYS204      0.2005
   2014 HZ3        14.6350   18.0745    4.9343 H     194  LYS204      0.2005
   2015 HN         21.2454   16.1705    5.1340 H     195  GLU205      0.1499
   2016 HN         23.7929   15.0611    5.8547 H     196  ILE206      0.1499
   2017 HN         22.9500   13.3427    7.7443 H     197  VAL207      0.1499
   2018 HN         21.5592   11.5117    6.6936 H     198  LYS208      0.1499
   2019 HZ1        15.9054    6.6399    4.4025 H     198  LYS208      0.2005
   2020 HZ2        17.0990    5.4730    4.1961 H     198  LYS208      0.2005
   2021 HZ3        17.0989    6.4424    5.5708 H     198  LYS208      0.2005
   2022 HN         23.3176   10.3826    5.1180 H     199  LYS209      0.1499
   2023 HZ1        24.4691   10.1099    0.6948 H     199  LYS209      0.2005
   2024 HZ2        25.5380   11.0253    1.6158 H     199  LYS209      0.2005
   2025 HZ3        25.5380   11.1660   -0.0605 H     199  LYS209      0.2005
   2026 HN         25.3420    9.3668    6.7234 H     200  HIS210      0.1499
   2027 HD1        27.9011   11.2549    6.7086 H     200  HIS210      0.4551
   2028 HN         24.4242    8.3821    8.6772 H     201  SER211      0.1499
   2029 HG         26.4483    8.4244   11.4483 H     201  SER211      0.2105
   2030 HN         23.5388    5.6377    8.8061 H     202  GLN212      0.1499
   2031 HE21       18.9943    5.8917    5.2741 H     202  GLN212      0.1449
   2032 HE22       19.1289    4.6218    4.1168 H     202  GLN212      0.1449
   2033 HN         23.0801    3.4991   10.3440 H     203  PHE213      0.1499
   2034 HN         21.3830    4.4531   12.8460 H     204  ILE214      0.1499
   2035 HN         21.9689    2.7664   17.0377 H     205  GLY215      0.1499
   2036 HN         19.6821    4.6336   17.4738 H     206  TYR216      0.1499
   2037 HH         21.0577    1.1772   24.0493 H     206  TYR216      0.2922
   2038 HN         16.6075    9.4431   15.9516 H     208  ILE218      0.1499
   2039 HN         17.5501   13.4966   17.4081 H     209  THR219      0.1499
   2040 HG1        13.2870   13.8806   17.7622 H     209  THR219      0.2104
   2041 HN         15.7210   16.0244   14.3781 H     210  LEU220      0.1499
   2042 HN         17.5422   19.5708   16.0183 H     211  PHE221      0.1499
   2043 HN         14.4452   22.2493   14.5583 H     212  VAL222      0.1499
   2044 HN         16.8460   25.8173   14.1880 H     213  GLU223      0.1498
@<TRIPOS>BOND
     1     1     2    1
     2     1     7    1
     3     2     3    1
     4     2     5    1
     5     3     4    2
     6     3     8   am
     7     5     6    1
     8     6     7    1
     9     8     9    1
    10     9    10    1
    11     9    12    1
    12    10    11    2
    13    10    16   am
    14    12    13    1
    15    13    14    1
    16    14    15    1
    17    16    17    1
    18    17    18    1
    19    17    20    1
    20    18    19    2
    21    18    25   am
    22    20    21    1
    23    21    22    1
    24    22    23    2
    25    22    24    1
    26    25    26    1
    27    26    27    1
    28    26    29    1
    29    27    28    2
    30    27    34   am
    31    29    30    1
    32    30    31    1
    33    31    32    2
    34    31    33    1
    35    34    35    1
    36    35    36    1
    37    35    38    1
    38    36    37    2
    39    36    43   am
    40    38    39    1
    41    39    40    1
    42    40    41    2
    43    40    42    1
    44    43    44    1
    45    44    45    1
    46    44    47    1
    47    45    46    2
    48    45    52   am
    49    47    48    1
    50    48    49    1
    51    49    50    2
    52    49    51    1
    53    52    53    1
    54    53    54    1
    55    53    56    1
    56    54    55    2
    57    54    59   am
    58    56    57    1
    59    56    58    1
    60    59    60    1
    61    60    61    1
    62    60    63    1
    63    61    62    2
    64    61    68   am
    65    63    64    1
    66    64    65    1
    67    65    66    2
    68    65    67    1
    69    68    69    1
    70    69    70    1
    71    69    72    1
    72    70    71    2
    73    70    75   am
    74    72    74    1
    75    72    73    1
    76    75    76    1
    77    76    77    1
    78    76    79    1
    79    77    78    2
    80    77    86   am
    81    79    80    1
    82    80    81   ar
    83    80    82   ar
    84    81    83   ar
    85    82    84   ar
    86    83    85   ar
    87    84    85   ar
    88    86    87    1
    89    87    88    1
    90    87    90    1
    91    88    89    2
    92    88    91   am
    93    91    92    1
    94    92    93    1
    95    92    95    1
    96    93    94    2
    97    93   102   am
    98    95    96    1
    99    96    97   ar
   100    96    98   ar
   101    97    99   ar
   102    98   100   ar
   103    99   101   ar
   104   100   101   ar
   105   102   103    1
   106   103   104    1
   107   103   106    1
   108   104   105    2
   109   104   111   am
   110   106   107    1
   111   107   108    1
   112   108   109    2
   113   108   110   am
   114   111   112    1
   115   112   113    1
   116   112   115    1
   117   113   114    2
   118   113   116   am
   119   116   117    1
   120   117   118    1
   121   117   120    1
   122   118   119    2
   123   118   125   am
   124   120   121    1
   125   121   122    1
   126   122   123    2
   127   122   124    1
   128   125   126    1
   129   126   127    1
   130   126   129    1
   131   127   128    2
   132   127   133   am
   133   129   131    1
   134   129   130    1
   135   130   132    1
   136   133   134    1
   137   134   135    1
   138   134   137    1
   139   135   136    2
   140   135   138   am
   141   138   139    1
   142   139   140    1
   143   139   142    1
   144   140   141    2
   145   140   147   am
   146   142   143    1
   147   143   144    1
   148   144   145    2
   149   144   146   am
   150   147   148    1
   151   148   149    1
   152   148   151    1
   153   149   150    2
   154   149   155   am
   155   151   152    1
   156   152   153    1
   157   152   154    1
   158   155   156    1
   159   156   157    1
   160   156   159    1
   161   157   158    2
   162   157   163   am
   163   159   160    1
   164   160   161    1
   165   161   162    1
   166   163   164    1
   167   164   165    1
   168   164   167    1
   169   165   166    2
   170   165   169   am
   171   167   168    1
   172   169   170    1
   173   170   171    1
   174   170   173    1
   175   171   172    2
   176   171   177   am
   177   173   174    1
   178   174   175    1
   179   174   176    1
   180   177   178    1
   181   178   179    1
   182   178   181    1
   183   179   180    2
   184   179   185   am
   185   181   183    1
   186   181   182    1
   187   182   184    1
   188   185   186    1
   189   186   187    1
   190   186   189    1
   191   187   188    2
   192   187   193   am
   193   189   191    1
   194   189   190    1
   195   190   192    1
   196   193   194    1
   197   194   195    1
   198   194   197    1
   199   195   196    2
   200   195   201   am
   201   197   198    1
   202   198   199    2
   203   198   200   am
   204   201   202    1
   205   202   203    1
   206   202   205    1
   207   203   204    2
   208   203   208   am
   209   205   207    1
   210   205   206    1
   211   208   209    1
   212   209   210    1
   213   209   212    1
   214   210   211    2
   215   210   219   am
   216   212   213    1
   217   213   214   ar
   218   213   215   ar
   219   214   216   ar
   220   215   217   ar
   221   216   218   ar
   222   217   218   ar
   223   219   220    1
   224   220   221    1
   225   220   223    1
   226   221   222    2
   227   221   231   am
   228   223   224    1
   229   224   225   ar
   230   224   226   ar
   231   225   227   ar
   232   226   228   ar
   233   227   229   ar
   234   228   229   ar
   235   229   230    1
   236   231   232    1
   237   232   233    1
   238   232   235    1
   239   233   234    2
   240   233   237   am
   241   235   236    1
   242   237   238    1
   243   238   239    1
   244   238   241    1
   245   239   240    2
   246   239   245   am
   247   241   242    1
   248   242   243    2
   249   242   244   am
   250   245   246    1
   251   246   247    1
   252   246   249    1
   253   247   248    2
   254   247   254   am
   255   249   250    1
   256   250   251    1
   257   251   252    1
   258   252   253    1
   259   254   255    1
   260   255   256    1
   261   255   258    1
   262   256   257    2
   263   256   263   am
   264   258   259    1
   265   259   260    1
   266   260   261    2
   267   260   262    1
   268   263   264    1
   269   264   265    1
   270   264   267    1
   271   265   266    2
   272   265   271   am
   273   267   269    1
   274   267   268    1
   275   268   270    1
   276   271   272    1
   277   272   273    1
   278   272   275    1
   279   273   274    2
   280   273   282   am
   281   275   276    1
   282   276   277   ar
   283   276   278   ar
   284   277   279   ar
   285   278   280   ar
   286   279   281   ar
   287   280   281   ar
   288   282   283    1
   289   283   284    1
   290   283   286    1
   291   284   285    2
   292   284   290   am
   293   286   287    1
   294   287   288    1
   295   287   289    1
   296   290   291    1
   297   291   292    1
   298   291   294    1
   299   292   293    2
   300   292   301   am
   301   294   295    1
   302   295   296    1
   303   296   297    1
   304   297   298    2
   305   298   299    1
   306   298   300    1
   307   301   302    1
   308   302   303    1
   309   302   305    1
   310   303   304    2
   311   303   310   am
   312   305   306    1
   313   306   307    1
   314   307   308    2
   315   307   309    1
   316   310   311    1
   317   311   312    1
   318   311   314    1
   319   312   313    2
   320   312   318   am
   321   314   315    1
   322   315   316    1
   323   315   317    1
   324   318   319    1
   325   319   320    1
   326   319   322    1
   327   320   321    2
   328   320   326   am
   329   322   324    1
   330   322   323    1
   331   323   325    1
   332   326   327    1
   333   327   328    1
   334   327   330    1
   335   328   329    2
   336   328   332   am
   337   330   331    1
   338   332   333    1
   339   333   334    1
   340   333   336    1
   341   334   335    2
   342   334   340   am
   343   336   337    1
   344   337   338    2
   345   337   339   am
   346   340   341    1
   347   341   342    1
   348   341   344    1
   349   342   343    2
   350   342   346   am
   351   344   345    1
   352   346   347    1
   353   347   348    1
   354   347   350    1
   355   348   349    2
   356   348   352   am
   357   350   351    1
   358   352   353    1
   359   353   354    1
   360   353   356    1
   361   354   355    2
   362   354   360   am
   363   356   357    1
   364   357   358    2
   365   357   359    1
   366   360   361    1
   367   361   362    1
   368   361   364    1
   369   362   363    2
   370   362   365   am
   371   365   366    1
   372   366   367    1
   373   366   369    1
   374   367   368    2
   375   367   373   am
   376   369   370    1
   377   370   371    1
   378   370   372    1
   379   373   374    1
   380   374   375    1
   381   374   377    1
   382   375   376    2
   383   375   381   am
   384   377   378    1
   385   378   379    2
   386   378   380    1
   387   381   382    1
   388   382   383    1
   389   382   385    1
   390   383   384    2
   391   383   390   am
   392   385   386    1
   393   386   387    1
   394   387   388    1
   395   388   389    1
   396   390   391    1
   397   391   392    1
   398   391   394    1
   399   392   393    2
   400   392   398   am
   401   394   396    1
   402   394   395    1
   403   395   397    1
   404   398   399    1
   405   399   400    1
   406   399   402    1
   407   400   401    2
   408   400   409   am
   409   402   403    1
   410   403   404    1
   411   404   405    1
   412   405   406    2
   413   406   407    1
   414   406   408    1
   415   409   410    1
   416   410   411    1
   417   410   413    1
   418   411   412    2
   419   411   421   am
   420   413   414    1
   421   414   415   ar
   422   414   416   ar
   423   415   417   ar
   424   416   418   ar
   425   417   419   ar
   426   418   419   ar
   427   419   420    1
   428   421   422    1
   429   422   423    1
   430   422   425    1
   431   423   424    2
   432   423   430   am
   433   425   426    1
   434   426   427    1
   435   427   428    2
   436   427   429    1
   437   430   431    1
   438   431   432    1
   439   431   434    1
   440   432   433    2
   441   432   437   am
   442   434   436    1
   443   434   435    1
   444   437   438    1
   445   438   439    1
   446   438   441    1
   447   439   440    2
   448   439   445   am
   449   441   442    1
   450   442   443    1
   451   442   444    1
   452   445   446    1
   453   446   447    1
   454   446   449    1
   455   447   448    2
   456   447   452   am
   457   449   451    1
   458   449   450    1
   459   452   453    1
   460   453   454    1
   461   453   456    1
   462   454   455    2
   463   454   460   am
   464   456   457    1
   465   457   458    2
   466   457   459    1
   467   460   461    1
   468   460   466    1
   469   461   462    1
   470   461   464    1
   471   462   463    2
   472   462   467   am
   473   464   465    1
   474   465   466    1
   475   467   468    1
   476   468   469    1
   477   468   471    1
   478   469   470    2
   479   469   473   am
   480   471   472    1
   481   473   474    1
   482   474   475    1
   483   474   477    1
   484   475   476    2
   485   475   482   am
   486   477   478    1
   487   478   479    1
   488   479   480    1
   489   480   481    1
   490   482   483    1
   491   483   484    1
   492   483   486    1
   493   484   485    2
   494   484   490   am
   495   486   487    1
   496   487   488    1
   497   487   489    1
   498   490   491    1
   499   491   492    1
   500   491   494    1
   501   492   493    2
   502   492   498   am
   503   494   495    1
   504   495   496    2
   505   495   497    1
   506   498   499    1
   507   499   500    1
   508   499   502    1
   509   500   501    2
   510   500   504   am
   511   502   503    1
   512   504   505    1
   513   505   506    1
   514   506   507    2
   515   506   508   am
   516   508   509    1
   517   509   510    1
   518   509   512    1
   519   510   511    2
   520   510   517   am
   521   512   513    1
   522   513   514    1
   523   514   515    1
   524   515   516    1
   525   517   518    1
   526   518   519    1
   527   518   521    1
   528   519   520    2
   529   519   526   am
   530   521   522    1
   531   522   523    1
   532   523   524    2
   533   523   525    1
   534   526   527    1
   535   527   528    1
   536   527   530    1
   537   528   529    2
   538   528   534   am
   539   530   531    1
   540   531   532    1
   541   531   533    1
   542   534   535    1
   543   535   536    1
   544   535   538    1
   545   536   537    2
   546   536   544   am
   547   538   539    1
   548   539   540   ar
   549   539   541   ar
   550   540   542   ar
   551   541   543   ar
   552   542   543   ar
   553   544   545    1
   554   545   546    1
   555   545   548    1
   556   546   547    2
   557   546   552   am
   558   548   550    1
   559   548   549    1
   560   549   551    1
   561   552   553    1
   562   553   554    1
   563   553   556    1
   564   554   555    2
   565   554   560   am
   566   556   557    1
   567   557   558    2
   568   557   559   am
   569   560   561    1
   570   561   562    1
   571   561   564    1
   572   562   563    2
   573   562   568   am
   574   564   565    1
   575   565   566    1
   576   565   567    1
   577   568   569    1
   578   569   570    1
   579   569   572    1
   580   570   571    2
   581   570   576   am
   582   572   574    1
   583   572   573    1
   584   573   575    1
   585   576   577    1
   586   576   582    1
   587   577   578    1
   588   577   580    1
   589   578   579    2
   590   578   583   am
   591   580   581    1
   592   581   582    1
   593   583   584    1
   594   584   585    1
   595   584   587    1
   596   585   586    2
   597   585   591   am
   598   587   588    1
   599   588   589    2
   600   588   590   am
   601   591   592    1
   602   592   593    1
   603   592   595    1
   604   593   594    2
   605   593   600   am
   606   595   596    1
   607   596   597    1
   608   597   598    1
   609   598   599    1
   610   600   601    1
   611   601   602    1
   612   601   604    1
   613   602   603    2
   614   602   609   am
   615   604   605    1
   616   605   606    1
   617   606   607    2
   618   606   608   am
   619   609   610    1
   620   610   611    1
   621   610   613    1
   622   611   612    2
   623   611   617   am
   624   613   614    1
   625   614   615    2
   626   614   616    1
   627   617   618    1
   628   618   619    1
   629   618   621    1
   630   619   620    2
   631   619   628   am
   632   621   622    1
   633   622   623    1
   634   623   624    1
   635   624   625    2
   636   625   626    1
   637   625   627    1
   638   628   629    1
   639   629   630    1
   640   629   632    1
   641   630   631    2
   642   630   635   am
   643   632   634    1
   644   632   633    1
   645   635   636    1
   646   636   637    1
   647   636   639    1
   648   637   638    2
   649   637   643   am
   650   639   640    1
   651   640   641    1
   652   640   642    1
   653   643   644    1
   654   644   645    1
   655   644   647    1
   656   645   646    2
   657   645   650   am
   658   647   649    1
   659   647   648    1
   660   650   651    1
   661   651   652    1
   662   651   654    1
   663   652   653    2
   664   652   658   am
   665   654   656    1
   666   654   655    1
   667   655   657    1
   668   658   659    1
   669   659   660    1
   670   659   662    1
   671   660   661    2
   672   660   665   am
   673   662   663    1
   674   662   664    1
   675   665   666    1
   676   666   667    1
   677   666   669    1
   678   667   668    2
   679   667   673   am
   680   669   670    1
   681   670   671    2
   682   670   672    1
   683   673   674    1
   684   674   675    1
   685   674   677    1
   686   675   676    2
   687   675   680   am
   688   677   679    1
   689   677   678    1
   690   680   681    1
   691   681   682    1
   692   682   683    2
   693   682   684   am
   694   684   685    1
   695   685   686    1
   696   685   688    1
   697   686   687    2
   698   686   692   am
   699   688   690    1
   700   688   689    1
   701   689   691    1
   702   692   693    1
   703   693   694    1
   704   694   695    2
   705   694   696   am
   706   696   697    1
   707   697   698    1
   708   697   700    1
   709   698   699    2
   710   698   704   am
   711   700   701    1
   712   701   702    1
   713   702   703    1
   714   704   705    1
   715   705   706    1
   716   705   708    1
   717   706   707    2
   718   706   711   am
   719   708   710    1
   720   708   709    1
   721   711   712    1
   722   712   713    1
   723   712   715    1
   724   713   714    2
   725   713   720   am
   726   715   716    1
   727   716   717    1
   728   717   718    1
   729   718   719    1
   730   720   721    1
   731   721   722    1
   732   721   724    1
   733   722   723    2
   734   722   725   am
   735   725   726    1
   736   726   727    1
   737   726   729    1
   738   727   728    2
   739   727   733   am
   740   729   730    1
   741   730   731    2
   742   730   732    1
   743   733   734    1
   744   734   735    1
   745   734   737    1
   746   735   736    2
   747   735   741   am
   748   737   738    1
   749   738   739    1
   750   738   740    1
   751   741   742    1
   752   742   743    1
   753   742   745    1
   754   743   744    2
   755   743   749   am
   756   745   747    1
   757   745   746    1
   758   746   748    1
   759   749   750    1
   760   750   751    1
   761   750   753    1
   762   751   752    2
   763   751   757   am
   764   753   754    1
   765   754   755    2
   766   754   756   am
   767   757   758    1
   768   758   759    1
   769   758   761    1
   770   759   760    2
   771   759   765   am
   772   761   762    1
   773   762   763    2
   774   762   764   am
   775   765   766    1
   776   766   767    1
   777   766   769    1
   778   767   768    2
   779   767   773   am
   780   769   770    1
   781   770   771    1
   782   770   772    1
   783   773   774    1
   784   774   775    1
   785   775   776    2
   786   775   777   am
   787   777   778    1
   788   778   779    1
   789   778   781    1
   790   779   780    2
   791   779   784   am
   792   781   783    1
   793   781   782    1
   794   784   785    1
   795   785   786    1
   796   785   788    1
   797   786   787    2
   798   786   792   am
   799   788   790    1
   800   788   789    1
   801   789   791    1
   802   792   793    1
   803   793   794    1
   804   793   796    1
   805   794   795    2
   806   794   797   am
   807   797   798    1
   808   798   799    1
   809   798   801    1
   810   799   800    2
   811   799   806   am
   812   801   802    1
   813   802   803    1
   814   803   804    1
   815   804   805    1
   816   806   807    1
   817   807   808    1
   818   807   810    1
   819   808   809    2
   820   808   812   am
   821   810   811    1
   822   812   813    1
   823   813   814    1
   824   814   815    2
   825   814   816   am
   826   816   817    1
   827   817   818    1
   828   817   820    1
   829   818   819    2
   830   818   823   am
   831   820   822    1
   832   820   821    1
   833   823   824    1
   834   824   825    1
   835   824   827    1
   836   825   826    2
   837   825   832   am
   838   827   828    1
   839   828   829    1
   840   829   830    1
   841   830   831    1
   842   832   833    1
   843   833   834    1
   844   833   836    1
   845   834   835    2
   846   834   837   am
   847   837   838    1
   848   838   839    1
   849   838   841    1
   850   839   840    2
   851   839   848   am
   852   841   842    1
   853   842   843   ar
   854   842   844   ar
   855   843   845   ar
   856   844   846   ar
   857   845   847   ar
   858   846   847   ar
   859   848   849    1
   860   849   850    1
   861   849   852    1
   862   850   851    2
   863   850   856   am
   864   852   853    1
   865   853   854    1
   866   854   855    1
   867   856   857    1
   868   857   858    1
   869   857   860    1
   870   858   859    2
   871   858   865   am
   872   860   861    1
   873   861   862    1
   874   862   863    2
   875   862   864    1
   876   865   866    1
   877   866   867    1
   878   866   869    1
   879   867   868    2
   880   867   870   am
   881   870   871    1
   882   871   872    1
   883   871   874    1
   884   872   873    2
   885   872   878   am
   886   874   875    1
   887   875   876    1
   888   875   877    1
   889   878   879    1
   890   879   880    1
   891   879   882    1
   892   880   881    2
   893   880   887   am
   894   882   883    1
   895   883   884    1
   896   884   885    2
   897   884   886   am
   898   887   888    1
   899   888   889    1
   900   888   891    1
   901   889   890    2
   902   889   892   am
   903   892   893    1
   904   893   894    1
   905   894   895    2
   906   894   896   am
   907   896   897    1
   908   897   898    1
   909   897   900    1
   910   898   899    2
   911   898   901   am
   912   901   902    1
   913   902   903    1
   914   902   905    1
   915   903   904    2
   916   903   909   am
   917   905   906    1
   918   906   907    2
   919   906   908    1
   920   909   910    1
   921   910   911    1
   922   910   913    1
   923   911   912    2
   924   911   917   am
   925   913   915    1
   926   913   914    1
   927   914   916    1
   928   917   918    1
   929   918   919    1
   930   918   921    1
   931   919   920    2
   932   919   923   am
   933   921   922    1
   934   923   924    1
   935   924   925    1
   936   924   927    1
   937   925   926    2
   938   925   931   am
   939   927   928    1
   940   928   929    1
   941   929   930    1
   942   931   932    1
   943   932   933    1
   944   932   935    1
   945   933   934    2
   946   933   939   am
   947   935   937    1
   948   935   936    1
   949   936   938    1
   950   939   940    1
   951   940   941    1
   952   941   942    2
   953   941   943   am
   954   943   944    1
   955   944   945    1
   956   944   947    1
   957   945   946    2
   958   945   952   am
   959   947   948    1
   960   948   949    1
   961   949   950    2
   962   949   951   am
   963   952   953    1
   964   953   954    1
   965   953   956    1
   966   954   955    2
   967   954   963   am
   968   956   957    1
   969   957   958   ar
   970   957   959   ar
   971   958   960   ar
   972   959   961   ar
   973   960   962   ar
   974   961   962   ar
   975   963   964    1
   976   964   965    1
   977   965   966    2
   978   965   967   am
   979   967   968    1
   980   968   969    1
   981   968   971    1
   982   969   970    2
   983   969   974   am
   984   971   972    1
   985   971   973    1
   986   974   975    1
   987   975   976    1
   988   976   977    2
   989   976   978   am
   990   978   979    1
   991   979   980    1
   992   979   982    1
   993   980   981    2
   994   980   989   am
   995   982   983    1
   996   983   984   ar
   997   983   985   ar
   998   984   986   ar
   999   985   987   ar
  1000   986   988   ar
  1001   987   988   ar
  1002   989   990    1
  1003   990   991    1
  1004   990   993    1
  1005   991   992    2
  1006   991  1001   am
  1007   993   994    1
  1008   994   995   ar
  1009   994   996   ar
  1010   995   997   ar
  1011   996   998   ar
  1012   997   999   ar
  1013   998   999   ar
  1014   999  1000    1
  1015  1001  1002    1
  1016  1002  1003    1
  1017  1002  1005    1
  1018  1003  1004    2
  1019  1003  1007   am
  1020  1005  1006    1
  1021  1007  1008    1
  1022  1008  1009    1
  1023  1008  1011    1
  1024  1009  1010    2
  1025  1009  1012   am
  1026  1012  1013    1
  1027  1013  1014    1
  1028  1013  1016    1
  1029  1014  1015    2
  1030  1014  1024   am
  1031  1016  1017    1
  1032  1017  1018   ar
  1033  1017  1019   ar
  1034  1018  1020   ar
  1035  1019  1021   ar
  1036  1020  1022   ar
  1037  1021  1022   ar
  1038  1022  1023    1
  1039  1024  1025    1
  1040  1025  1026    1
  1041  1025  1028    1
  1042  1026  1027    2
  1043  1026  1032   am
  1044  1028  1029    1
  1045  1029  1030    1
  1046  1029  1031    1
  1047  1032  1033    1
  1048  1033  1034    1
  1049  1033  1036    1
  1050  1034  1035    2
  1051  1034  1039   am
  1052  1036  1037    1
  1053  1036  1038    1
  1054  1039  1040    1
  1055  1040  1041    1
  1056  1040  1043    1
  1057  1041  1042    2
  1058  1041  1044   am
  1059  1044  1045    1
  1060  1045  1046    1
  1061  1045  1048    1
  1062  1046  1047    2
  1063  1046  1053   am
  1064  1048  1049    1
  1065  1049  1050    1
  1066  1050  1051    2
  1067  1050  1052    1
  1068  1053  1054    1
  1069  1054  1055    1
  1070  1054  1057    1
  1071  1055  1056    2
  1072  1055  1062   am
  1073  1057  1058    1
  1074  1058  1059    1
  1075  1059  1060    1
  1076  1060  1061    1
  1077  1062  1063    1
  1078  1063  1064    1
  1079  1063  1066    1
  1080  1064  1065    2
  1081  1064  1069   am
  1082  1066  1067    1
  1083  1066  1068    1
  1084  1069  1070    1
  1085  1070  1071    1
  1086  1070  1073    1
  1087  1071  1072    2
  1088  1071  1076   am
  1089  1073  1075    1
  1090  1073  1074    1
  1091  1076  1077    1
  1092  1077  1078    1
  1093  1077  1080    1
  1094  1078  1079    2
  1095  1078  1083   am
  1096  1080  1081    1
  1097  1080  1082    1
  1098  1083  1084    1
  1099  1084  1085    1
  1100  1084  1087    1
  1101  1085  1086    2
  1102  1085  1091   am
  1103  1087  1089    1
  1104  1087  1088    1
  1105  1088  1090    1
  1106  1091  1092    1
  1107  1092  1093    1
  1108  1092  1095    1
  1109  1093  1094    2
  1110  1093  1098   am
  1111  1095  1097    1
  1112  1095  1096    1
  1113  1098  1099    1
  1114  1099  1100    1
  1115  1099  1102    1
  1116  1100  1101    2
  1117  1100  1107   am
  1118  1102  1103    1
  1119  1103  1104    1
  1120  1104  1105    1
  1121  1105  1106    1
  1122  1107  1108    1
  1123  1108  1109    1
  1124  1108  1111    1
  1125  1109  1110    2
  1126  1109  1117   am
  1127  1111  1112    1
  1128  1112  1113   ar
  1129  1112  1114   ar
  1130  1113  1115   ar
  1131  1114  1116   ar
  1132  1115  1116   ar
  1133  1117  1118    1
  1134  1118  1119    1
  1135  1118  1121    1
  1136  1119  1120    2
  1137  1119  1125   am
  1138  1121  1122    1
  1139  1122  1123    2
  1140  1122  1124   am
  1141  1125  1126    1
  1142  1126  1127    1
  1143  1126  1129    1
  1144  1127  1128    2
  1145  1127  1133   am
  1146  1129  1130    1
  1147  1130  1131    2
  1148  1130  1132    1
  1149  1133  1134    1
  1150  1134  1135    1
  1151  1134  1137    1
  1152  1135  1136    2
  1153  1135  1141   am
  1154  1137  1138    1
  1155  1138  1139    2
  1156  1138  1140    1
  1157  1141  1142    1
  1158  1142  1143    1
  1159  1142  1145    1
  1160  1143  1144    2
  1161  1143  1150   am
  1162  1145  1146    1
  1163  1146  1147    1
  1164  1147  1148    2
  1165  1147  1149    1
  1166  1150  1151    1
  1167  1151  1152    1
  1168  1151  1154    1
  1169  1152  1153    2
  1170  1152  1159   am
  1171  1154  1155    1
  1172  1155  1156    1
  1173  1156  1157    2
  1174  1156  1158   am
  1175  1159  1160    1
  1176  1160  1161    1
  1177  1160  1163    1
  1178  1161  1162    2
  1179  1161  1171   am
  1180  1163  1164    1
  1181  1164  1165   ar
  1182  1164  1166   ar
  1183  1165  1167   ar
  1184  1166  1168   ar
  1185  1167  1169   ar
  1186  1168  1169   ar
  1187  1169  1170    1
  1188  1171  1172    1
  1189  1172  1173    1
  1190  1172  1175    1
  1191  1173  1174    2
  1192  1173  1176   am
  1193  1176  1177    1
  1194  1177  1178    1
  1195  1177  1180    1
  1196  1178  1179    2
  1197  1178  1190   am
  1198  1180  1181    1
  1199  1181  1182   ar
  1200  1181  1183   ar
  1201  1182  1184   ar
  1202  1183  1186   ar
  1203  1183  1185   ar
  1204  1184  1185   ar
  1205  1185  1187   ar
  1206  1186  1188   ar
  1207  1187  1189   ar
  1208  1188  1189   ar
  1209  1190  1191    1
  1210  1191  1192    1
  1211  1191  1194    1
  1212  1192  1193    2
  1213  1192  1199   am
  1214  1194  1195    1
  1215  1195  1196    1
  1216  1196  1197    2
  1217  1196  1198    1
  1218  1199  1200    1
  1219  1200  1201    1
  1220  1200  1203    1
  1221  1201  1202    2
  1222  1201  1205   am
  1223  1203  1204    1
  1224  1205  1206    1
  1225  1206  1207    1
  1226  1206  1209    1
  1227  1207  1208    2
  1228  1207  1211   am
  1229  1209  1210    1
  1230  1211  1212    1
  1231  1212  1213    1
  1232  1212  1215    1
  1233  1213  1214    2
  1234  1213  1216   am
  1235  1216  1217    1
  1236  1217  1218    1
  1237  1218  1219    2
  1238  1218  1220   am
  1239  1220  1221    1
  1240  1221  1222    1
  1241  1222  1223    2
  1242  1222  1224   am
  1243  1224  1225    1
  1244  1225  1226    1
  1245  1225  1228    1
  1246  1226  1227    2
  1247  1226  1230   am
  1248  1228  1229    1
  1249  1230  1231    1
  1250  1231  1232    1
  1251  1231  1234    1
  1252  1232  1233    2
  1253  1232  1241   am
  1254  1234  1235    1
  1255  1235  1236   ar
  1256  1235  1237   ar
  1257  1236  1238   ar
  1258  1237  1239   ar
  1259  1238  1240   ar
  1260  1239  1240   ar
  1261  1241  1242    1
  1262  1242  1243    1
  1263  1242  1245    1
  1264  1243  1244    2
  1265  1243  1248   am
  1266  1245  1247    1
  1267  1245  1246    1
  1268  1248  1249    1
  1269  1249  1250    1
  1270  1249  1252    1
  1271  1250  1251    2
  1272  1250  1255   am
  1273  1252  1253    1
  1274  1252  1254    1
  1275  1255  1256    1
  1276  1256  1257    1
  1277  1256  1259    1
  1278  1257  1258    2
  1279  1257  1266   am
  1280  1259  1260    1
  1281  1260  1261    1
  1282  1261  1262    1
  1283  1262  1263    2
  1284  1263  1264    1
  1285  1263  1265    1
  1286  1266  1267    1
  1287  1267  1268    1
  1288  1267  1270    1
  1289  1268  1269    2
  1290  1268  1273   am
  1291  1270  1272    1
  1292  1270  1271    1
  1293  1273  1274    1
  1294  1274  1275    1
  1295  1274  1277    1
  1296  1275  1276    2
  1297  1275  1281   am
  1298  1277  1278    1
  1299  1278  1279    2
  1300  1278  1280    1
  1301  1281  1282    1
  1302  1282  1283    1
  1303  1282  1285    1
  1304  1283  1284    2
  1305  1283  1288   am
  1306  1285  1287    1
  1307  1285  1286    1
  1308  1288  1289    1
  1309  1289  1290    1
  1310  1290  1291    2
  1311  1290  1292   am
  1312  1292  1293    1
  1313  1293  1294    1
  1314  1293  1296    1
  1315  1294  1295    2
  1316  1294  1301   am
  1317  1296  1297    1
  1318  1297  1298    1
  1319  1298  1299    2
  1320  1298  1300    1
  1321  1301  1302    1
  1322  1301  1307    1
  1323  1302  1303    1
  1324  1302  1305    1
  1325  1303  1304    2
  1326  1303  1308   am
  1327  1305  1306    1
  1328  1306  1307    1
  1329  1308  1309    1
  1330  1309  1310    1
  1331  1309  1312    1
  1332  1310  1311    2
  1333  1310  1316   am
  1334  1312  1313    1
  1335  1313  1314    1
  1336  1314  1315    1
  1337  1316  1317    1
  1338  1317  1318    1
  1339  1318  1319    2
  1340  1318  1320   am
  1341  1320  1321    1
  1342  1321  1322    1
  1343  1321  1324    1
  1344  1322  1323    2
  1345  1322  1331   am
  1346  1324  1325    1
  1347  1325  1326    1
  1348  1326  1327    1
  1349  1327  1328    2
  1350  1328  1329    1
  1351  1328  1330    1
  1352  1331  1332    1
  1353  1332  1333    1
  1354  1333  1334    2
  1355  1333  1335   am
  1356  1335  1336    1
  1357  1336  1337    1
  1358  1336  1339    1
  1359  1337  1338    2
  1360  1337  1342   am
  1361  1339  1341    1
  1362  1339  1340    1
  1363  1342  1343    1
  1364  1343  1344    1
  1365  1343  1346    1
  1366  1344  1345    2
  1367  1344  1351   am
  1368  1346  1347    1
  1369  1347  1348    1
  1370  1348  1349    1
  1371  1349  1350    1
  1372  1351  1352    1
  1373  1352  1353    1
  1374  1352  1355    1
  1375  1353  1354    2
  1376  1353  1358   am
  1377  1355  1356    1
  1378  1355  1357    1
  1379  1358  1359    1
  1380  1359  1360    1
  1381  1359  1362    1
  1382  1360  1361    2
  1383  1360  1366   am
  1384  1362  1364    1
  1385  1362  1363    1
  1386  1363  1365    1
  1387  1366  1367    1
  1388  1367  1368    1
  1389  1367  1370    1
  1390  1368  1369    2
  1391  1368  1374   am
  1392  1370  1371    1
  1393  1371  1372    1
  1394  1371  1373    1
  1395  1374  1375    1
  1396  1375  1376    1
  1397  1375  1378    1
  1398  1376  1377    2
  1399  1376  1384   am
  1400  1378  1379    1
  1401  1379  1380   ar
  1402  1379  1381   ar
  1403  1380  1382   ar
  1404  1381  1383   ar
  1405  1382  1383   ar
  1406  1384  1385    1
  1407  1385  1386    1
  1408  1385  1388    1
  1409  1386  1387    2
  1410  1386  1392   am
  1411  1388  1389    1
  1412  1389  1390    1
  1413  1389  1391    1
  1414  1392  1393    1
  1415  1393  1394    1
  1416  1393  1396    1
  1417  1394  1395    2
  1418  1394  1401   am
  1419  1396  1397    1
  1420  1397  1398    1
  1421  1398  1399    1
  1422  1399  1400    1
  1423  1401  1402    1
  1424  1402  1403    1
  1425  1402  1405    1
  1426  1403  1404    2
  1427  1403  1410   am
  1428  1405  1406    1
  1429  1406  1407    1
  1430  1407  1408    2
  1431  1407  1409    1
  1432  1410  1411    1
  1433  1411  1412    1
  1434  1411  1414    1
  1435  1412  1413    2
  1436  1412  1418   am
  1437  1414  1415    1
  1438  1415  1416    2
  1439  1415  1417    1
  1440  1418  1419    1
  1441  1419  1420    1
  1442  1419  1422    1
  1443  1420  1421    2
  1444  1420  1427   am
  1445  1422  1423    1
  1446  1423  1424    1
  1447  1424  1425    2
  1448  1424  1426   am
  1449  1427  1428    1
  1450  1428  1429    1
  1451  1428  1431    1
  1452  1429  1430    2
  1453  1429  1434   am
  1454  1431  1433    1
  1455  1431  1432    1
  1456  1434  1435    1
  1457  1435  1436    1
  1458  1435  1438    1
  1459  1436  1437    2
  1460  1436  1443   am
  1461  1438  1439    1
  1462  1439  1440    1
  1463  1440  1441    2
  1464  1440  1442    1
  1465  1443  1444    1
  1466  1444  1445    1
  1467  1444  1447    1
  1468  1445  1446    2
  1469  1445  1455   am
  1470  1447  1448    1
  1471  1448  1449   ar
  1472  1448  1450   ar
  1473  1449  1451   ar
  1474  1450  1452   ar
  1475  1451  1453   ar
  1476  1452  1453   ar
  1477  1453  1454    1
  1478  1455  1456    1
  1479  1456  1457    1
  1480  1456  1459    1
  1481  1457  1458    2
  1482  1457  1463   am
  1483  1459  1460    1
  1484  1460  1461    1
  1485  1460  1462    1
  1486  1463  1464    1
  1487  1464  1465    1
  1488  1464  1467    1
  1489  1465  1466    2
  1490  1465  1472   am
  1491  1467  1468    1
  1492  1468  1469    1
  1493  1469  1470    2
  1494  1469  1471    1
  1495  1472  1473    1
  1496  1473  1474    1
  1497  1473  1476    1
  1498  1474  1475    2
  1499  1474  1481   am
  1500  1476  1477    1
  1501  1477  1478    1
  1502  1478  1479    2
  1503  1478  1480    1
  1504  1481  1482    1
  1505  1482  1483    1
  1506  1482  1485    1
  1507  1483  1484    2
  1508  1483  1492   am
  1509  1485  1486    1
  1510  1486  1487    1
  1511  1487  1488    1
  1512  1488  1489    2
  1513  1489  1490    1
  1514  1489  1491    1
  1515  1492  1493    1
  1516  1493  1494    1
  1517  1493  1496    1
  1518  1494  1495    2
  1519  1494  1503   am
  1520  1496  1497    1
  1521  1497  1498    1
  1522  1498  1499    1
  1523  1499  1500    2
  1524  1500  1501    1
  1525  1500  1502    1
  1526  1503  1504    1
  1527  1504  1505    1
  1528  1504  1507    1
  1529  1505  1506    2
  1530  1505  1511   am
  1531  1507  1509    1
  1532  1507  1508    1
  1533  1508  1510    1
  1534  1511  1512    1
  1535  1512  1513    1
  1536  1512  1515    1
  1537  1513  1514    2
  1538  1513  1520   am
  1539  1515  1516    1
  1540  1516  1517    1
  1541  1517  1518    1
  1542  1518  1519    1
  1543  1520  1521    1
  1544  1521  1522    1
  1545  1521  1524    1
  1546  1522  1523    2
  1547  1522  1529   am
  1548  1524  1525    1
  1549  1525  1526    1
  1550  1526  1527    2
  1551  1526  1528    1
  1552  1529  1530    1
  1553  1530  1531    1
  1554  1530  1533    1
  1555  1531  1532    2
  1556  1531  1537   am
  1557  1533  1535    1
  1558  1533  1534    1
  1559  1534  1536    1
  1560  1537  1538    1
  1561  1538  1539    1
  1562  1538  1541    1
  1563  1539  1540    2
  1564  1539  1544   am
  1565  1541  1542    1
  1566  1541  1543    1
  1567  1544  1545    1
  1568  1545  1546    1
  1569  1545  1548    1
  1570  1546  1547    2
  1571  1546  1553   am
  1572  1548  1549    1
  1573  1549  1550    1
  1574  1550  1551    1
  1575  1551  1552    1
  1576  1553  1554    1
  1577  1554  1555    1
  1578  1554  1557    1
  1579  1555  1556    2
  1580  1555  1562   am
  1581  1557  1558    1
  1582  1558  1559    1
  1583  1559  1560    1
  1584  1560  1561    1
  1585  1562  1563    1
  1586  1563  1564    1
  1587  1563  1566    1
  1588  1564  1565    2
  1589  1564  1572   am
  1590  1566  1567    1
  1591  1567  1568   ar
  1592  1567  1569   ar
  1593  1568  1570   ar
  1594  1569  1571   ar
  1595  1570  1571   ar
  1596  1572  1573    1
  1597  1573  1574    1
  1598  1573  1576    1
  1599  1574  1575    2
  1600  1574  1578   am
  1601  1576  1577    1
  1602  1578  1579    1
  1603  1579  1580    1
  1604  1579  1582    1
  1605  1580  1581    2
  1606  1580  1587   am
  1607  1582  1583    1
  1608  1583  1584    1
  1609  1584  1585    2
  1610  1584  1586   am
  1611  1587  1588    1
  1612  1588  1589    1
  1613  1588  1591    1
  1614  1589  1590    2
  1615  1589  1598   am
  1616  1591  1592    1
  1617  1592  1593   ar
  1618  1592  1594   ar
  1619  1593  1595   ar
  1620  1594  1596   ar
  1621  1595  1597   ar
  1622  1596  1597   ar
  1623  1598  1599    1
  1624  1599  1600    1
  1625  1599  1602    1
  1626  1600  1601    2
  1627  1600  1606   am
  1628  1602  1604    1
  1629  1602  1603    1
  1630  1603  1605    1
  1631  1606  1607    1
  1632  1607  1608    1
  1633  1608  1609    2
  1634  1608  1610   am
  1635  1610  1611    1
  1636  1611  1612    1
  1637  1611  1614    1
  1638  1612  1613    2
  1639  1612  1622   am
  1640  1614  1615    1
  1641  1615  1616   ar
  1642  1615  1617   ar
  1643  1616  1618   ar
  1644  1617  1619   ar
  1645  1618  1620   ar
  1646  1619  1620   ar
  1647  1620  1621    1
  1648  1622  1623    1
  1649  1622  1628    1
  1650  1623  1624    1
  1651  1623  1626    1
  1652  1624  1625    2
  1653  1624  1629   am
  1654  1626  1627    1
  1655  1627  1628    1
  1656  1629  1630    1
  1657  1630  1631    1
  1658  1630  1633    1
  1659  1631  1632    2
  1660  1631  1637   am
  1661  1633  1635    1
  1662  1633  1634    1
  1663  1634  1636    1
  1664  1637  1638    1
  1665  1638  1639    1
  1666  1638  1641    1
  1667  1639  1640    2
  1668  1639  1644   am
  1669  1641  1643    1
  1670  1641  1642    1
  1671  1644  1645    1
  1672  1645  1646    1
  1673  1645  1648    1
  1674  1646  1647    2
  1675  1646  1652   am
  1676  1648  1649    1
  1677  1649  1650    1
  1678  1649  1651    1
  1679  1652  1653    1
  1680  1653  1654    1
  1681  1653  1656    1
  1682  1654  1655    2
  1683  1654  1663   am
  1684  1656  1657    1
  1685  1657  1658   ar
  1686  1657  1659   ar
  1687  1658  1660   ar
  1688  1659  1661   ar
  1689  1660  1662   ar
  1690  1661  1662   ar
  1691  1663  1664    1
  1692  1664  1665    1
  1693  1664  1667    1
  1694  1665  1666    2
  1695  1665  1670   am
  1696  1667  1668    1
  1697  1667  1669    1
  1698  1670  1671    1
  1699  1671  1672    1
  1700  1671  1674    1
  1701  1672  1673    2
  1702  1672  1679    1
  1703  1674  1675    1
  1704  1675  1676    1
  1705  1676  1677    2
  1706  1676  1678    1
  1707     1  1680    1
  1708     1  1681    1
  1709     8  1682    1
  1710    16  1683    1
  1711    25  1684    1
  1712    34  1685    1
  1713    43  1686    1
  1714    52  1687    1
  1715    59  1688    1
  1716    68  1689    1
  1717    73  1690    1
  1718    75  1691    1
  1719    86  1692    1
  1720    91  1693    1
  1721   102  1694    1
  1722   110  1695    1
  1723   110  1696    1
  1724   111  1697    1
  1725   116  1698    1
  1726   125  1699    1
  1727   133  1700    1
  1728   138  1701    1
  1729   146  1702    1
  1730   146  1703    1
  1731   147  1704    1
  1732   155  1705    1
  1733   163  1706    1
  1734   168  1707    1
  1735   169  1708    1
  1736   177  1709    1
  1737   185  1710    1
  1738   193  1711    1
  1739   200  1712    1
  1740   200  1713    1
  1741   201  1714    1
  1742   206  1715    1
  1743   208  1716    1
  1744   219  1717    1
  1745   230  1718    1
  1746   231  1719    1
  1747   236  1720    1
  1748   237  1721    1
  1749   244  1722    1
  1750   244  1723    1
  1751   245  1724    1
  1752   253  1725    1
  1753   253  1726    1
  1754   253  1727    1
  1755   254  1728    1
  1756   263  1729    1
  1757   271  1730    1
  1758   282  1731    1
  1759   290  1732    1
  1760   297  1733    1
  1761   299  1734    1
  1762   299  1735    1
  1763   300  1736    1
  1764   300  1737    1
  1765   301  1738    1
  1766   310  1739    1
  1767   318  1740    1
  1768   326  1741    1
  1769   331  1742    1
  1770   332  1743    1
  1771   339  1744    1
  1772   339  1745    1
  1773   340  1746    1
  1774   345  1747    1
  1775   346  1748    1
  1776   351  1749    1
  1777   352  1750    1
  1778   360  1751    1
  1779   365  1752    1
  1780   373  1753    1
  1781   381  1754    1
  1782   389  1755    1
  1783   389  1756    1
  1784   389  1757    1
  1785   390  1758    1
  1786   398  1759    1
  1787   405  1760    1
  1788   407  1761    1
  1789   407  1762    1
  1790   408  1763    1
  1791   408  1764    1
  1792   409  1765    1
  1793   420  1766    1
  1794   421  1767    1
  1795   430  1768    1
  1796   435  1769    1
  1797   437  1770    1
  1798   445  1771    1
  1799   450  1772    1
  1800   452  1773    1
  1801   467  1774    1
  1802   472  1775    1
  1803   473  1776    1
  1804   481  1777    1
  1805   481  1778    1
  1806   481  1779    1
  1807   482  1780    1
  1808   490  1781    1
  1809   498  1782    1
  1810   503  1783    1
  1811   504  1784    1
  1812   508  1785    1
  1813   516  1786    1
  1814   516  1787    1
  1815   516  1788    1
  1816   517  1789    1
  1817   526  1790    1
  1818   534  1791    1
  1819   540  1792    1
  1820   544  1793    1
  1821   552  1794    1
  1822   559  1795    1
  1823   559  1796    1
  1824   560  1797    1
  1825   568  1798    1
  1826   583  1799    1
  1827   590  1800    1
  1828   590  1801    1
  1829   591  1802    1
  1830   599  1803    1
  1831   599  1804    1
  1832   599  1805    1
  1833   600  1806    1
  1834   608  1807    1
  1835   608  1808    1
  1836   609  1809    1
  1837   617  1810    1
  1838   624  1811    1
  1839   626  1812    1
  1840   626  1813    1
  1841   627  1814    1
  1842   627  1815    1
  1843   628  1816    1
  1844   633  1817    1
  1845   635  1818    1
  1846   643  1819    1
  1847   648  1820    1
  1848   650  1821    1
  1849   658  1822    1
  1850   665  1823    1
  1851   673  1824    1
  1852   678  1825    1
  1853   680  1826    1
  1854   684  1827    1
  1855   692  1828    1
  1856   696  1829    1
  1857   704  1830    1
  1858   709  1831    1
  1859   711  1832    1
  1860   719  1833    1
  1861   719  1834    1
  1862   719  1835    1
  1863   720  1836    1
  1864   725  1837    1
  1865   733  1838    1
  1866   741  1839    1
  1867   749  1840    1
  1868   756  1841    1
  1869   756  1842    1
  1870   757  1843    1
  1871   764  1844    1
  1872   764  1845    1
  1873   765  1846    1
  1874   773  1847    1
  1875   777  1848    1
  1876   782  1849    1
  1877   784  1850    1
  1878   792  1851    1
  1879   797  1852    1
  1880   805  1853    1
  1881   805  1854    1
  1882   805  1855    1
  1883   806  1856    1
  1884   811  1857    1
  1885   812  1858    1
  1886   816  1859    1
  1887   821  1860    1
  1888   823  1861    1
  1889   831  1862    1
  1890   831  1863    1
  1891   831  1864    1
  1892   832  1865    1
  1893   837  1866    1
  1894   848  1867    1
  1895   856  1868    1
  1896   865  1869    1
  1897   870  1870    1
  1898   878  1871    1
  1899   886  1872    1
  1900   886  1873    1
  1901   887  1874    1
  1902   892  1875    1
  1903   896  1876    1
  1904   901  1877    1
  1905   909  1878    1
  1906   917  1879    1
  1907   922  1880    1
  1908   923  1881    1
  1909   931  1882    1
  1910   939  1883    1
  1911   943  1884    1
  1912   951  1885    1
  1913   951  1886    1
  1914   952  1887    1
  1915   963  1888    1
  1916   967  1889    1
  1917   974  1890    1
  1918   978  1891    1
  1919   989  1892    1
  1920  1000  1893    1
  1921  1001  1894    1
  1922  1006  1895    1
  1923  1007  1896    1
  1924  1012  1897    1
  1925  1023  1898    1
  1926  1024  1899    1
  1927  1032  1900    1
  1928  1039  1901    1
  1929  1044  1902    1
  1930  1053  1903    1
  1931  1061  1904    1
  1932  1061  1905    1
  1933  1061  1906    1
  1934  1062  1907    1
  1935  1069  1908    1
  1936  1074  1909    1
  1937  1076  1910    1
  1938  1083  1911    1
  1939  1091  1912    1
  1940  1096  1913    1
  1941  1098  1914    1
  1942  1106  1915    1
  1943  1106  1916    1
  1944  1106  1917    1
  1945  1107  1918    1
  1946  1113  1919    1
  1947  1117  1920    1
  1948  1124  1921    1
  1949  1124  1922    1
  1950  1125  1923    1
  1951  1133  1924    1
  1952  1141  1925    1
  1953  1150  1926    1
  1954  1158  1927    1
  1955  1158  1928    1
  1956  1159  1929    1
  1957  1170  1930    1
  1958  1171  1931    1
  1959  1176  1932    1
  1960  1190  1933    1
  1961  1199  1934    1
  1962  1204  1935    1
  1963  1205  1936    1
  1964  1210  1937    1
  1965  1211  1938    1
  1966  1216  1939    1
  1967  1220  1940    1
  1968  1224  1941    1
  1969  1229  1942    1
  1970  1230  1943    1
  1971  1241  1944    1
  1972  1246  1945    1
  1973  1248  1946    1
  1974  1255  1947    1
  1975  1262  1948    1
  1976  1264  1949    1
  1977  1264  1950    1
  1978  1265  1951    1
  1979  1265  1952    1
  1980  1266  1953    1
  1981  1271  1954    1
  1982  1273  1955    1
  1983  1281  1956    1
  1984  1286  1957    1
  1985  1288  1958    1
  1986  1292  1959    1
  1987  1308  1960    1
  1988  1316  1961    1
  1989  1320  1962    1
  1990  1327  1963    1
  1991  1329  1964    1
  1992  1329  1965    1
  1993  1330  1966    1
  1994  1330  1967    1
  1995  1331  1968    1
  1996  1335  1969    1
  1997  1340  1970    1
  1998  1342  1971    1
  1999  1350  1972    1
  2000  1350  1973    1
  2001  1350  1974    1
  2002  1351  1975    1
  2003  1358  1976    1
  2004  1366  1977    1
  2005  1374  1978    1
  2006  1380  1979    1
  2007  1384  1980    1
  2008  1392  1981    1
  2009  1400  1982    1
  2010  1400  1983    1
  2011  1400  1984    1
  2012  1401  1985    1
  2013  1410  1986    1
  2014  1418  1987    1
  2015  1426  1988    1
  2016  1426  1989    1
  2017  1427  1990    1
  2018  1432  1991    1
  2019  1434  1992    1
  2020  1443  1993    1
  2021  1454  1994    1
  2022  1455  1995    1
  2023  1463  1996    1
  2024  1472  1997    1
  2025  1481  1998    1
  2026  1488  1999    1
  2027  1490  2000    1
  2028  1490  2001    1
  2029  1491  2002    1
  2030  1491  2003    1
  2031  1492  2004    1
  2032  1499  2005    1
  2033  1501  2006    1
  2034  1501  2007    1
  2035  1502  2008    1
  2036  1502  2009    1
  2037  1503  2010    1
  2038  1511  2011    1
  2039  1519  2012    1
  2040  1519  2013    1
  2041  1519  2014    1
  2042  1520  2015    1
  2043  1529  2016    1
  2044  1537  2017    1
  2045  1544  2018    1
  2046  1552  2019    1
  2047  1552  2020    1
  2048  1552  2021    1
  2049  1553  2022    1
  2050  1561  2023    1
  2051  1561  2024    1
  2052  1561  2025    1
  2053  1562  2026    1
  2054  1568  2027    1
  2055  1572  2028    1
  2056  1577  2029    1
  2057  1578  2030    1
  2058  1586  2031    1
  2059  1586  2032    1
  2060  1587  2033    1
  2061  1598  2034    1
  2062  1606  2035    1
  2063  1610  2036    1
  2064  1621  2037    1
  2065  1629  2038    1
  2066  1637  2039    1
  2067  1642  2040    1
  2068  1644  2041    1
  2069  1652  2042    1
  2070  1663  2043    1
  2071  1670  2044    1
