# Supplementary material for: rDock: A Fast, Versatile and Open Source Program for Docking Ligands to Proteins and Nucleic Acids
Source: PLoS Comput Biol. 2014 Apr 10;10(4):e1003571. doi: 10.1371/journal.pcbi.1003571 (PMC3983074; doi:10.1371/journal.pcbi.1003571)
Supplement: Software S1 — Compressed file with the source code of the rDock software for ligand docking to Proteins and Nucleic Acids. (GZ) [file pcbi.1003571.s010.gz › rDock_2013.1_src/build/test/RBT_HOME/1koc.prm]

RBT_PARAMETER_FILE_V1.00
TITLE RNA APTAMER COMPLEXED WITH ARGININE, NMR
RECEPTOR_TOPOL_FILE		1koc.psf       # topology file for receptor
RECEPTOR_COORD_FILE		1koc.crd       # coordinate file for receptor
RECEPTOR_SEGMENT_NAME		P1KO           # Segment name for receptor in the above files
RECEPTOR_MASSES_FILE		masses.rtf     # CHARMm file containing atom types
RECEPTOR_FLEX			3.0
SECTION MAPPER
        SITE_MAPPER     RbtLigandSiteMapper
        VOL_INCR        0.0
        GRIDSTEP        0.5
        RADIUS          4.0
        REF_MOL         1koc_c.sd
        SMALL_SPHERE    1.0
        TRACE           1
        MIN_VOLUME      100
        MAX_CAVITIES    1
END_SECTION
# Restraints definition
SECTION CAVITY
        SCORING_FUNCTION        RbtCavityGridSF
        WEIGHT                  1.0
END_SECTION	
