# Supplementary material for: rDock: A Fast, Versatile and Open Source Program for Docking Ligands to Proteins and Nucleic Acids
Source: PLoS Comput Biol. 2014 Apr 10;10(4):e1003571. doi: 10.1371/journal.pcbi.1003571 (PMC3983074; doi:10.1371/journal.pcbi.1003571)
Supplement: Software S1 — Compressed file with the source code of the rDock software for ligand docking to Proteins and Nucleic Acids. (GZ) [file pcbi.1003571.s010.gz › rDock_2013.1_src/build/makeprogs]

# Partial Makefile for rDock executables
# DO NOT CALL DIRECTLY - IS INCLUDED BY Makefile.<platform>-<config>-exe
# which is in turn created by exemake
#******************************************************************************/
SRCDIR		= ../src/exe
UNITTESTDIR	= ./test
DEPLIBS		= $(LIBDIR)/libRbt.so
LINKLIBS	= -lRbt -lm -lpopt

CC		= $(TMAKE_CC)
CFLAGS		= $(TMAKE_CFLAGS_CONFIG)
CXX		= $(TMAKE_CXX)
CXXFLAGS	= $(TMAKE_CXXFLAGS_CONFIG) $(DEFINES) -I../include -I../include/GP -L$(LIBDIR)
#
# Extra include and lib directories for Daylight exes
#
DT_CXXFLAGS	= $(CXXFLAGS) -I../import/daylight/include \
		  -L../import/daylight/libAMD64 -L../import/daylight/lib
DT_LINKLIBS	= $(LINKLIBS) -ldt_smarts -ldt_smiles
#
# Extra include and lib directories for CppUnit-based unit tests
UNITTEST_CXXFLAGS	= $(CXXFLAGS) -I$(UNITTESTDIR)
UNITTEST_LINKLIBS	= -lRbt -ldl -lcppunit
#
# Build targets
#all: exe dt_exe unit_test
# XB Build targets except the ones requiring daylight toolkits
all: exe unit_test

# Standalone rDock executables
exe:	$(DESTDIR)/rbdock \
        $(DESTDIR)/rbcavity \
        $(DESTDIR)/rbrms \
	$(DESTDIR)/rbmoegrid \
	$(DESTDIR)/rblist \
	$(DESTDIR)/rbcalcgrid

# These exes require the Daylight SMARTS/SMILES toolkits
dt_exe: $(DESTDIR)/rbtether \
        $(DESTDIR)/smart_rms

# Unit test executable - gets built everytime
# Exe is built directly in the $(UNITTESTDIR) and not in the platform-specific build directories ($(DESTDIR)
# i.e. only one instance of unit_test exe is maintained, corresponding to the last platform/config that was built
unit_test:
	$(CXX) $(UNITTEST_CXXFLAGS) $(UNITTESTDIR)/*.cxx $(UNITTEST_LINKLIBS) -o $(UNITTESTDIR)/unit_test

$(DESTDIR)/rbmoegrid: $(SRCDIR)/rbmoegrid.cxx $(DEPLIBS)
	$(CXX) $(CXXFLAGS) $(SRCDIR)/rbmoegrid.cxx $(LINKLIBS) -o $@

$(DESTDIR)/rbcavity: $(SRCDIR)/rbcavity.cxx $(DEPLIBS)
	$(CXX) $(CXXFLAGS) $(SRCDIR)/rbcavity.cxx $(LINKLIBS) -o $@

$(DESTDIR)/rblist: $(SRCDIR)/rblist.cxx $(DEPLIBS)
	$(CXX) $(CXXFLAGS) $(SRCDIR)/rblist.cxx $(LINKLIBS) -o $@

$(DESTDIR)/rbdock: $(SRCDIR)/rbdock.cxx $(DEPLIBS)
	$(CXX) $(CXXFLAGS) $(SRCDIR)/rbdock.cxx $(LINKLIBS) -o $@

$(DESTDIR)/rbcalcgrid: $(SRCDIR)/rbcalcgrid.cxx $(DEPLIBS)
	$(CXX) $(CXXFLAGS) $(SRCDIR)/rbcalcgrid.cxx $(LINKLIBS) -o $@

$(DESTDIR)/rbrms: $(SRCDIR)/rbrms.cxx $(DEPLIBS)
	$(CXX) $(CXXFLAGS) $(SRCDIR)/rbrms.cxx $(LINKLIBS) -o $@

# These exes depend on the Daylight SMARTS/SMILES toolkit libraries
# XB comment following lines as daylight is not needed in 2013
#$(OBJECTS_DIR)/RbtSmarts.o : ../src/daylight/RbtSmarts.cxx
#	$(CXX) $(DT_CXXFLAGS) ../src/daylight/RbtSmarts.cxx -c -o $@

#$(DESTDIR)/rbtether: $(OBJECTS_DIR)/RbtSmarts.o $(SRCDIR)/rbtether.cxx $(DEPLIBS)
#	$(CXX) $(DT_CXXFLAGS) $(SRCDIR)/rbtether.cxx $(OBJECTS_DIR)/RbtSmarts.o $(DT_LINKLIBS) -o $@

#$(DESTDIR)/smart_rms: $(OBJECTS_DIR)/RbtSmarts.o $(SRCDIR)/smart_rms.cxx $(DEPLIBS)
#	$(CXX) $(DT_CXXFLAGS) $(SRCDIR)/smart_rms.cxx $(OBJECTS_DIR)/RbtSmarts.o $(DT_LINKLIBS) -o $@
