# Supplementary material for: rDock: A Fast, Versatile and Open Source Program for Docking Ligands to Proteins and Nucleic Acids
Source: PLoS Comput Biol. 2014 Apr 10;10(4):e1003571. doi: 10.1371/journal.pcbi.1003571 (PMC3983074; doi:10.1371/journal.pcbi.1003571)
Supplement: Software S1 — Compressed file with the source code of the rDock software for ligand docking to Proteins and Nucleic Acids. (GZ) [file pcbi.1003571.s010.gz › rDock_2013.1_src/data/filters/gpfilter295.filter]

+ * log - + SCORE.INTRA.VDW SCORE.INTRA.VDW.0 0.9913
    exp * SCORE.INTER.AROM.narom
        * exp SCORE.INTER.POLAR.nhbd
          LIG_POS_CHG
- * 684
    if SCORE.INTER.REPUL.nhba
       LIG_NEG_CHG
       / SCORE.INTER.VDW.nrep
           SITE_PERC_AROMATOMS
  if + - SCORE.INTER.POLAR.nhbd
         + SCORE.INTRA.REPUL SCORE.INTRA.REPUL.0
       LIG_TOT_CHG
     SITE_NLIPOC
     - exp SITE_NEG_CHG
       log LIG_NHBD
